# Supplementary material for: Cerebrospinal fluid metabolites and multiple sclerosis: A two-sample Mendelian randomization study
Source: Medicine (Baltimore). 2026 Jan 2;105(1):e46960. doi: 10.1097/MD.0000000000046960 (PMC12778237; doi:10.1097/MD.0000000000046960)
Supplement: Supplementary file 2 [file medi-105-e46960-s002.xlsx]

## Sheet: Sheet1
Table S1. Summary of specific information on all instrumental variables
						Harmonization(Non-palindromic SNPs)											Exposure							Outcome						Steiger-test
Exposure	Outcome	SNP	chr	pos		aA1.exposure	bA2.exposure	A1.outcome	A2.outcome	remove	palindromic	ambiguous	mr_keep.exposure	mr_keep.outcome	mr_keep		se.exposure	beta.exposure	eaf.exposure	pval.exposure	samplesize	rsq.exposure		se.outcome	beta.outcome	pval.outcome	samplesize	rsq.outcome		steiger_dir	steiger_pval		R2	F
Glucose levels	multiple sclerosis	rs10002199	4	20808464		T	G	T	G	FALSE	FALSE	FALSE	TRUE	TRUE	TRUE		0.0051	0.0213	0.4405	2.45e-05	291	0.0569206		0.0163781	-0.0107421	0.5119	115803	3.71e-06		TRUE	4.3e-05		0.000223633	0.0646443
Glucose levels	multiple sclerosis	rs10466855	12	15455927		A	G	A	G	FALSE	FALSE	FALSE	TRUE	TRUE	TRUE		0.0052	0.0217	0.3299	2.74e-05	291	0.0568334		0.0180818	-0.0041912	0.8167	115803	4.64e-07		TRUE	3.98e-05		0.000208196	0.060181
Glucose levels	multiple sclerosis	rs10488031	7	37076854		A	G	A	G	FALSE	FALSE	FALSE	TRUE	TRUE	TRUE		0.0115	-0.049	0.061	1.99e-05	291	0.059107		0.0318854	0.00511305	0.8726	115803	2.22e-07		TRUE	2.71e-05		0.000275054	0.0795124
Glucose levels	multiple sclerosis	rs10495103	1	218945222		A	G	A	G	FALSE	FALSE	FALSE	TRUE	TRUE	TRUE		0.0073	-0.0298	0.1252	4.39e-05	291	0.0545183		0.0281297	-0.0285875	0.3095	115803	8.92e-06		TRUE	6.85e-05		0.000194525	0.0562287
Glucose levels	multiple sclerosis	rs11036158	11	40976627		A	G	A	G	FALSE	FALSE	FALSE	TRUE	TRUE	TRUE		0.0107	0.045	0.0658	2.38e-05	291	0.0576716		0.0512447	0.0519281	0.3109	115803	8.87e-06		TRUE	4.11e-05		0.000248955	0.0719659
Glucose levels	multiple sclerosis	rs11089873	22	38614933		T	C	T	C	FALSE	FALSE	FALSE	TRUE	TRUE	TRUE		0.0098	-0.0436	0.9382	8.28e-06	291	0.0640992		0.0417184	-0.0205089	0.623	115803	2.09e-06		TRUE	1.29e-05		0.000220438	0.0637207
Glucose levels	multiple sclerosis	rs1126147	2	67090833		A	G	A	G	FALSE	FALSE	FALSE	TRUE	TRUE	TRUE		0.0066	0.0277	0.1722	2.93e-05	291	0.0574485		0.0205998	0.0406137	0.0486598	115803	3.36e-05		TRUE	5.23e-05		0.00021875	0.0632326
Glucose levels	multiple sclerosis	rs12820617	12	103821115		G	A	G	A	FALSE	FALSE	FALSE	TRUE	TRUE	TRUE		0.0108	0.0494	0.0577	4.97e-06	291	0.0675078		0.0487032	-0.0670977	0.1683	115803	1.64e-05		TRUE	9.06e-06		0.000265368	0.0767118
Glucose levels	multiple sclerosis	rs12966148	18	11134636		G	A	G	A	FALSE	FALSE	FALSE	TRUE	TRUE	TRUE		0.0055	0.0246	0.2946	6.63e-06	291	0.0647409		0.0216637	0.0407178	0.06017	115803	3.05e-05		TRUE	1.59e-05		0.000251518	0.0727069
Glucose levels	multiple sclerosis	rs13136346	4	9528694		T	C	T	C	FALSE	FALSE	FALSE	TRUE	TRUE	TRUE		0.0052	0.0211	0.6808	4.53e-05	291	0.053901		0.0245537	-0.0145047	0.5547	115803	3.01e-06		TRUE	6.93e-05		0.000193498	0.0559319
Glucose levels	multiple sclerosis	rs16829588	1	188876943		C	T	C	T	FALSE	FALSE	FALSE	TRUE	TRUE	TRUE		0.0077	0.0324	0.1228	2.65e-05	291	0.0577281		0.0528334	-0.00647897	0.9024	115803	1.3e-07		TRUE	3.36e-05		0.000226161	0.0653752
Glucose levels	multiple sclerosis	rs168518	13	106913481		G	A	G	A	FALSE	FALSE	FALSE	TRUE	TRUE	TRUE		0.0066	0.0318	0.1616	1.51e-06	291	0.0743554		0.022563	0.0170444	0.450001	115803	4.93e-06		TRUE	2.55e-06		0.000274017	0.0792125
Glucose levels	multiple sclerosis	rs17024711	2	40202505		T	G	T	G	FALSE	FALSE	FALSE	TRUE	TRUE	TRUE		0.0058	0.0237	0.2829	3.97e-05	291	0.0546197		0.0177337	-0.0267393	0.1316	115803	1.96e-05		TRUE	7.47e-05		0.000227897	0.0658774
Glucose levels	multiple sclerosis	rs17111018	14	41086532		T	C	T	C	FALSE	FALSE	FALSE	TRUE	TRUE	TRUE		0.0165	0.069	0.0231	3.03e-05	291	0.0570581		0.0682138	0.0396768	0.5608	115803	2.92e-06		TRUE	4.14e-05		0.000214877	0.0621128
Glucose levels	multiple sclerosis	rs17124197	14	52028230		A	G	A	G	FALSE	FALSE	FALSE	TRUE	TRUE	TRUE		0.0063	-0.0261	0.2048	3.87e-05	291	0.0560592		0.0188977	-0.0106432	0.5733	115803	2.74e-06		TRUE	4.85e-05		0.00022188	0.0641374
Glucose levels	multiple sclerosis	rs17198373	10	113098759		G	A	G	A	FALSE	FALSE	FALSE	TRUE	TRUE	TRUE		0.0062	0.0268	0.1825	1.41e-05	291	0.0607268		0.0239248	-0.0379699	0.1125	115803	2.18e-05		TRUE	2.84e-05		0.000214314	0.06195
Glucose levels	multiple sclerosis	rs17243220	6	24662764		T	C	T	C	FALSE	FALSE	FALSE	TRUE	TRUE	TRUE		0.0133	0.0651	0.0362	9.53e-07	291	0.0765547		0.046906	-0.0347878	0.4583	115803	4.75e-06		TRUE	1.77e-06		0.000295725	0.0854897
Glucose levels	multiple sclerosis	rs17388160	10	78745937		C	T	C	T	FALSE	FALSE	FALSE	TRUE	TRUE	TRUE		0.0051	0.0241	0.3142	2.53e-06	291	0.0717253		0.0175611	0.0370067	0.0350897	115803	3.83e-05		TRUE	5.42e-06		0.000250304	0.072356
Glucose levels	multiple sclerosis	rs17539289	12	41126330		A	C	A	C	FALSE	FALSE	FALSE	TRUE	TRUE	TRUE		0.0113	0.0559	0.0485	7.96e-07	291	0.0780671		0.0612196	-0.120978	0.0481404	115803	3.37e-05		TRUE	1.87e-06		0.000288406	0.0833734
Glucose levels	multiple sclerosis	rs17599587	8	137949508		C	T	C	T	FALSE	FALSE	FALSE	TRUE	TRUE	TRUE		0.0116	0.0543	0.0532	2.97e-06	291	0.0704768		0.0605906	0.0105555	0.8617	115803	2.62e-07		TRUE	4.2e-06		0.000297029	0.085867
Glucose levels	multiple sclerosis	rs17758213	8	71390290		G	A	G	A	FALSE	FALSE	FALSE	TRUE	TRUE	TRUE		0.0121	0.0523	0.0394	1.57e-05	291	0.0607198		0.0607517	-0.0936725	0.1231	115803	2.05e-05		TRUE	2.82e-05		0.000207049	0.0598494
Glucose levels	multiple sclerosis	rs2001728	8	99552044		T	G	T	G	FALSE	FALSE	FALSE	TRUE	TRUE	TRUE		0.005	0.0207	0.3907	4.05e-05	291	0.0559862		0.0166038	0.0575232	0.0005313	115803	0.000103637		TRUE	9.03e-05		0.000204007	0.0589701
Glucose levels	multiple sclerosis	rs2051534	14	22098484		C	T	C	T	FALSE	FALSE	FALSE	TRUE	TRUE	TRUE		0.0064	0.0285	0.1749	8.27e-06	291	0.0642111		0.0216195	0.01262	0.559399	115803	2.94e-06		TRUE	1.29e-05		0.000234432	0.0677666
Glucose levels	multiple sclerosis	rs2304655	15	93435225		T	C	T	C	FALSE	FALSE	FALSE	TRUE	TRUE	TRUE		0.0052	0.0221	0.5377	2.2e-05	291	0.0588235		0.0166911	0.0212721	0.2025	115803	1.4e-05		TRUE	3.61e-05		0.000242817	0.0701911
Glucose levels	multiple sclerosis	rs2312262	5	128569705		T	C	T	C	FALSE	FALSE	FALSE	TRUE	TRUE	TRUE		0.0051	0.0233	0.3377	4.63e-06	291	0.0673579		0.0185268	0.0172504	0.3518	115803	7.49e-06		TRUE	8.37e-06		0.000242844	0.070199
Glucose levels	multiple sclerosis	rs2360957	3	24327131		G	A	G	A	FALSE	FALSE	FALSE	TRUE	TRUE	TRUE		0.0054	-0.0233	0.6891	1.39e-05	291	0.060522		0.018254	-0.027474	0.1323	115803	1.96e-05		TRUE	2.89e-05		0.000232619	0.0672425
Glucose levels	multiple sclerosis	rs2685221	2	568848		C	A	C	A	FALSE	FALSE	FALSE	TRUE	TRUE	TRUE		0.0196	0.0815	0.0187	3.25e-05	291	0.0564508		0.0717955	0.0210194	0.769699	115803	7.4e-07		TRUE	4.3e-05		0.000243775	0.0704681
Glucose levels	multiple sclerosis	rs28999383	17	26104829		A	G	A	G	FALSE	FALSE	FALSE	TRUE	TRUE	TRUE		0.0175	-0.0719	0.0177	3.83e-05	291	0.0551861		0.0602275	0.0462534	0.4425	115803	5.09e-06		TRUE	5.84e-05		0.000179765	0.0519614
Glucose levels	multiple sclerosis	rs2941846	18	76423129		G	A	G	A	FALSE	FALSE	FALSE	TRUE	TRUE	TRUE		0.0069	0.03	0.1722	1.46e-05	291	0.0613945		0.0218749	0.00541463	0.8045	115803	5.29e-07		TRUE	1.9e-05		0.000256585	0.0741721
Glucose levels	multiple sclerosis	rs34290300	4	134386871		G	T	G	T	FALSE	FALSE	FALSE	TRUE	TRUE	TRUE		0.0062	0.0267	0.1738	1.76e-05	291	0.0603017		0.0491567	0.0336602	0.4935	115803	4.05e-06		TRUE	2.5e-05		0.000204733	0.0591799
Glucose levels	multiple sclerosis	rs35332504	5	33413622		A	G	A	G	FALSE	FALSE	FALSE	TRUE	TRUE	TRUE		0.0054	-0.022	0.6083	4.14e-05	291	0.0543134		0.0173827	-0.00439035	0.8006	115803	5.51e-07		TRUE	6.03e-05		0.000230646	0.0666722
Glucose levels	multiple sclerosis	rs35332669	2	37734112		T	C	T	C	FALSE	FALSE	FALSE	TRUE	TRUE	TRUE		0.0051	-0.0224	0.3171	1.19e-05	291	0.0625741		0.0192433	0.0160278	0.4049	115803	5.99e-06		TRUE	1.78e-05		0.00021731	0.0628162
Glucose levels	multiple sclerosis	rs35608124	4	25784092		C	A	C	A	FALSE	FALSE	FALSE	TRUE	TRUE	TRUE		0.0119	-0.0518	0.0544	1.4e-05	291	0.0615302		0.0506284	-0.0796426	0.1157	115803	2.14e-05		TRUE	2.49e-05		0.000276055	0.079802
Glucose levels	multiple sclerosis	rs36092677	1	27328192		G	A	G	A	FALSE	FALSE	FALSE	TRUE	TRUE	TRUE		0.0113	-0.0488	0.0534	1.58e-05	291	0.0606213		0.0354938	0.0312843	0.3781	115803	6.71e-06		TRUE	2.48e-05		0.000240756	0.0695953
Glucose levels	multiple sclerosis	rs4238896	16	8511784		G	A	G	A	FALSE	FALSE	FALSE	TRUE	TRUE	TRUE		0.0063	-0.0273	0.7938	1.46e-05	291	0.0610108		0.0223935	-0.0403013	0.0719101	115803	2.8e-05		TRUE	2.85e-05		0.00024398	0.0705276
Glucose levels	multiple sclerosis	rs467053	5	178724727		C	T	C	T	FALSE	FALSE	FALSE	TRUE	TRUE	TRUE		0.005	-0.0224	0.4182	8.67e-06	291	0.064938		0.0197198	-0.00631993	0.7486	115803	8.87e-07		TRUE	1.08e-05		0.000244165	0.070581
Glucose levels	multiple sclerosis	rs4885016	13	73170489		C	T	C	T	FALSE	FALSE	FALSE	TRUE	TRUE	TRUE		0.0061	-0.0278	0.8233	5.52e-06	291	0.0670488		0.0248956	-0.0208151	0.4031	115803	6.04e-06		TRUE	8.61e-06		0.000224861	0.0649995
Glucose levels	multiple sclerosis	rs4896470	6	139871202		T	G	T	G	FALSE	FALSE	FALSE	TRUE	TRUE	TRUE		0.007	-0.0287	0.1603	4.04e-05	291	0.0549688		0.0234123	-0.0329511	0.1593	115803	1.71e-05		TRUE	6.92e-05		0.000221744	0.0640982
Glucose levels	multiple sclerosis	rs61810426	1	147373100		G	A	G	A	FALSE	FALSE	FALSE	TRUE	TRUE	TRUE		0.0137	0.0565	0.0372	3.8e-05	291	0.0555805		0.0535942	0.0327298	0.5414	115803	3.22e-06		TRUE	5.3e-05		0.000228668	0.0661002
Glucose levels	multiple sclerosis	rs61836570	1	239704488		G	A	G	A	FALSE	FALSE	FALSE	TRUE	TRUE	TRUE		0.0197	0.0804	0.016	4.63e-05	291	0.0544937		0.11167	-0.107149	0.3373	115803	7.95e-06		TRUE	6.8e-05		0.000203543	0.058836
Glucose levels	multiple sclerosis	rs62085087	18	8479753		G	A	G	A	FALSE	FALSE	FALSE	TRUE	TRUE	TRUE		0.0186	0.0764	0.0185	4.21e-05	291	0.0551596		0.0733058	0.043534	0.5526	115803	3.05e-06		TRUE	5.65e-05		0.000211972	0.0612729
Glucose levels	multiple sclerosis	rs62204235	20	56464026		A	G	A	G	FALSE	FALSE	FALSE	TRUE	TRUE	TRUE		0.0076	-0.0318	0.1183	2.64e-05	291	0.0571197		0.0262273	0.0215301	0.4117	115803	5.82e-06		TRUE	4.32e-05		0.000210955	0.0609789
Glucose levels	multiple sclerosis	rs62293004	3	182350796		A	G	A	G	FALSE	FALSE	FALSE	TRUE	TRUE	TRUE		0.0066	-0.0297	0.1498	7.67e-06	291	0.065481		0.0224768	-0.00140098	0.9503	115803	3.35e-08		TRUE	9.31e-06		0.000224686	0.0649488
Glucose levels	multiple sclerosis	rs62377727	5	146682469		T	C	T	C	FALSE	FALSE	FALSE	TRUE	TRUE	TRUE		0.0256	0.1094	0.0105	1.92e-05	291	0.0594354		0.0907645	-0.188304	0.0380198	115803	3.72e-05		TRUE	3.89e-05		0.000248697	0.0718912
Glucose levels	multiple sclerosis	rs67300858	19	4759978		G	A	G	A	FALSE	FALSE	FALSE	TRUE	TRUE	TRUE		0.0062	0.0269	0.2082	1.55e-05	291	0.0611531		0.0201741	0.0197946	0.3265	115803	8.31e-06		TRUE	2.32e-05		0.000238578	0.0689656
Glucose levels	multiple sclerosis	rs690771	5	18002477		C	T	C	T	FALSE	FALSE	FALSE	TRUE	TRUE	TRUE		0.0094	-0.0392	0.9185	2.92e-05	291	0.0567598		0.0325032	0.0968544	0.00288403	115803	7.67e-05		TRUE	7.22e-05		0.000230059	0.0665023
Glucose levels	multiple sclerosis	rs6920581	6	6678882		T	C	T	C	FALSE	FALSE	FALSE	TRUE	TRUE	TRUE		0.0049	0.0236	0.409	1.47e-06	291	0.0743024		0.0176367	-0.0223484	0.2051	115803	1.39e-05		TRUE	2.91e-06		0.000269256	0.0778358
Glucose levels	multiple sclerosis	rs7195698	16	7316643		A	C	A	C	FALSE	FALSE	FALSE	TRUE	TRUE	TRUE		0.005	0.0203	0.5321	4.67e-05	291	0.053959		0.0164699	-0.0148886	0.366	115803	7.06e-06		TRUE	7.33e-05		0.000205196	0.0593137
Glucose levels	multiple sclerosis	rs7246061	19	56307847		C	T	C	T	FALSE	FALSE	FALSE	TRUE	TRUE	TRUE		0.0049	0.0199	0.6168	4.9e-05	291	0.0539898		0.0173981	-0.00429078	0.8052	115803	5.25e-07		TRUE	6.35e-05		0.0001872	0.054111
Glucose levels	multiple sclerosis	rs72743290	1	205234393		T	C	T	C	FALSE	FALSE	FALSE	TRUE	TRUE	TRUE		0.0082	0.0365	0.1108	8.27e-06	291	0.0641596		0.0385557	-0.00598207	0.8767	115803	2.08e-07		TRUE	1.18e-05		0.000262515	0.0758869
Glucose levels	multiple sclerosis	rs72785296	16	26976193		C	T	C	T	FALSE	FALSE	FALSE	TRUE	TRUE	TRUE		0.0171	0.074	0.0168	1.56e-05	291	0.0608563		0.0737063	-0.0226417	0.7587	115803	8.15e-07		TRUE	2.1e-05		0.000180903	0.0522903
Glucose levels	multiple sclerosis	rs73118076	7	39351356		C	T	C	T	FALSE	FALSE	FALSE	TRUE	TRUE	TRUE		0.0083	0.0391	0.1049	2.71e-06	291	0.071313		0.0272391	0.016841	0.5364	115803	3.3e-06		TRUE	4.07e-06		0.000287098	0.0829952
Glucose levels	multiple sclerosis	rs73180862	3	118272602		A	G	A	G	FALSE	FALSE	FALSE	TRUE	TRUE	TRUE		0.0088	0.0362	0.088	4.16e-05	291	0.0553148		0.0304962	-0.0120726	0.692201	115803	1.35e-06		TRUE	5.28e-05		0.000210341	0.0608014
Glucose levels	multiple sclerosis	rs7651825	3	14812118		A	G	A	G	FALSE	FALSE	FALSE	TRUE	TRUE	TRUE		0.0049	-0.0215	0.4389	1.15e-05	291	0.0624566		0.0171244	-0.0139975	0.4137	115803	5.77e-06		TRUE	1.81e-05		0.000227674	0.0658127
Glucose levels	multiple sclerosis	rs7804290	7	131610190		C	A	C	A	FALSE	FALSE	FALSE	TRUE	TRUE	TRUE		0.019	0.0801	0.0189	2.41e-05	291	0.057935		0.0693019	0.0155198	0.8228	115803	4.33e-07		TRUE	3.32e-05		0.000237941	0.0687814
Glucose levels	multiple sclerosis	rs7855540	9	28223982		A	G	A	G	FALSE	FALSE	FALSE	TRUE	TRUE	TRUE		0.0059	-0.0274	0.2391	3.48e-06	291	0.069445		0.0205603	0.00843548	0.681601	115803	1.45e-06		TRUE	5.26e-06		0.000273173	0.0789687
Glucose levels	multiple sclerosis	rs881997	4	78098806		T	C	T	C	FALSE	FALSE	FALSE	TRUE	TRUE	TRUE		0.0056	0.025	0.2494	6.69e-06	291	0.0645125		0.0180894	0.0205089	0.2569	115803	1.11e-05		TRUE	1.39e-05		0.000234	0.0676417
Glucose levels	multiple sclerosis	rs921256	14	85039646		A	G	A	G	FALSE	FALSE	FALSE	TRUE	TRUE	TRUE		0.0055	0.0232	0.2578	2.4e-05	291	0.0579969		0.0186669	0.0036065	0.8468	115803	3.22e-07		TRUE	3.27e-05		0.000205973	0.0595384
Creatinine levels	multiple sclerosis	rs1025276	5	116809677		T	C	T	C	FALSE	FALSE	FALSE	TRUE	TRUE	TRUE		0.0077	0.0351	0.1049	5.31e-06	291	0.067078		0.0282668	0.0282966	0.3168	115803	8.65e-06		TRUE	8.9e-06		0.000231362	0.066879
Creatinine levels	multiple sclerosis	rs11017241	10	132214014		C	T	C	T	FALSE	FALSE	FALSE	TRUE	TRUE	TRUE		0.0088	-0.0364	0.079	3.38e-05	291	0.0558934		0.0369842	0.0390527	0.291	115803	9.63e-06		TRUE	5.53e-05		0.000192806	0.0557315
Creatinine levels	multiple sclerosis	rs11222282	11	130609562		G	A	G	A	FALSE	FALSE	FALSE	TRUE	TRUE	TRUE		0.012	0.0492	0.0405	4.44e-05	291	0.0549688		0.0454984	0.0300469	0.509	115803	3.77e-06		TRUE	5.91e-05		0.000188131	0.0543801
Creatinine levels	multiple sclerosis	rs11599831	10	121730128		T	G	T	G	FALSE	FALSE	FALSE	TRUE	TRUE	TRUE		0.0052	0.0214	0.2612	3.66e-05	291	0.0553592		0.0194496	0.000699755	0.9713	115803	1.12e-08		TRUE	4.86e-05		0.000176749	0.0510896
Creatinine levels	multiple sclerosis	rs11739594	5	141709563		G	A	G	A	FALSE	FALSE	FALSE	TRUE	TRUE	TRUE		0.0048	0.0215	0.339	7.39e-06	291	0.0649154		0.0164463	0.00039992	0.9806	115803	5.11e-09		TRUE	1.01e-05		0.000207161	0.0598819
Creatinine levels	multiple sclerosis	rs11784301	8	73022453		G	T	G	T	FALSE	FALSE	FALSE	TRUE	TRUE	TRUE		0.0051	-0.0246	0.3109	1.41e-06	291	0.0745083		0.0172289	-0.00468899	0.7855	115803	6.4e-07		TRUE	2.21e-06		0.0002593	0.0749573
Creatinine levels	multiple sclerosis	rs12031700	1	54186445		T	C	T	C	FALSE	FALSE	FALSE	TRUE	TRUE	TRUE		0.0075	0.0314	0.1196	2.88e-05	291	0.0571829		0.0252647	-0.0314018	0.2139	115803	1.33e-05		TRUE	4.68e-05		0.000207635	0.060019
Creatinine levels	multiple sclerosis	rs12079411	1	17528857		T	C	T	C	FALSE	FALSE	FALSE	TRUE	TRUE	TRUE		0.0113	0.0494	0.0412	1.13e-05	291	0.0620282		0.0485557	-0.00747201	0.8777	115803	2.04e-07		TRUE	1.67e-05		0.000192801	0.0557302
Creatinine levels	multiple sclerosis	rs12619818	2	40336189		A	G	A	G	FALSE	FALSE	FALSE	TRUE	TRUE	TRUE		0.0046	0.0219	0.4034	2.14e-06	291	0.0727249		0.0205551	-0.0518331	0.0116799	115803	5.49e-05		TRUE	5.09e-06		0.000230854	0.0667322
Creatinine levels	multiple sclerosis	rs12886598	14	56756078		C	T	C	T	FALSE	FALSE	FALSE	TRUE	TRUE	TRUE		0.006	0.0249	0.1738	3.05e-05	291	0.0562418		0.0263146	0.0182658	0.4876	115803	4.16e-06		TRUE	4.84e-05		0.000178059	0.0514682
Creatinine levels	multiple sclerosis	rs1308153	1	151679596		A	G	A	G	FALSE	FALSE	FALSE	TRUE	TRUE	TRUE		0.0174	0.0719	0.022	3.57e-05	291	0.0557868		0.0734827	-0.0134097	0.8552	115803	2.88e-07		TRUE	4.68e-05		0.000222459	0.0643049
Creatinine levels	multiple sclerosis	rs13100425	3	195160145		T	C	T	C	FALSE	FALSE	FALSE	TRUE	TRUE	TRUE		0.0059	0.0241	0.1914	4.15e-05	291	0.0545828		0.0231314	-0.00060018	0.9793	115803	5.81e-09		TRUE	5.5e-05		0.000179779	0.0519656
Creatinine levels	multiple sclerosis	rs16853051	2	168005354		A	G	A	G	FALSE	FALSE	FALSE	TRUE	TRUE	TRUE		0.0109	0.0479	0.0496	1.07e-05	291	0.0626366		0.0412208	0.0412387	0.3171	115803	8.64e-06		TRUE	1.83e-05		0.000216316	0.0625289
Creatinine levels	multiple sclerosis	rs169476	21	25014133		C	T	C	T	FALSE	FALSE	FALSE	TRUE	TRUE	TRUE		0.006	0.026	0.1646	1.57e-05	291	0.0610108		0.0225366	0.0524027	0.02006	115803	4.67e-05		TRUE	3.19e-05		0.000185909	0.0537378
Creatinine levels	multiple sclerosis	rs17157475	7	103580446		C	T	C	T	FALSE	FALSE	FALSE	TRUE	TRUE	TRUE		0.0063	0.0259	0.1495	4.65e-05	291	0.0552506		0.0245906	0.0211742	0.3892	115803	6.4e-06		TRUE	5.89e-05		0.000170587	0.049308
Creatinine levels	multiple sclerosis	rs172756	21	27885853		G	T	G	T	FALSE	FALSE	FALSE	TRUE	TRUE	TRUE		0.0049	0.0205	0.665	3.48e-05	291	0.0571059		0.0176293	-0.00843548	0.6323	115803	1.98e-06		TRUE	4.02e-05		0.000187242	0.0541232
Creatinine levels	multiple sclerosis	rs17875581	15	81598593		C	T	C	T	FALSE	FALSE	FALSE	TRUE	TRUE	TRUE		0.0133	0.0555	0.033	3.02e-05	291	0.0568297		0.0782255	-0.0523078	0.5037	115803	3.86e-06		TRUE	4.38e-05		0.000196588	0.056825
Creatinine levels	multiple sclerosis	rs1939857	11	124024336		C	T	C	T	FALSE	FALSE	FALSE	TRUE	TRUE	TRUE		0.0047	-0.0195	0.6811	2.95e-05	291	0.0562146		0.0177088	0.0238142	0.1787	115803	1.56e-05		TRUE	5.59e-05		0.000165183	0.0477457
Creatinine levels	multiple sclerosis	rs1983537	21	15944959		C	A	C	A	FALSE	FALSE	FALSE	TRUE	TRUE	TRUE		0.0052	-0.0222	0.2334	2.18e-05	291	0.0593254		0.0211965	-0.00389241	0.8543	115803	2.91e-07		TRUE	2.62e-05		0.000176362	0.0509777
Creatinine levels	multiple sclerosis	rs2410414	17	75568243		A	G	A	G	FALSE	FALSE	FALSE	TRUE	TRUE	TRUE		0.0094	-0.0402	0.9272	1.93e-05	291	0.0595181		0.0284978	-0.0306654	0.2819	115803	1e-05		TRUE	3.09e-05		0.000218166	0.0630637
Creatinine levels	multiple sclerosis	rs2759282	1	204846772		T	C	T	C	FALSE	FALSE	FALSE	TRUE	TRUE	TRUE		0.0095	0.0413	0.0656	1.39e-05	291	0.0613824		0.0307474	0.00501254	0.8705	115803	2.3e-07		TRUE	1.87e-05		0.000209106	0.0604443
Creatinine levels	multiple sclerosis	rs283899	2	79328815		G	A	G	A	FALSE	FALSE	FALSE	TRUE	TRUE	TRUE		0.0123	-0.0546	0.9639	9.91e-06	291	0.063831		0.0401111	-0.0541394	0.1771	115803	1.57e-05		TRUE	1.63e-05		0.00020747	0.0599712
Creatinine levels	multiple sclerosis	rs3202002	1	19198637		A	G	A	G	FALSE	FALSE	FALSE	TRUE	TRUE	TRUE		0.0045	-0.0188	0.448	3.21e-05	291	0.0569542		0.0337407	-0.0187752	0.5779	115803	2.67e-06		TRUE	4.19e-05		0.000174809	0.0505285
Creatinine levels	multiple sclerosis	rs34196162	7	47898998		C	T	C	T	FALSE	FALSE	FALSE	TRUE	TRUE	TRUE		0.0057	0.0262	0.1787	4.19e-06	291	0.0681259		0.0220415	-0.0186255	0.3981	115803	6.17e-06		TRUE	7.23e-06		0.000201493	0.0582431
Creatinine levels	multiple sclerosis	rs34950927	14	54071135		G	A	G	A	FALSE	FALSE	FALSE	TRUE	TRUE	TRUE		0.006	0.0248	0.1727	3.34e-05	291	0.0558161		0.0217209	-0.0188218	0.3862	115803	6.48e-06		TRUE	5.38e-05		0.000175747	0.0507999
Creatinine levels	multiple sclerosis	rs35003992	8	53716429		A	G	A	G	FALSE	FALSE	FALSE	TRUE	TRUE	TRUE		0.0051	-0.0216	0.2752	2.11e-05	291	0.0584409		0.0182755	-0.00945516	0.604901	115803	2.31e-06		TRUE	3.26e-05		0.000186125	0.0538001
Creatinine levels	multiple sclerosis	rs3738596	1	234698398		A	G	A	G	FALSE	FALSE	FALSE	TRUE	TRUE	TRUE		0.0123	0.0545	0.0353	9.09e-06	291	0.0636122		0.0497413	0.0036065	0.9422	115803	4.54e-08		TRUE	1.27e-05		0.000202297	0.0584757
Creatinine levels	multiple sclerosis	rs4775582	15	63267936		T	G	T	G	FALSE	FALSE	FALSE	TRUE	TRUE	TRUE		0.0046	-0.0199	0.4156	1.48e-05	291	0.0608194		0.0163788	0.0306654	0.0611702	115803	3.03e-05		TRUE	2.98e-05		0.000192363	0.0556036
Creatinine levels	multiple sclerosis	rs519651	9	265205		C	T	C	T	FALSE	FALSE	FALSE	TRUE	TRUE	TRUE		0.0046	-0.0192	0.3929	3.43e-05	291	0.0568548		0.016599	0.002002	0.904	115803	1.26e-07		TRUE	3.88e-05		0.000175863	0.0508334
Creatinine levels	multiple sclerosis	rs55837102	19	56545918		T	C	T	C	FALSE	FALSE	FALSE	TRUE	TRUE	TRUE		0.0098	0.0429	0.0586	1.22e-05	291	0.0621845		0.0738949	-0.0475513	0.5199	115803	3.58e-06		TRUE	1.82e-05		0.000203056	0.0586952
Creatinine levels	multiple sclerosis	rs55939103	2	44435808		A	C	A	C	FALSE	FALSE	FALSE	TRUE	TRUE	TRUE		0.0124	-0.0516	0.035	3.37e-05	291	0.0565309		0.136491	-0.00677698	0.9604	115803	2.13e-08		TRUE	4.02e-05		0.000179856	0.0519877
Creatinine levels	multiple sclerosis	rs58468318	4	27266308		T	C	T	C	FALSE	FALSE	FALSE	TRUE	TRUE	TRUE		0.0046	0.0216	0.4278	2.51e-06	291	0.0708864		0.0179416	0.00846408	0.637101	115803	1.92e-06		TRUE	4.21e-06		0.000228416	0.0660272
Creatinine levels	multiple sclerosis	rs6026243	20	56984094		G	T	G	T	FALSE	FALSE	FALSE	TRUE	TRUE	TRUE		0.0047	0.0193	0.4266	3.91e-05	291	0.0551306		0.0172559	-0.0010994	0.9492	115803	3.51e-08		TRUE	5.07e-05		0.000182231	0.0526745
Creatinine levels	multiple sclerosis	rs60467252	1	207824382		A	G	A	G	FALSE	FALSE	FALSE	TRUE	TRUE	TRUE		0.0063	0.0305	0.1619	1.38e-06	291	0.0750162		0.0307897	-0.00389241	0.8994	115803	1.38e-07		TRUE	1.96e-06		0.000252448	0.072976
Creatinine levels	multiple sclerosis	rs61348606	5	23721222		G	A	G	A	FALSE	FALSE	FALSE	TRUE	TRUE	TRUE		0.009	0.0377	0.0671	2.68e-05	291	0.0572402		0.0350709	-0.02137	0.5423	115803	3.21e-06		TRUE	4.04e-05		0.000177939	0.0514334
Creatinine levels	multiple sclerosis	rs61870389	11	11607611		C	T	C	T	FALSE	FALSE	FALSE	TRUE	TRUE	TRUE		0.0085	0.0399	0.0843	3.09e-06	291	0.0708433		0.0296434	0.0342809	0.2475	115803	1.15e-05		TRUE	4.99e-06		0.000245786	0.0710495
Creatinine levels	multiple sclerosis	rs6753273	2	146488762		T	C	T	C	FALSE	FALSE	FALSE	TRUE	TRUE	TRUE		0.0168	0.0733	0.024	1.23e-05	291	0.0617998		0.0573859	-0.00776974	0.8923	115803	1.58e-07		TRUE	1.73e-05		0.000251709	0.0727623
Creatinine levels	multiple sclerosis	rs6772814	3	149944462		G	A	G	A	FALSE	FALSE	FALSE	TRUE	TRUE	TRUE		0.0046	0.0199	0.5607	1.61e-05	291	0.0608194		0.0170099	-0.0327576	0.0541302	115803	3.2e-05		TRUE	3.02e-05		0.000195087	0.0563911
Creatinine levels	multiple sclerosis	rs6984612	8	136280698		T	C	T	C	FALSE	FALSE	FALSE	TRUE	TRUE	TRUE		0.0091	0.0423	0.074	3.58e-06	291	0.0695643		0.033396	0.0010005	0.9761	115803	7.75e-09		TRUE	4.71e-06		0.000245219	0.0708856
Creatinine levels	multiple sclerosis	rs7222021	17	13648059		T	C	T	C	FALSE	FALSE	FALSE	TRUE	TRUE	TRUE		0.0074	0.0323	0.1135	1.21e-05	291	0.0618468		0.0244231	0.0286846	0.2402	115803	1.19e-05		TRUE	2.17e-05		0.000209947	0.0606874
Creatinine levels	multiple sclerosis	rs72554008	3	119525196		G	A	G	A	FALSE	FALSE	FALSE	TRUE	TRUE	TRUE		0.0129	0.0526	0.0361	4.25e-05	291	0.0544003		0.0854743	0.058583	0.4931	115803	4.06e-06		TRUE	6.52e-05		0.000192549	0.0556573
Creatinine levels	multiple sclerosis	rs72732875	15	76011184		A	G	A	G	FALSE	FALSE	FALSE	TRUE	TRUE	TRUE		0.0117	0.054	0.0419	3.72e-06	291	0.0686486		0.0837424	0.0208151	0.8037	115803	5.34e-07		TRUE	5.77e-06		0.000234122	0.0676771
Creatinine levels	multiple sclerosis	rs72765283	9	127873114		G	A	G	A	FALSE	FALSE	FALSE	TRUE	TRUE	TRUE		0.0072	-0.0303	0.1157	2.37e-05	291	0.0577421		0.0402706	0.0491902	0.2219	115803	1.29e-05		TRUE	4.25e-05		0.000187866	0.0543035
Creatinine levels	multiple sclerosis	rs73200234	12	116656019		A	G	A	G	FALSE	FALSE	FALSE	TRUE	TRUE	TRUE		0.0072	-0.0299	0.098	3.29e-05	291	0.0563129		0.447797	-0.0401818	0.9285	115803	6.95e-08		TRUE	4.21e-05		0.000158054	0.0456848
Creatinine levels	multiple sclerosis	rs73290096	20	21152577		T	G	T	G	FALSE	FALSE	FALSE	TRUE	TRUE	TRUE		0.0142	0.0615	0.0276	1.47e-05	291	0.0609488		0.0745859	0.0199986	0.7886	115803	6.21e-07		TRUE	2.05e-05		0.000203018	0.0586841
Creatinine levels	multiple sclerosis	rs7738713	6	164656187		G	A	G	A	FALSE	FALSE	FALSE	TRUE	TRUE	TRUE		0.0062	0.0273	0.1789	1.04e-05	291	0.0628701		0.0221406	-0.00541463	0.8068	115803	5.16e-07		TRUE	1.49e-05		0.000218958	0.0632928
Creatinine levels	multiple sclerosis	rs792608	8	13799847		G	A	G	A	FALSE	FALSE	FALSE	TRUE	TRUE	TRUE		0.0073	0.0308	0.1116	2.41e-05	291	0.0580227		0.0257832	0.00229736	0.929	115803	6.86e-08		TRUE	3.18e-05		0.000188107	0.0543731
Creatinine levels	multiple sclerosis	rs8064331	17	42858950		T	C	T	C	FALSE	FALSE	FALSE	TRUE	TRUE	TRUE		0.0052	-0.0225	0.2614	1.82e-05	291	0.0608414		0.019137	0.0443699	0.0204202	115803	4.64e-05		TRUE	3.28e-05		0.000195483	0.0565058
Creatinine levels	multiple sclerosis	rs8074146	17	13705158		A	G	A	G	FALSE	FALSE	FALSE	TRUE	TRUE	TRUE		0.0074	-0.0327	0.116	1.06e-05	291	0.0632906		0.0260819	-0.0275179	0.2914	115803	9.61e-06		TRUE	1.67e-05		0.000219299	0.0633912
Creatinine levels	multiple sclerosis	rs836136	11	34548443		C	T	C	T	FALSE	FALSE	FALSE	TRUE	TRUE	TRUE		0.005	0.0219	0.6137	1.33e-05	291	0.0622497		0.016957	0.0277124	0.1022	115803	2.31e-05		TRUE	2.25e-05		0.000227405	0.0657348
Creatinine levels	multiple sclerosis	rs9295145	6	161695750		A	G	A	G	FALSE	FALSE	FALSE	TRUE	TRUE	TRUE		0.0046	-0.023	0.3459	6.26e-07	291	0.0796178		0.018376	0.00823381	0.6541	115803	1.73e-06		TRUE	9.9e-07		0.000239376	0.0691962
Creatinine levels	multiple sclerosis	rs9383156	6	16394282		C	A	C	A	FALSE	FALSE	FALSE	TRUE	TRUE	TRUE		0.0091	0.0371	0.0709	4.84e-05	291	0.0543853		0.0348741	0.00571631	0.8698	115803	2.32e-07		TRUE	5.85e-05		0.000181337	0.0524159
Creatinine levels	multiple sclerosis	rs9536766	13	55154538		T	C	T	C	FALSE	FALSE	FALSE	TRUE	TRUE	TRUE		0.0063	-0.0263	0.8321	3.06e-05	291	0.0568726		0.0288157	0.0138043	0.631899	115803	1.98e-06		TRUE	4.17e-05		0.000193271	0.0558662
Creatinine levels	multiple sclerosis	rs9617402	22	49205090		A	G	A	G	FALSE	FALSE	FALSE	TRUE	TRUE	TRUE		0.0111	0.0487	0.0453	1.24e-05	291	0.0624468		0.0444524	0.00742752	0.8673	115803	2.41e-07		TRUE	1.57e-05		0.000205141	0.059298
Urate levels	multiple sclerosis	rs10501202	11	38603818		C	A	C	A	FALSE	FALSE	FALSE	TRUE	TRUE	TRUE		0.0805	-0.3498	0.0055	1.38e-05	291	0.0613287		0.0742754	0.0313875	0.6726	115803	1.54e-06		TRUE	1.99e-05		0.00133856	0.387362
Urate levels	multiple sclerosis	rs10845123	12	10523900		A	G	A	G	FALSE	FALSE	FALSE	TRUE	TRUE	TRUE		0.013	-0.0545	0.2812	2.76e-05	291	0.0573283		0.0221274	-0.0139029	0.5298	115803	3.41e-06		TRUE	4e-05		0.00120073	0.347429
Urate levels	multiple sclerosis	rs11067472	12	115638998		T	C	T	C	FALSE	FALSE	FALSE	TRUE	TRUE	TRUE		0.0218	0.0991	0.0671	5.65e-06	291	0.0667332		0.0370419	0.00883895	0.8114	115803	4.92e-07		TRUE	7.89e-06		0.00122952	0.355768
Urate levels	multiple sclerosis	rs11619393	13	20262266		C	T	C	T	FALSE	FALSE	FALSE	TRUE	TRUE	TRUE		0.0161	0.0783	0.1462	1.22e-06	291	0.0756502		0.023786	0.0412379	0.0829698	115803	2.6e-05		TRUE	2.62e-06		0.00153058	0.443017
Urate levels	multiple sclerosis	rs11660674	18	10202807		A	G	A	G	FALSE	FALSE	FALSE	TRUE	TRUE	TRUE		0.0247	0.1048	0.0533	2.17e-05	291	0.0586391		0.0476511	0.0492953	0.3009	115803	9.24e-06		TRUE	3.53e-05		0.00110839	0.32068
Urate levels	multiple sclerosis	rs12121815	1	215360725		G	A	G	A	FALSE	FALSE	FALSE	TRUE	TRUE	TRUE		0.0271	0.1128	0.0551	3.17e-05	291	0.0565584		0.041996	0.000100005	0.9981	115803	4.9e-11		TRUE	3.97e-05		0.00132491	0.383406
Urate levels	multiple sclerosis	rs12155252	7	79834048		T	C	T	C	FALSE	FALSE	FALSE	TRUE	TRUE	TRUE		0.0235	-0.0953	0.9313	4.86e-05	291	0.0538414		0.0345615	0.0238142	0.490801	115803	4.1e-06		TRUE	7.14e-05		0.00116215	0.336252
Urate levels	multiple sclerosis	rs12527568	6	38487848		G	T	G	T	FALSE	FALSE	FALSE	TRUE	TRUE	TRUE		0.0168	-0.0791	0.1685	2.42e-06	291	0.0712425		0.0216138	-0.0614713	0.004454	115803	6.98e-05		TRUE	6.97e-06		0.00175326	0.507581
Urate levels	multiple sclerosis	rs12547997	8	10260837		G	A	G	A	FALSE	FALSE	FALSE	TRUE	TRUE	TRUE		0.012	-0.0507	0.3723	2.61e-05	291	0.0581737		0.0176041	-0.0100493	0.5681	115803	2.81e-06		TRUE	3.45e-05		0.00120141	0.347625
Urate levels	multiple sclerosis	rs12728899	1	161694886		A	G	A	G	FALSE	FALSE	FALSE	TRUE	TRUE	TRUE		0.023	0.1007	0.0878	1.16e-05	291	0.0622034		0.0289202	-0.0495518	0.0866403	115803	2.54e-05		TRUE	2.31e-05		0.00162433	0.470194
Urate levels	multiple sclerosis	rs12966839	18	71190501		A	G	A	G	FALSE	FALSE	FALSE	TRUE	TRUE	TRUE		0.0148	0.061	0.7734	3.77e-05	291	0.0555178		0.0218902	0.0260575	0.2339	115803	1.22e-05		TRUE	6.05e-05		0.00130423	0.377414
Urate levels	multiple sclerosis	rs13098069	3	13376795		A	G	A	G	FALSE	FALSE	FALSE	TRUE	TRUE	TRUE		0.0118	0.0481	0.5326	4.54e-05	291	0.0543688		0.0157602	-0.00080032	0.9595	115803	2.23e-08		TRUE	5.73e-05		0.00115189	0.333279
Urate levels	multiple sclerosis	rs141758004	17	782601		T	C	T	C	FALSE	FALSE	FALSE	TRUE	TRUE	TRUE		0.0446	0.1845	0.0174	3.54e-05	291	0.0559038		0.0730422	-0.0278097	0.703399	115803	1.25e-06		TRUE	4.79e-05		0.00116399	0.336785
Urate levels	multiple sclerosis	rs17693059	2	174207257		A	C	A	C	FALSE	FALSE	FALSE	TRUE	TRUE	TRUE		0.0188	0.0778	0.1134	3.67e-05	291	0.0559428		0.0314377	-0.0118298	0.7067	115803	1.22e-06		TRUE	4.75e-05		0.00121711	0.352174
Urate levels	multiple sclerosis	rs1910888	4	172935583		T	C	T	C	FALSE	FALSE	FALSE	TRUE	TRUE	TRUE		0.044	0.1816	0.0224	3.67e-05	291	0.0556617		0.0794891	0.142486	0.07305	115803	2.77e-05		TRUE	6.71e-05		0.00144435	0.418019
Urate levels	multiple sclerosis	rs205887	20	545600		G	A	G	A	FALSE	FALSE	FALSE	TRUE	TRUE	TRUE		0.0396	0.1702	0.0223	1.73e-05	291	0.0600789		0.0588841	0.0110609	0.851	115803	3.05e-07		TRUE	2.32e-05		0.00126316	0.365516
Urate levels	multiple sclerosis	rs2488633	10	86351356		A	G	A	G	FALSE	FALSE	FALSE	TRUE	TRUE	TRUE		0.0403	-0.1769	0.9753	1.13e-05	291	0.0625053		0.0697618	-0.0311811	0.6549	115803	1.73e-06		TRUE	1.65e-05		0.00150772	0.436389
Urate levels	multiple sclerosis	rs2648517	3	9299171		T	G	T	G	FALSE	FALSE	FALSE	TRUE	TRUE	TRUE		0.0132	-0.0555	0.701	2.63e-05	291	0.0576441		0.0195176	-0.000699755	0.9714	115803	1.11e-08		TRUE	3.34e-05		0.00129123	0.373649
Urate levels	multiple sclerosis	rs2729958	8	34061676		G	A	G	A	FALSE	FALSE	FALSE	TRUE	TRUE	TRUE		0.0126	-0.0617	0.3207	1.04e-06	291	0.0766151		0.0173742	-0.00945516	0.5863	115803	2.56e-06		TRUE	1.67e-06		0.00165867	0.480153
Urate levels	multiple sclerosis	rs2768451	10	12490786		T	C	T	C	FALSE	FALSE	FALSE	TRUE	TRUE	TRUE		0.0229	-0.0967	0.0755	2.49e-05	291	0.0581142		0.0332934	-0.0415257	0.2123	115803	1.34e-05		TRUE	4.03e-05		0.00130538	0.377748
Urate levels	multiple sclerosis	rs2796458	9	84200996		G	T	G	T	FALSE	FALSE	FALSE	TRUE	TRUE	TRUE		0.0132	0.0546	0.721	3.62e-05	291	0.0558934		0.01943	-0.0247026	0.2036	115803	1.4e-05		TRUE	5.79e-05		0.00119937	0.347035
Urate levels	multiple sclerosis	rs35775440	16	11662079		A	G	A	G	FALSE	FALSE	FALSE	TRUE	TRUE	TRUE		0.0167	0.0699	0.1632	2.78e-05	291	0.0571562		0.0234996	0.011769	0.6165	115803	2.17e-06		TRUE	4e-05		0.00133452	0.386193
Urate levels	multiple sclerosis	rs3784752	15	89453788		A	G	A	G	FALSE	FALSE	FALSE	TRUE	TRUE	TRUE		0.0138	0.0622	0.254	6.27e-06	291	0.0656782		0.019491	0.0261387	0.1799	115803	1.55e-05		TRUE	1.21e-05		0.00146617	0.424344
Urate levels	multiple sclerosis	rs3827999	20	19575262		G	A	G	A	FALSE	FALSE	FALSE	TRUE	TRUE	TRUE		0.048	0.2019	0.0198	2.61e-05	291	0.0576882		0.0640329	-0.0494566	0.4399	115803	5.15e-06		TRUE	3.89e-05		0.00158228	0.458003
Urate levels	multiple sclerosis	rs4744505	9	93579997		G	A	G	A	FALSE	FALSE	FALSE	TRUE	TRUE	TRUE		0.0115	-0.0489	0.6589	1.96e-05	291	0.0588802		0.0173168	0.0273233	0.1146	115803	2.15e-05		TRUE	3.82e-05		0.00107485	0.310967
Urate levels	multiple sclerosis	rs4811556	20	36806576		A	G	A	G	FALSE	FALSE	FALSE	TRUE	TRUE	TRUE		0.0374	0.155	0.0273	3.41e-05	291	0.0560982		0.0511495	0.0821867	0.1081	115803	2.23e-05		TRUE	6.02e-05		0.00127595	0.369222
Urate levels	multiple sclerosis	rs55919794	17	45936427		C	T	C	T	FALSE	FALSE	FALSE	TRUE	TRUE	TRUE		0.0122	0.0504	0.41	3.81e-05	291	0.0557604		0.0166406	-0.0112632	0.4985	115803	3.96e-06		TRUE	5.22e-05		0.00122893	0.355598
Urate levels	multiple sclerosis	rs59860864	9	110954925		T	G	T	G	FALSE	FALSE	FALSE	TRUE	TRUE	TRUE		0.016	-0.0736	0.1742	4.4e-06	291	0.0682229		0.0221481	-0.00339423	0.8782	115803	2.03e-07		TRUE	6.05e-06		0.00155851	0.451111
Urate levels	multiple sclerosis	rs61859384	10	44331702		G	A	G	A	FALSE	FALSE	FALSE	TRUE	TRUE	TRUE		0.0214	0.0919	0.0814	1.81e-05	291	0.0599847		0.0352982	0.0525573	0.1365	115803	1.91e-05		TRUE	3.14e-05		0.00126303	0.365476
Urate levels	multiple sclerosis	rs62471428	7	96230538		T	C	T	C	FALSE	FALSE	FALSE	TRUE	TRUE	TRUE		0.0415	0.1688	0.0217	4.79e-05	291	0.054147		0.193624	0.0625139	0.746799	115803	9e-07		TRUE	6.29e-05		0.00120978	0.35005
Urate levels	multiple sclerosis	rs6441089	3	156365744		A	G	A	G	FALSE	FALSE	FALSE	TRUE	TRUE	TRUE		0.0294	-0.1253	0.9514	1.99e-05	291	0.059134		0.0407382	-0.0326265	0.4232	115803	5.54e-06		TRUE	3.1e-05		0.00145188	0.420204
Urate levels	multiple sclerosis	rs6584408	10	102782648		G	A	G	A	FALSE	FALSE	FALSE	TRUE	TRUE	TRUE		0.0151	-0.0617	0.1666	4.47e-05	291	0.0546168		0.02185	0.0257281	0.239	115803	1.2e-05		TRUE	6.98e-05		0.00105713	0.305834
Urate levels	multiple sclerosis	rs6963037	7	40237920		T	C	T	C	FALSE	FALSE	FALSE	TRUE	TRUE	TRUE		0.024	0.101	0.0699	2.58e-05	291	0.0577421		0.0311784	-0.0028958	0.926	115803	7.45e-08		TRUE	3.33e-05		0.00132642	0.383843
Urate levels	multiple sclerosis	rs71521731	7	25609148		G	A	G	A	FALSE	FALSE	FALSE	TRUE	TRUE	TRUE		0.015	0.0619	0.1858	3.72e-05	291	0.0556462		0.0223784	-0.0214279	0.3383	115803	7.92e-06		TRUE	5.64e-05		0.00115928	0.335421
Urate levels	multiple sclerosis	rs7235655	18	21881359		A	G	A	G	FALSE	FALSE	FALSE	TRUE	TRUE	TRUE		0.0203	-0.0901	0.091	9.16e-06	291	0.0638148		0.0313757	-0.0213258	0.4967	115803	3.99e-06		TRUE	1.41e-05		0.00134303	0.388657
Urate levels	multiple sclerosis	rs72794366	16	68555091		G	A	G	A	FALSE	FALSE	FALSE	TRUE	TRUE	TRUE		0.0342	-0.1543	0.0339	6.32e-06	291	0.0657994		0.107502	-0.193921	0.0712492	115803	2.81e-05		TRUE	1.32e-05		0.00155949	0.451398
Urate levels	multiple sclerosis	rs73180896	3	184262131		G	A	G	A	FALSE	FALSE	FALSE	TRUE	TRUE	TRUE		0.0132	-0.0536	0.2888	4.57e-05	291	0.0539743		0.0202079	0.0176549	0.3823	115803	6.59e-06		TRUE	7.26e-05		0.00118018	0.341475
Urate levels	multiple sclerosis	rs73223880	3	112540441		C	T	C	T	FALSE	FALSE	FALSE	TRUE	TRUE	TRUE		0.0235	0.1124	0.0671	1.67e-06	291	0.0733523		0.0359972	-0.0758493	0.0351099	115803	3.83e-05		TRUE	4.16e-06		0.00158169	0.457831
Urate levels	multiple sclerosis	rs73250288	4	27781743		C	T	C	T	FALSE	FALSE	FALSE	TRUE	TRUE	TRUE		0.0217	-0.091	0.0842	2.82e-05	291	0.0573603		0.0308683	0.0215301	0.4855	115803	4.2e-06		TRUE	4.04e-05		0.0012771	0.369554
Urate levels	multiple sclerosis	rs7811565	7	127019688		T	C	T	C	FALSE	FALSE	FALSE	TRUE	TRUE	TRUE		0.0123	0.056	0.3335	5.2e-06	291	0.0669244		0.0173431	0.0242927	0.1613	115803	1.69e-05		TRUE	1e-05		0.00139413	0.403465
Urate levels	multiple sclerosis	rs8080154	17	10252602		A	G	A	G	FALSE	FALSE	FALSE	TRUE	TRUE	TRUE		0.016	0.0663	0.8391	3.22e-05	291	0.056082		0.0214743	-0.00440971	0.8373	115803	3.64e-07		TRUE	4.48e-05		0.00118694	0.343432
Urate levels	multiple sclerosis	rs9295100	6	159871930		T	G	T	G	FALSE	FALSE	FALSE	TRUE	TRUE	TRUE		0.0114	-0.0469	0.6169	3.86e-05	291	0.0553249		0.0171968	0.0329511	0.0553503	115803	3.17e-05		TRUE	7.27e-05		0.00103969	0.300782
Urate levels	multiple sclerosis	rs943119	10	6188543		T	C	T	C	FALSE	FALSE	FALSE	TRUE	TRUE	TRUE		0.0215	0.0879	0.0905	4.43e-05	291	0.0546744		0.0384712	0.13456	0.000469299	115803	0.000105634		TRUE	0.000111676		0.00127192	0.368052
Urate levels	multiple sclerosis	rs9870065	3	68098578		C	T	C	T	FALSE	FALSE	FALSE	TRUE	TRUE	TRUE		0.0124	0.056	0.548	5.98e-06	291	0.0659202		0.0165925	-0.0228593	0.1683	115803	1.64e-05		TRUE	1.17e-05		0.00155355	0.449674
Urate levels	multiple sclerosis	rs9891997	17	68641403		A	G	A	G	FALSE	FALSE	FALSE	TRUE	TRUE	TRUE		0.0128	-0.0593	0.4171	3.71e-06	291	0.0691321		0.0165001	-0.0030952	0.8512	115803	3.04e-07		TRUE	5.25e-06		0.00170991	0.495011
Urate levels	multiple sclerosis	rs9993766	4	11991213		T	C	T	C	FALSE	FALSE	FALSE	TRUE	TRUE	TRUE		0.0117	0.0506	0.4932	1.63e-05	291	0.060785		0.0164986	-0.0148091	0.3694	115803	6.96e-06		TRUE	2.42e-05		0.00127994	0.370378
Bilirubin (z,z) levels	multiple sclerosis	rs1012555	7	14596312		C	A	C	A	FALSE	FALSE	FALSE	TRUE	TRUE	TRUE		0.0297	-0.1406	0.1491	2.13e-06	291	0.0719655		0.0256589	-0.0512633	0.0457299	115803	3.45e-05		TRUE	5.08e-06		0.00501599	1.45693
Bilirubin (z,z) levels	multiple sclerosis	rs10261526	7	155771030		T	G	T	G	FALSE	FALSE	FALSE	TRUE	TRUE	TRUE		0.0213	-0.0925	0.5364	1.39e-05	291	0.0612593		0.0172063	-0.00239712	0.8892	115803	1.68e-07		TRUE	1.89e-05		0.00425545	1.23508
Bilirubin (z,z) levels	multiple sclerosis	rs10861078	12	104109497		C	T	C	T	FALSE	FALSE	FALSE	TRUE	TRUE	TRUE		0.029	-0.1213	0.1649	2.91e-05	291	0.0570823		0.0236019	-0.00390762	0.8685	115803	2.37e-07		TRUE	3.77e-05		0.00405239	1.1759
Bilirubin (z,z) levels	multiple sclerosis	rs10886364	10	120774925		T	C	T	C	FALSE	FALSE	FALSE	TRUE	TRUE	TRUE		0.0232	-0.1174	0.3983	4.02e-07	291	0.0813939		0.0173208	-0.0203907	0.2391	115803	1.2e-05		TRUE	8.88e-07		0.00660627	1.92191
Bilirubin (z,z) levels	multiple sclerosis	rs11650377	17	8679208		G	T	G	T	FALSE	FALSE	FALSE	TRUE	TRUE	TRUE		0.0226	-0.0972	0.4691	1.68e-05	291	0.0601553		0.0172145	-0.00169856	0.9214	115803	8.41e-08		TRUE	2.25e-05		0.00470588	1.36643
Bilirubin (z,z) levels	multiple sclerosis	rs11967702	6	163724877		C	T	C	T	FALSE	FALSE	FALSE	TRUE	TRUE	TRUE		0.0272	0.1169	0.2301	1.75e-05	291	0.0600741		0.0203706	0.0339705	0.0953894	115803	2.4e-05		TRUE	3.22e-05		0.00484184	1.4061
Bilirubin (z,z) levels	multiple sclerosis	rs12120237	1	235517580		A	G	A	G	FALSE	FALSE	FALSE	TRUE	TRUE	TRUE		0.0312	0.1304	0.1457	2.92e-05	291	0.0569981		0.0650433	-0.0146915	0.8213	115803	4.41e-07		TRUE	3.87e-05		0.00423307	1.22856
Bilirubin (z,z) levels	multiple sclerosis	rs12326696	18	69666387		A	C	A	C	FALSE	FALSE	FALSE	TRUE	TRUE	TRUE		0.0233	0.098	0.3662	2.66e-05	291	0.057682		0.0173014	0.0218367	0.2069	115803	1.38e-05		TRUE	4.33e-05		0.00445813	1.29417
Bilirubin (z,z) levels	multiple sclerosis	rs12427921	13	71424752		T	C	T	C	FALSE	FALSE	FALSE	TRUE	TRUE	TRUE		0.0233	-0.1008	0.3281	1.51e-05	291	0.0608218		0.0175872	0.0159718	0.3638	115803	7.12e-06		TRUE	2.41e-05		0.00447983	1.3005
Bilirubin (z,z) levels	multiple sclerosis	rs12656429	5	151874537		T	C	T	C	FALSE	FALSE	FALSE	TRUE	TRUE	TRUE		0.0311	-0.1315	0.1662	2.43e-05	291	0.0582592		0.022744	0.0304592	0.1805	115803	1.55e-05		TRUE	4.01e-05		0.00479264	1.39174
Bilirubin (z,z) levels	multiple sclerosis	rs13131708	4	30091953		C	T	C	T	FALSE	FALSE	FALSE	TRUE	TRUE	TRUE		0.0337	-0.1447	0.8779	1.8e-05	291	0.0599683		0.0273214	0.0295588	0.2793	115803	1.01e-05		TRUE	2.88e-05		0.00448877	1.30311
Bilirubin (z,z) levels	multiple sclerosis	rs13288295	9	124570245		A	G	A	G	FALSE	FALSE	FALSE	TRUE	TRUE	TRUE		0.0247	-0.1054	0.2956	2e-05	291	0.0592725		0.018699	0.0291199	0.1194	115803	2.09e-05		TRUE	3.57e-05		0.00462631	1.34322
Bilirubin (z,z) levels	multiple sclerosis	rs1566202	1	55751098		A	G	A	G	FALSE	FALSE	FALSE	TRUE	TRUE	TRUE		0.0229	0.0985	0.6558	1.76e-05	291	0.0601665		0.0175295	-0.00140098	0.9363	115803	5.52e-08		TRUE	2.23e-05		0.00438011	1.27142
Bilirubin (z,z) levels	multiple sclerosis	rs16852142	3	167997153		C	T	C	T	FALSE	FALSE	FALSE	TRUE	TRUE	TRUE		0.0393	-0.1718	0.0795	1.25e-05	291	0.0620234		0.0297917	-0.0424901	0.1538	115803	1.76e-05		TRUE	2.23e-05		0.00431984	1.25385
Bilirubin (z,z) levels	multiple sclerosis	rs16889458	5	32108364		A	G	A	G	FALSE	FALSE	FALSE	TRUE	TRUE	TRUE		0.0702	-0.3303	0.0258	2.57e-06	291	0.0711524		0.0638361	0.0120726	0.85	115803	3.09e-07		TRUE	3.77e-06		0.00548422	1.59368
Bilirubin (z,z) levels	multiple sclerosis	rs16954336	16	55153479		G	A	G	A	FALSE	FALSE	FALSE	TRUE	TRUE	TRUE		0.0254	0.118	0.7756	3.43e-06	291	0.0694896		0.0190719	-0.0115666	0.544201	115803	3.18e-06		TRUE	5.47e-06		0.0048468	1.40755
Bilirubin (z,z) levels	multiple sclerosis	rs17122990	14	87576172		T	C	T	C	FALSE	FALSE	FALSE	TRUE	TRUE	TRUE		0.0474	-0.2592	0.0611	4.49e-08	291	0.093768		0.0319226	0.00250313	0.9375	115803	5.31e-08		TRUE	8.4e-08		0.00770833	2.24501
Bilirubin (z,z) levels	multiple sclerosis	rs2082224	3	30689755		A	G	A	G	FALSE	FALSE	FALSE	TRUE	TRUE	TRUE		0.0247	0.1076	0.2442	1.38e-05	291	0.0616186		0.0194264	-0.0153811	0.4285	115803	5.41e-06		TRUE	2.07e-05		0.00427373	1.24041
Bilirubin (z,z) levels	multiple sclerosis	rs2147012	14	97162896		G	A	G	A	FALSE	FALSE	FALSE	TRUE	TRUE	TRUE		0.0219	-0.0902	0.3636	3.92e-05	291	0.055444		0.0176183	-0.0336282	0.0563002	115803	3.15e-05		TRUE	7.12e-05		0.00376528	1.09228
Bilirubin (z,z) levels	multiple sclerosis	rs2272984	1	11709339		T	C	T	C	FALSE	FALSE	FALSE	TRUE	TRUE	TRUE		0.0402	-0.2077	0.0737	2.39e-07	291	0.0845579		0.0409461	0.0566638	0.1664	115803	1.65e-05		TRUE	5.55e-07		0.00589009	1.71232
Bilirubin (z,z) levels	multiple sclerosis	rs291914	1	222453383		T	C	T	C	FALSE	FALSE	FALSE	TRUE	TRUE	TRUE		0.0279	-0.121	0.1823	1.46e-05	291	0.0611056		0.0347553	0.0259601	0.4551	115803	4.82e-06		TRUE	2.22e-05		0.00436497	1.26701
Bilirubin (z,z) levels	multiple sclerosis	rs34093135	2	31843946		C	T	C	T	FALSE	FALSE	FALSE	TRUE	TRUE	TRUE		0.0612	-0.2528	0.0355	3.59e-05	291	0.0557495		0.239023	0.183082	0.4437	115803	5.07e-06		TRUE	5.33e-05		0.00437638	1.27033
Bilirubin (z,z) levels	multiple sclerosis	rs34231	5	102854048		C	T	C	T	FALSE	FALSE	FALSE	TRUE	TRUE	TRUE		0.0288	0.1287	0.819	7.67e-06	291	0.0646333		0.0261262	-0.00269636	0.9178	115803	9.2e-08		TRUE	1.08e-05		0.00491077	1.42622
Bilirubin (z,z) levels	multiple sclerosis	rs34419258	5	99739406		T	C	T	C	FALSE	FALSE	FALSE	TRUE	TRUE	TRUE		0.0326	-0.1323	0.1277	4.95e-05	291	0.0539158		0.0499409	-0.0446865	0.3709	115803	6.91e-06		TRUE	7.36e-05		0.00389948	1.13136
Bilirubin (z,z) levels	multiple sclerosis	rs3789521	1	6259043		A	G	A	G	FALSE	FALSE	FALSE	TRUE	TRUE	TRUE		0.0878	-0.384	0.0156	1.23e-05	291	0.0620786		0.107686	-0.144447	0.1798	115803	1.55e-05		TRUE	2.17e-05		0.00452886	1.31479
Bilirubin (z,z) levels	multiple sclerosis	rs4306172	1	81938076		T	C	T	C	FALSE	FALSE	FALSE	TRUE	TRUE	TRUE		0.048	-0.2147	0.0589	7.64e-06	291	0.0647461		0.0359844	-0.00886063	0.8055	115803	5.24e-07		TRUE	1.1e-05		0.00511029	1.48446
Bilirubin (z,z) levels	multiple sclerosis	rs4798147	18	3928785		T	C	T	C	FALSE	FALSE	FALSE	TRUE	TRUE	TRUE		0.0221	-0.0992	0.5155	7.31e-06	291	0.0651736		0.0162619	0.0106432	0.5128	115803	3.7e-06		TRUE	1.12e-05		0.00491559	1.42762
Bilirubin (z,z) levels	multiple sclerosis	rs55725269	3	10799545		A	G	A	G	FALSE	FALSE	FALSE	TRUE	TRUE	TRUE		0.0706	0.2951	0.0279	2.93e-05	291	0.0570084		0.0454149	-0.0524976	0.2477	115803	1.15e-05		TRUE	4.72e-05		0.00472371	1.37163
Bilirubin (z,z) levels	multiple sclerosis	rs580944	9	3208516		C	T	C	T	FALSE	FALSE	FALSE	TRUE	TRUE	TRUE		0.0374	0.1629	0.9098	1.32e-05	291	0.0616011		0.0285535	0.00439035	0.8778	115803	2.04e-07		TRUE	1.8e-05		0.00435537	1.26421
Bilirubin (z,z) levels	multiple sclerosis	rs62030796	16	427010		T	C	T	C	FALSE	FALSE	FALSE	TRUE	TRUE	TRUE		0.06	-0.2511	0.038	2.89e-05	291	0.05714		0.0382422	-0.0119286	0.755099	115803	8.4e-07		TRUE	3.86e-05		0.0046098	1.3384
Bilirubin (z,z) levels	multiple sclerosis	rs62099022	18	37393390		T	C	T	C	FALSE	FALSE	FALSE	TRUE	TRUE	TRUE		0.1271	-0.525	0.0085	3.61e-05	291	0.0557466		0.0650483	0.0625052	0.3366	115803	7.97e-06		TRUE	5.55e-05		0.0046458	1.3489
Bilirubin (z,z) levels	multiple sclerosis	rs62228917	22	36837688		T	C	T	C	FALSE	FALSE	FALSE	TRUE	TRUE	TRUE		0.0544	-0.2432	0.0386	7.93e-06	291	0.064683		0.047637	-0.0340149	0.4752	115803	4.4e-06		TRUE	1.23e-05		0.00438984	1.27426
Bilirubin (z,z) levels	multiple sclerosis	rs62400284	6	24061484		C	T	C	T	FALSE	FALSE	FALSE	TRUE	TRUE	TRUE		0.0597	-0.248	0.0353	3.23e-05	291	0.0563468		0.11668	-0.0651321	0.5767	115803	2.69e-06		TRUE	4.62e-05		0.0041889	1.21569
Bilirubin (z,z) levels	multiple sclerosis	rs6662026	1	107669666		C	A	C	A	FALSE	FALSE	FALSE	TRUE	TRUE	TRUE		0.027	0.1114	0.2078	3.73e-05	291	0.0556274		0.0206375	0.0142003	0.4914	115803	4.09e-06		TRUE	5.34e-05		0.00408583	1.18565
Bilirubin (z,z) levels	multiple sclerosis	rs6744284	2	234625297		T	C	T	C	FALSE	FALSE	FALSE	TRUE	TRUE	TRUE		0.0223	0.1437	0.3241	1.23e-10	291	0.125632		0.0177817	0.0203048	0.2535	115803	1.13e-05		TRUE	4.87e-10		0.00904701	2.63846
Bilirubin (z,z) levels	multiple sclerosis	rs6822560	4	56924444		C	T	C	T	FALSE	FALSE	FALSE	TRUE	TRUE	TRUE		0.0253	0.1046	0.756	3.63e-05	291	0.055843		0.02132	-0.00169856	0.9365	115803	5.48e-08		TRUE	4.53e-05		0.0040365	1.17128
Bilirubin (z,z) levels	multiple sclerosis	rs7018580	9	110278504		C	T	C	T	FALSE	FALSE	FALSE	TRUE	TRUE	TRUE		0.0409	0.1711	0.0878	2.85e-05	291	0.0570982		0.0336943	-0.000899595	0.9787	115803	6.16e-09		TRUE	3.65e-05		0.00468937	1.36161
Bilirubin (z,z) levels	multiple sclerosis	rs71519822	8	2202958		A	G	A	G	FALSE	FALSE	FALSE	TRUE	TRUE	TRUE		0.0401	-0.1687	0.084	2.59e-05	291	0.0577071		0.399603	-0.344086	0.3892	115803	6.4e-06		TRUE	3.96e-05		0.0043796	1.27127
Bilirubin (z,z) levels	multiple sclerosis	rs724735	7	14221724		C	T	C	T	FALSE	FALSE	FALSE	TRUE	TRUE	TRUE		0.0222	-0.1029	0.3196	3.58e-06	291	0.0691966		0.017584	-0.00260339	0.8823	115803	1.89e-07		TRUE	5.15e-06		0.00460502	1.33701
Bilirubin (z,z) levels	multiple sclerosis	rs72701937	1	165919377		A	G	A	G	FALSE	FALSE	FALSE	TRUE	TRUE	TRUE		0.0717	-0.3374	0.0244	2.53e-06	291	0.071169		0.0711095	-0.0902063	0.2046	115803	1.39e-05		TRUE	4.86e-06		0.00541978	1.57485
Bilirubin (z,z) levels	multiple sclerosis	rs72703214	4	161685589		T	C	T	C	FALSE	FALSE	FALSE	TRUE	TRUE	TRUE		0.0982	-0.4157	0.0122	2.29e-05	291	0.0583864		0.508992	-0.525793	0.3016	115803	9.21e-06		TRUE	3.68e-05		0.00416504	1.20873
Bilirubin (z,z) levels	multiple sclerosis	rs72741100	15	67325250		A	G	A	G	FALSE	FALSE	FALSE	TRUE	TRUE	TRUE		0.0585	-0.2468	0.0351	2.48e-05	291	0.058013		0.0699799	-0.0231304	0.741	115803	9.43e-07		TRUE	3.36e-05		0.00412581	1.1973
Bilirubin (z,z) levels	multiple sclerosis	rs72999195	6	149152455		G	A	G	A	FALSE	FALSE	FALSE	TRUE	TRUE	TRUE		0.0858	-0.4052	0.0181	2.3e-06	291	0.0716442		0.0647212	-0.0612832	0.3437	115803	7.74e-06		TRUE	4.17e-06		0.00583599	1.6965
Bilirubin (z,z) levels	multiple sclerosis	rs73574490	6	147430736		T	C	T	C	FALSE	FALSE	FALSE	TRUE	TRUE	TRUE		0.1024	-0.4466	0.0121	1.28e-05	291	0.0617528		0.0697596	0.00310482	0.9645	115803	1.71e-08		TRUE	1.71e-05		0.00476832	1.38465
Bilirubin (z,z) levels	multiple sclerosis	rs73789118	5	135079529		C	T	C	T	FALSE	FALSE	FALSE	TRUE	TRUE	TRUE		0.0853	-0.3904	0.0238	4.67e-06	291	0.0675825		0.0659883	0.0867569	0.1886	115803	1.49e-05		TRUE	8.82e-06		0.00708215	2.06134
Bilirubin (z,z) levels	multiple sclerosis	rs73797457	4	14744878		A	G	A	G	FALSE	FALSE	FALSE	TRUE	TRUE	TRUE		0.0461	-0.1989	0.0597	1.6e-05	291	0.0605146		0.0408954	0.0449974	0.2712	115803	1.05e-05		TRUE	2.65e-05		0.00444161	1.28935
Bilirubin (z,z) levels	multiple sclerosis	rs7607175	2	223820025		C	T	C	T	FALSE	FALSE	FALSE	TRUE	TRUE	TRUE		0.0394	-0.1685	0.094	1.87e-05	291	0.0595195		0.0337269	0.0512933	0.1283	115803	2e-05		TRUE	3.41e-05		0.004836	1.40439
Bilirubin (z,z) levels	multiple sclerosis	rs7655445	4	37555201		T	C	T	C	FALSE	FALSE	FALSE	TRUE	TRUE	TRUE		0.0247	0.11	0.7399	8.78e-06	291	0.0642196		0.0182861	0.00642057	0.725499	115803	1.06e-06		TRUE	1.22e-05		0.00465724	1.35224
Bilirubin (z,z) levels	multiple sclerosis	rs8121455	20	44024263		T	C	T	C	FALSE	FALSE	FALSE	TRUE	TRUE	TRUE		0.0234	0.0959	0.5225	4.25e-05	291	0.0549255		0.0194361	0.00767051	0.6931	115803	1.34e-06		TRUE	5.63e-05		0.00458909	1.33236
Bilirubin (z,z) levels	multiple sclerosis	rs828878	2	74363374		A	G	A	G	FALSE	FALSE	FALSE	TRUE	TRUE	TRUE		0.0513	-0.2167	0.0495	2.43e-05	291	0.0581522		0.0469	-0.00548493	0.9069	115803	1.18e-07		TRUE	3.13e-05		0.00441881	1.2827
Bilirubin (z,z) levels	multiple sclerosis	rs9593062	13	35872025		A	G	A	G	FALSE	FALSE	FALSE	TRUE	TRUE	TRUE		0.026	-0.1094	0.2205	2.57e-05	291	0.0577255		0.0192555	-0.00886063	0.6454	115803	1.83e-06		TRUE	3.62e-05		0.00411424	1.19393
Cholesterol levels	multiple sclerosis	rs1001292	11	44835771		T	C	T	C	FALSE	FALSE	FALSE	TRUE	TRUE	TRUE		0.0121	0.0522	0.2295	1.58e-05	291	0.0605018		0.0203471	-0.000499875	0.9804	115803	5.21e-09		TRUE	2.09e-05		0.000963666	0.278768
Cholesterol levels	multiple sclerosis	rs1004778	20	50201691		G	A	G	A	FALSE	FALSE	FALSE	TRUE	TRUE	TRUE		0.0122	0.0516	0.2165	2.21e-05	291	0.0582906		0.020102	0.0357308	0.0754901	115803	2.73e-05		TRUE	4.39e-05		0.000903288	0.261286
Cholesterol levels	multiple sclerosis	rs10822695	10	67788564		A	G	A	G	FALSE	FALSE	FALSE	TRUE	TRUE	TRUE		0.0133	-0.0599	0.7929	7.01e-06	291	0.0655833		0.020161	-0.0120726	0.549301	115803	3.1e-06		TRUE	1.04e-05		0.00117837	0.340951
Cholesterol levels	multiple sclerosis	rs10907214	1	5504553		A	G	A	G	FALSE	FALSE	FALSE	TRUE	TRUE	TRUE		0.0107	-0.0446	0.2944	3.12e-05	291	0.0567088		0.0179489	-0.0197946	0.2701	115803	1.05e-05		TRUE	4.9e-05		0.000826411	0.23903
Cholesterol levels	multiple sclerosis	rs112620119	7	4816328		C	T	C	T	FALSE	FALSE	FALSE	TRUE	TRUE	TRUE		0.0226	0.0917	0.0582	4.82e-05	291	0.0538967		0.0510182	0.071496	0.1611	115803	1.7e-05		TRUE	8.21e-05		0.000921829	0.266654
Cholesterol levels	multiple sclerosis	rs11732227	4	179485216		T	C	T	C	FALSE	FALSE	FALSE	TRUE	TRUE	TRUE		0.0136	-0.0664	0.186	1.04e-06	291	0.0761973		0.0227251	-0.00369317	0.8709	115803	2.28e-07		TRUE	1.63e-06		0.00133507	0.386351
Cholesterol levels	multiple sclerosis	rs12022395	1	195302846		T	C	T	C	FALSE	FALSE	FALSE	TRUE	TRUE	TRUE		0.0434	0.1837	0.0154	2.25e-05	291	0.058374		0.058749	-0.0485997	0.4081	115803	5.91e-06		TRUE	3.53e-05		0.00102336	0.296054
Cholesterol levels	multiple sclerosis	rs12163080	22	49519262		A	G	A	G	FALSE	FALSE	FALSE	TRUE	TRUE	TRUE		0.0138	0.0603	0.1954	1.32e-05	291	0.0619719		0.0207768	-0.0010994	0.9578	115803	2.42e-08		TRUE	1.65e-05		0.00114332	0.330799
Cholesterol levels	multiple sclerosis	rs12436026	14	26588699		C	T	C	T	FALSE	FALSE	FALSE	TRUE	TRUE	TRUE		0.0432	0.1899	0.0154	1.08e-05	291	0.0626724		0.0648135	-0.0739008	0.2542	115803	1.12e-05		TRUE	1.88e-05		0.00109361	0.316398
Cholesterol levels	multiple sclerosis	rs12444865	16	83642728		G	A	G	A	FALSE	FALSE	FALSE	TRUE	TRUE	TRUE		0.0589	0.2473	0.0086	2.68e-05	291	0.0574917		0.147601	-0.0902063	0.541101	115803	3.23e-06		TRUE	3.88e-05		0.00104286	0.301701
Cholesterol levels	multiple sclerosis	rs12708492	15	67467541		C	T	C	T	FALSE	FALSE	FALSE	TRUE	TRUE	TRUE		0.0106	0.0491	0.5019	3.99e-06	291	0.0691116		0.0163339	0.0101483	0.534399	115803	3.33e-06		TRUE	5.84e-06		0.00120539	0.348777
Cholesterol levels	multiple sclerosis	rs1317296	10	129418315		A	G	A	G	FALSE	FALSE	FALSE	TRUE	TRUE	TRUE		0.0701	0.3214	0.0057	4.52e-06	291	0.0678054		0.108745	-0.0764053	0.4823	115803	4.26e-06		TRUE	7.37e-06		0.00117088	0.338782
Cholesterol levels	multiple sclerosis	rs16994407	20	8063473		A	G	A	G	FALSE	FALSE	FALSE	TRUE	TRUE	TRUE		0.0158	-0.0659	0.1321	3.15e-05	291	0.0567771		0.023103	0.0159262	0.490601	115803	4.1e-06		TRUE	4.44e-05		0.000995803	0.288074
Cholesterol levels	multiple sclerosis	rs17085617	9	85210800		G	A	G	A	FALSE	FALSE	FALSE	TRUE	TRUE	TRUE		0.0281	0.1619	0.0381	7.94e-09	291	0.103029		0.0395474	0.0407178	0.3032	115803	9.15e-06		TRUE	2.29e-08		0.00192123	0.556303
Cholesterol levels	multiple sclerosis	rs17146945	9	133294776		A	G	A	G	FALSE	FALSE	FALSE	TRUE	TRUE	TRUE		0.0191	-0.086	0.0867	6.41e-06	291	0.0655522		0.0292154	-0.0228372	0.4344	115803	5.28e-06		TRUE	1.09e-05		0.00117128	0.338896
Cholesterol levels	multiple sclerosis	rs17448305	18	25914850		A	G	A	G	FALSE	FALSE	FALSE	TRUE	TRUE	TRUE		0.0377	0.1814	0.0203	1.47e-06	291	0.0741695		0.708694	-0.366655	0.604901	115803	2.31e-06		TRUE	2.48e-06		0.00130886	0.378757
Cholesterol levels	multiple sclerosis	rs1844462	22	34650584		A	G	A	G	FALSE	FALSE	FALSE	TRUE	TRUE	TRUE		0.0129	-0.0537	0.2292	3.31e-05	291	0.0565694		0.0184911	-0.00895974	0.628001	115803	2.03e-06		TRUE	4.39e-05		0.00101891	0.294765
Cholesterol levels	multiple sclerosis	rs1924187	13	38749184		G	A	G	A	FALSE	FALSE	FALSE	TRUE	TRUE	TRUE		0.0113	0.0467	0.5677	3.41e-05	291	0.0558011		0.0160852	0.000899595	0.9554	115803	2.7e-08		TRUE	4.54e-05		0.00107045	0.309693
Cholesterol levels	multiple sclerosis	rs2014650	20	57983766		A	G	A	G	FALSE	FALSE	FALSE	TRUE	TRUE	TRUE		0.0101	0.0478	0.4664	2.06e-06	291	0.0719278		0.0166642	0.00339423	0.8386	115803	3.58e-07		TRUE	3.33e-06		0.00113726	0.329043
Cholesterol levels	multiple sclerosis	rs2078030	15	25333590		A	G	A	G	FALSE	FALSE	FALSE	TRUE	TRUE	TRUE		0.0252	0.1093	0.0446	1.47e-05	291	0.0611158		0.0458859	-0.052023	0.2569	115803	1.11e-05		TRUE	2.42e-05		0.0010181	0.294531
Cholesterol levels	multiple sclerosis	rs2096148	1	173302136		G	A	G	A	FALSE	FALSE	FALSE	TRUE	TRUE	TRUE		0.0107	-0.0484	0.6807	6.7e-06	291	0.0661177		0.0192139	-0.0109399	0.569101	115803	2.8e-06		TRUE	9.42e-06		0.0010183	0.294588
Cholesterol levels	multiple sclerosis	rs2108675	19	950560		T	C	T	C	FALSE	FALSE	FALSE	TRUE	TRUE	TRUE		0.0817	0.4612	0.0057	1.65e-08	291	0.0993139		0.208454	-0.245609	0.2387	115803	1.2e-05		TRUE	4.48e-08		0.00241102	0.698469
Cholesterol levels	multiple sclerosis	rs222945	21	27909657		C	T	C	T	FALSE	FALSE	FALSE	TRUE	TRUE	TRUE		0.0466	0.2029	0.0173	1.33e-05	291	0.0615603		0.0844175	0.0945305	0.2628	115803	1.08e-05		TRUE	2.24e-05		0.00139978	0.405105
Cholesterol levels	multiple sclerosis	rs2618023	9	26275640		C	A	C	A	FALSE	FALSE	FALSE	TRUE	TRUE	TRUE		0.0517	0.2999	0.0087	6.63e-09	291	0.10429		0.139793	-0.203838	0.1448	115803	1.84e-05		TRUE	2.09e-08		0.00155134	0.449034
Cholesterol levels	multiple sclerosis	rs34091406	12	1858646		G	A	G	A	FALSE	FALSE	FALSE	TRUE	TRUE	TRUE		0.0161	0.0732	0.1252	5.13e-06	291	0.0667528		0.0233612	0.0426763	0.0677298	115803	2.88e-05		TRUE	1.13e-05		0.00117372	0.339604
Cholesterol levels	multiple sclerosis	rs34913422	8	84725516		A	G	A	G	FALSE	FALSE	FALSE	TRUE	TRUE	TRUE		0.0125	0.0595	0.2712	2.13e-06	291	0.0727003		0.0185676	-0.0360426	0.0522396	115803	3.25e-05		TRUE	4.45e-06		0.00139946	0.405012
Cholesterol levels	multiple sclerosis	rs36057657	6	72322961		A	C	A	C	FALSE	FALSE	FALSE	TRUE	TRUE	TRUE		0.0168	0.0718	0.105	1.91e-05	291	0.0594452		0.0242697	0.0131866	0.5869	115803	2.55e-06		TRUE	2.78e-05		0.000968927	0.280292
Cholesterol levels	multiple sclerosis	rs3737808	1	28261600		C	A	C	A	FALSE	FALSE	FALSE	TRUE	TRUE	TRUE		0.0108	-0.0464	0.3758	1.77e-05	291	0.0600347		0.0178066	-0.0232686	0.1913	115803	1.47e-05		TRUE	2.99e-05		0.00101006	0.292202
Cholesterol levels	multiple sclerosis	rs3760114	16	11352524		G	A	G	A	FALSE	FALSE	FALSE	TRUE	TRUE	TRUE		0.0508	0.2302	0.0114	5.81e-06	291	0.0663398		0.13402	-0.00806737	0.952	115803	3.13e-08		TRUE	8.08e-06		0.00119444	0.345607
Cholesterol levels	multiple sclerosis	rs3912236	4	58854092		T	C	T	C	FALSE	FALSE	FALSE	TRUE	TRUE	TRUE		0.0179	-0.082	0.0929	4.89e-06	291	0.0676987		0.0261029	0.00833464	0.749501	115803	8.8e-07		TRUE	6.86e-06		0.00113326	0.327883
Cholesterol levels	multiple sclerosis	rs4568060	3	24756751		A	G	A	G	FALSE	FALSE	FALSE	TRUE	TRUE	TRUE		0.0143	-0.0617	0.1862	1.52e-05	291	0.0605186		0.0202893	0.0062193	0.7592	115803	8.11e-07		TRUE	2.22e-05		0.00115371	0.333808
Cholesterol levels	multiple sclerosis	rs4696193	4	154786588		T	C	T	C	FALSE	FALSE	FALSE	TRUE	TRUE	TRUE		0.0184	-0.0755	0.0956	4.12e-05	291	0.0550514		0.0301246	0.00481156	0.8731	115803	2.2e-07		TRUE	5.25e-05		0.000985695	0.285147
Cholesterol levels	multiple sclerosis	rs471712	21	44825536		C	T	C	T	FALSE	FALSE	FALSE	TRUE	TRUE	TRUE		0.011	-0.0483	0.5491	1.06e-05	291	0.0625408		0.0221027	0.00219758	0.9208	115803	8.54e-08		TRUE	1.52e-05		0.0011552	0.334238
Cholesterol levels	multiple sclerosis	rs4759705	12	130997558		C	T	C	T	FALSE	FALSE	FALSE	TRUE	TRUE	TRUE		0.0108	0.0471	0.3576	1.23e-05	291	0.0617471		0.0176704	0.00150113	0.9323	115803	6.23e-08		TRUE	1.73e-05		0.00101924	0.29486
Cholesterol levels	multiple sclerosis	rs4958454	5	149626752		G	A	G	A	FALSE	FALSE	FALSE	TRUE	TRUE	TRUE		0.0107	-0.0499	0.4284	2.97e-06	291	0.0699881		0.0175655	0.00310482	0.8597	115803	2.7e-07		TRUE	4.55e-06		0.00121948	0.352858
Cholesterol levels	multiple sclerosis	rs56115118	8	32019695		G	T	G	T	FALSE	FALSE	FALSE	TRUE	TRUE	TRUE		0.0544	0.261	0.0187	1.6e-06	291	0.0737738		0.0873249	-0.0420053	0.6305	115803	2e-06		TRUE	2.62e-06		0.00250008	0.724335
Cholesterol levels	multiple sclerosis	rs56152829	4	20693639		A	G	A	G	FALSE	FALSE	FALSE	TRUE	TRUE	TRUE		0.0115	0.0468	0.3063	4.38e-05	291	0.0541998		0.0177991	-0.0183677	0.3021	115803	9.2e-06		TRUE	7.24e-05		0.000930766	0.269242
Cholesterol levels	multiple sclerosis	rs57551831	19	54936051		T	C	T	C	FALSE	FALSE	FALSE	TRUE	TRUE	TRUE		0.0355	-0.1467	0.0238	3.52e-05	291	0.0557922		0.0545164	0.0391567	0.4726	115803	4.45e-06		TRUE	5.24e-05		0.00100001	0.289293
Cholesterol levels	multiple sclerosis	rs58220166	18	10297922		G	A	G	A	FALSE	FALSE	FALSE	TRUE	TRUE	TRUE		0.028	0.1207	0.0414	1.58e-05	291	0.0604139		0.0390348	0.0110609	0.7769	115803	6.93e-07		TRUE	2.24e-05		0.00115633	0.334567
Cholesterol levels	multiple sclerosis	rs60046571	16	6786916		C	T	C	T	FALSE	FALSE	FALSE	TRUE	TRUE	TRUE		0.0202	0.0893	0.0704	9.75e-06	291	0.0633409		0.0327331	0.00752827	0.8181	115803	4.57e-07		TRUE	1.37e-05		0.00104376	0.301963
Cholesterol levels	multiple sclerosis	rs60531503	1	159883642		A	G	A	G	FALSE	FALSE	FALSE	TRUE	TRUE	TRUE		0.0387	0.1605	0.0194	3.41e-05	291	0.0561724		0.0653929	0.0889405	0.1738	115803	1.6e-05		TRUE	5.64e-05		0.000980107	0.283529
Cholesterol levels	multiple sclerosis	rs61918138	12	10374054		G	A	G	A	FALSE	FALSE	FALSE	TRUE	TRUE	TRUE		0.0366	0.1646	0.0224	7.04e-06	291	0.0654067		0.229906	-0.213578	0.3529	115803	7.45e-06		TRUE	1.15e-05		0.00118658	0.34333
Cholesterol levels	multiple sclerosis	rs62144449	2	67228023		C	A	C	A	FALSE	FALSE	FALSE	TRUE	TRUE	TRUE		0.0175	0.0765	0.0971	1.2e-05	291	0.0620214		0.0357363	-0.0156765	0.6609	115803	1.66e-06		TRUE	1.79e-05		0.00102615	0.296863
Cholesterol levels	multiple sclerosis	rs6410	8	143961005		C	T	C	T	FALSE	FALSE	FALSE	TRUE	TRUE	TRUE		0.0102	0.0451	0.544	1.07e-05	291	0.0633617		0.0161692	-0.0125213	0.4387	115803	5.18e-06		TRUE	1.55e-05		0.00100913	0.291933
Cholesterol levels	multiple sclerosis	rs6570180	6	137945924		A	G	A	G	FALSE	FALSE	FALSE	TRUE	TRUE	TRUE		0.0113	-0.0504	0.3209	8.1e-06	291	0.0644015		0.01799	-0.0538251	0.00277198	115803	7.73e-05		TRUE	2.15e-05		0.00110712	0.320312
Cholesterol levels	multiple sclerosis	rs6666052	1	84940756		T	C	T	C	FALSE	FALSE	FALSE	TRUE	TRUE	TRUE		0.0176	0.0784	0.114	8.27e-06	291	0.0642494		0.0277331	0.0137947	0.618899	115803	2.14e-06		TRUE	1.26e-05		0.00124165	0.359284
Cholesterol levels	multiple sclerosis	rs71549338	7	69289507		A	G	A	G	FALSE	FALSE	FALSE	TRUE	TRUE	TRUE		0.0531	0.2194	0.0102	3.63e-05	291	0.0557777		0.472628	-0.291923	0.536801	115803	3.29e-06		TRUE	5.14e-05		0.000971966	0.281171
Cholesterol levels	multiple sclerosis	rs72634682	8	34325317		A	G	A	G	FALSE	FALSE	FALSE	TRUE	TRUE	TRUE		0.0161	-0.0727	0.1254	5.98e-06	291	0.0659039		0.024745	-0.00905884	0.714301	115803	1.16e-06		TRUE	9.31e-06		0.00115933	0.335434
Cholesterol levels	multiple sclerosis	rs72732802	5	14749226		A	C	A	C	FALSE	FALSE	FALSE	TRUE	TRUE	TRUE		0.0327	0.1337	0.0273	4.22e-05	291	0.0546824		0.0548018	0.175129	0.00139499	115803	8.82e-05		TRUE	0.000104862		0.000949368	0.274628
Cholesterol levels	multiple sclerosis	rs72754438	9	95292165		A	G	A	G	FALSE	FALSE	FALSE	TRUE	TRUE	TRUE		0.0154	0.0659	0.1279	1.87e-05	291	0.0595868		0.0268414	0.00250313	0.9257	115803	7.51e-08		TRUE	2.46e-05		0.000968808	0.280257
Cholesterol levels	multiple sclerosis	rs72773064	2	2624787		G	T	G	T	FALSE	FALSE	FALSE	TRUE	TRUE	TRUE		0.0557	0.2437	0.015	1.21e-05	291	0.0621225		0.200409	-0.175716	0.3806	115803	6.64e-06		TRUE	1.94e-05		0.00175497	0.508077
Cholesterol levels	multiple sclerosis	rs74115787	10	11270121		G	A	G	A	FALSE	FALSE	FALSE	TRUE	TRUE	TRUE		0.0611	0.2768	0.0084	5.8e-06	291	0.0663065		0.143707	0.131134	0.3615	115803	7.19e-06		TRUE	9.89e-06		0.00127637	0.369344
Cholesterol levels	multiple sclerosis	rs74136358	10	56897666		A	G	A	G	FALSE	FALSE	FALSE	TRUE	TRUE	TRUE		0.0862	0.505	0.0034	4.73e-09	291	0.106153		0.144641	-0.0784414	0.5876	115803	2.54e-06		TRUE	1.17e-08		0.00172827	0.500336
Cholesterol levels	multiple sclerosis	rs7514304	1	233958894		A	G	A	G	FALSE	FALSE	FALSE	TRUE	TRUE	TRUE		0.0106	-0.0462	0.4338	1.32e-05	291	0.0616775		0.0171089	-0.00692391	0.6857	115803	1.41e-06		TRUE	1.88e-05		0.00104851	0.303338
Cholesterol levels	multiple sclerosis	rs8032228	15	69055915		T	C	T	C	FALSE	FALSE	FALSE	TRUE	TRUE	TRUE		0.0108	0.0453	0.5728	2.52e-05	291	0.0573834		0.0176748	0.00260339	0.8829	115803	1.87e-07		TRUE	3.58e-05		0.00100429	0.290533
Cholesterol levels	multiple sclerosis	rs9349041	6	11972217		A	G	A	G	FALSE	FALSE	FALSE	TRUE	TRUE	TRUE		0.02	0.0847	0.0787	2.37e-05	291	0.0584333		0.0296511	0.0438474	0.1392	115803	1.89e-05		TRUE	4.02e-05		0.00104033	0.30097
Cholesterol levels	multiple sclerosis	rs9611560	22	41750622		C	T	C	T	FALSE	FALSE	FALSE	TRUE	TRUE	TRUE		0.0121	-0.0507	0.7511	2.8e-05	291	0.0572709		0.0212603	0.0766832	0.000309899	115803	0.000112331		TRUE	7.6e-05		0.0009611	0.278025
Lysine levels	multiple sclerosis	rs10889879	1	70986547		G	A	G	A	FALSE	FALSE	FALSE	TRUE	TRUE	TRUE		0.0067	-0.0322	0.5422	1.58e-06	291	0.0740069		0.0167405	-0.0248877	0.1371	115803	1.91e-05		TRUE	3.22e-06		0.000514727	0.148833
Lysine levels	multiple sclerosis	rs11026076	11	21436232		C	T	C	T	FALSE	FALSE	FALSE	TRUE	TRUE	TRUE		0.0069	-0.0296	0.486	1.7e-05	291	0.0598656		0.0166698	0.00727348	0.662599	115803	1.64e-06		TRUE	2.54e-05		0.000437737	0.126561
Lysine levels	multiple sclerosis	rs11088583	21	17774533		T	C	T	C	FALSE	FALSE	FALSE	TRUE	TRUE	TRUE		0.0083	0.0364	0.2598	1.1e-05	291	0.0623975		0.0201805	-0.0232686	0.2489	115803	1.15e-05		TRUE	1.97e-05		0.00050959	0.147347
Lysine levels	multiple sclerosis	rs112352828	2	174210375		T	C	T	C	FALSE	FALSE	FALSE	TRUE	TRUE	TRUE		0.0084	0.0362	0.2005	1.76e-05	291	0.0603826		0.0201248	-0.0169554	0.3995	115803	6.13e-06		TRUE	2.55e-05		0.000420126	0.121468
Lysine levels	multiple sclerosis	rs12227994	12	68410696		C	T	C	T	FALSE	FALSE	FALSE	TRUE	TRUE	TRUE		0.0268	0.1095	0.0191	4.26e-05	291	0.05461		0.058631	-0.0422929	0.4707	115803	4.49e-06		TRUE	6.35e-05		0.000449279	0.1299
Lysine levels	multiple sclerosis	rs1254203	1	236374985		T	G	T	G	FALSE	FALSE	FALSE	TRUE	TRUE	TRUE		0.0072	-0.0345	0.4171	1.61e-06	291	0.0735994		0.0168343	-0.00468899	0.780601	115803	6.7e-07		TRUE	2.57e-06		0.000578765	0.16736
Lysine levels	multiple sclerosis	rs12629591	3	27844117		A	G	A	G	FALSE	FALSE	FALSE	TRUE	TRUE	TRUE		0.0073	-0.0301	0.2821	3.65e-05	291	0.0555602		0.018826	-0.00290421	0.8774	115803	2.06e-07		TRUE	4.82e-05		0.00036697	0.106093
Lysine levels	multiple sclerosis	rs12693792	2	197248609		G	A	G	A	FALSE	FALSE	FALSE	TRUE	TRUE	TRUE		0.009	-0.0366	0.1909	4.51e-05	291	0.0541268		0.0215121	-0.0291704	0.1751	115803	1.59e-05		TRUE	7.84e-05		0.000413809	0.11964
Lysine levels	multiple sclerosis	rs13040172	20	4795152		A	G	A	G	FALSE	FALSE	FALSE	TRUE	TRUE	TRUE		0.0099	0.0413	0.1451	3.17e-05	291	0.0567984		0.0281606	0.0159718	0.5706	115803	2.78e-06		TRUE	4.31e-05		0.000423168	0.122347
Lysine levels	multiple sclerosis	rs17408685	4	25127309		C	T	C	T	FALSE	FALSE	FALSE	TRUE	TRUE	TRUE		0.0184	0.0784	0.0325	2.08e-05	291	0.059107		0.0490984	0.0632593	0.1976	115803	1.43e-05		TRUE	3.46e-05		0.000386542	0.111754
Lysine levels	multiple sclerosis	rs17588991	5	1501695		A	G	A	G	FALSE	FALSE	FALSE	TRUE	TRUE	TRUE		0.0156	0.0632	0.0521	4.94e-05	291	0.05374		0.0373164	-0.0682192	0.0675305	115803	2.89e-05		TRUE	9.2e-05		0.000394516	0.11406
Lysine levels	multiple sclerosis	rs17609346	4	48336371		C	T	C	T	FALSE	FALSE	FALSE	TRUE	TRUE	TRUE		0.0136	-0.0585	0.069	1.67e-05	291	0.0601707		0.0461376	0.0353163	0.444	115803	5.06e-06		TRUE	2.6e-05		0.000439684	0.127125
Lysine levels	multiple sclerosis	rs2081997	5	16949063		C	T	C	T	FALSE	FALSE	FALSE	TRUE	TRUE	TRUE		0.0078	0.0329	0.6679	2.18e-05	291	0.0579909		0.0177222	0.0111377	0.5297	115803	3.41e-06		TRUE	3.59e-05		0.000480178	0.138838
Lysine levels	multiple sclerosis	rs2180024	6	162159621		T	C	T	C	FALSE	FALSE	FALSE	TRUE	TRUE	TRUE		0.0083	0.0367	0.2536	1.02e-05	291	0.0633649		0.0192383	-0.0269602	0.1611	115803	1.7e-05		TRUE	1.78e-05		0.000509898	0.147436
Lysine levels	multiple sclerosis	rs2343547	8	106763729		G	A	G	A	FALSE	FALSE	FALSE	TRUE	TRUE	TRUE		0.0113	-0.0484	0.1017	1.97e-05	291	0.0596907		0.0256576	0.0205089	0.4241	115803	5.52e-06		TRUE	2.83e-05		0.000428019	0.12375
Lysine levels	multiple sclerosis	rs2594140	3	60808405		T	C	T	C	FALSE	FALSE	FALSE	TRUE	TRUE	TRUE		0.0084	-0.0374	0.7813	7.56e-06	291	0.064191		0.0260858	0.0137056	0.5993	115803	2.38e-06		TRUE	1.28e-05		0.000478013	0.138212
Lysine levels	multiple sclerosis	rs2707037	17	77137936		G	A	G	A	FALSE	FALSE	FALSE	TRUE	TRUE	TRUE		0.0136	0.0597	0.9242	1.14e-05	291	0.0625087		0.0353658	-0.059683	0.0914892	115803	2.46e-05		TRUE	2.18e-05		0.00049936	0.144387
Lysine levels	multiple sclerosis	rs2793318	14	99668670		T	C	T	C	FALSE	FALSE	FALSE	TRUE	TRUE	TRUE		0.0121	-0.0513	0.0811	2.22e-05	291	0.0585546		0.032668	0.0324199	0.321	115803	8.5e-06		TRUE	3.55e-05		0.000392242	0.113402
Lysine levels	multiple sclerosis	rs280948	13	30266588		G	A	G	A	FALSE	FALSE	FALSE	TRUE	TRUE	TRUE		0.008	-0.0335	0.2165	2.82e-05	291	0.0572044		0.0189107	-0.0249076	0.1878	115803	1.5e-05		TRUE	4.73e-05		0.000380729	0.110073
Lysine levels	multiple sclerosis	rs2910901	5	32322811		T	C	T	C	FALSE	FALSE	FALSE	TRUE	TRUE	TRUE		0.0076	-0.0336	0.6667	9.35e-06	291	0.0633478		0.0175113	-0.00551518	0.752801	115803	8.57e-07		TRUE	1.4e-05		0.000501735	0.145074
Lysine levels	multiple sclerosis	rs2911435	16	81456923		T	C	T	C	FALSE	FALSE	FALSE	TRUE	TRUE	TRUE		0.0185	-0.0756	0.0382	4.46e-05	291	0.0546268		0.0630988	0.0724632	0.2508	115803	1.14e-05		TRUE	6.92e-05		0.000419973	0.121423
Lysine levels	multiple sclerosis	rs2939929	10	55736331		T	C	T	C	FALSE	FALSE	FALSE	TRUE	TRUE	TRUE		0.0069	0.0299	0.4992	1.48e-05	291	0.0610108		0.0151958	-0.00019998	0.9895	115803	1.5e-09		TRUE	1.92e-05		0.000447004	0.129242
Lysine levels	multiple sclerosis	rs34533587	3	124963030		T	C	T	C	FALSE	FALSE	FALSE	TRUE	TRUE	TRUE		0.0306	0.1542	0.0148	4.57e-07	291	0.0807704		0.0617225	0.0677437	0.2724	115803	1.04e-05		TRUE	9.64e-07		0.000693402	0.200532
Lysine levels	multiple sclerosis	rs34822565	3	71483054		T	G	T	G	FALSE	FALSE	FALSE	TRUE	TRUE	TRUE		0.0114	-0.0467	0.1065	4.06e-05	291	0.0548799		0.0639626	0.211833	0.000926894	115803	9.47e-05		TRUE	0.000104096		0.000415057	0.120001
Lysine levels	multiple sclerosis	rs34988221	6	133080446		C	T	C	T	FALSE	FALSE	FALSE	TRUE	TRUE	TRUE		0.0243	0.1024	0.0222	2.48e-05	291	0.0578884		0.0562306	-0.0249853	0.6568	115803	1.7e-06		TRUE	3.51e-05		0.000455232	0.131622
Lysine levels	multiple sclerosis	rs35585063	3	26926302		A	C	A	C	FALSE	FALSE	FALSE	TRUE	TRUE	TRUE		0.0081	0.0336	0.2396	3.38e-05	291	0.0561944		0.0252626	-0.0668879	0.00810401	115803	6.05e-05		TRUE	7.37e-05		0.000411375	0.118936
Lysine levels	multiple sclerosis	rs4695907	4	175008790		A	G	A	G	FALSE	FALSE	FALSE	TRUE	TRUE	TRUE		0.007	0.0321	0.5685	5.24e-06	291	0.0678285		0.0164267	-0.00468899	0.7753	115803	7.04e-07		TRUE	6.66e-06		0.000505535	0.146174
Lysine levels	multiple sclerosis	rs4729677	7	100909487		G	A	G	A	FALSE	FALSE	FALSE	TRUE	TRUE	TRUE		0.0071	-0.0292	0.4756	3.66e-05	291	0.0552904		0.0197026	0.022935	0.2444	115803	1.17e-05		TRUE	6.24e-05		0.000425305	0.122965
Lysine levels	multiple sclerosis	rs4763847	12	12732360		T	C	T	C	FALSE	FALSE	FALSE	TRUE	TRUE	TRUE		0.0101	0.0497	0.8741	8.48e-07	291	0.0773087		0.0422413	-0.0152152	0.718701	115803	1.12e-06		TRUE	1.42e-06		0.000543663	0.157204
Lysine levels	multiple sclerosis	rs4783201	16	85469779		C	T	C	T	FALSE	FALSE	FALSE	TRUE	TRUE	TRUE		0.0076	-0.0337	0.3018	9.13e-06	291	0.0637014		0.0214311	-0.011769	0.5829	115803	2.6e-06		TRUE	1.39e-05		0.000478618	0.138387
Lysine levels	multiple sclerosis	rs4919983	21	43301781		C	T	C	T	FALSE	FALSE	FALSE	TRUE	TRUE	TRUE		0.0067	-0.0287	0.634	1.84e-05	291	0.0597011		0.0173161	0.0185714	0.2835	115803	9.93e-06		TRUE	3e-05		0.000382265	0.110517
Lysine levels	multiple sclerosis	rs55697035	5	133081847		G	A	G	A	FALSE	FALSE	FALSE	TRUE	TRUE	TRUE		0.013	0.0557	0.0792	1.73e-05	291	0.0597282		0.0285826	0.0213258	0.4556	115803	4.81e-06		TRUE	2.78e-05		0.000452513	0.130835
Lysine levels	multiple sclerosis	rs56161943	9	110042751		A	G	A	G	FALSE	FALSE	FALSE	TRUE	TRUE	TRUE		0.0099	0.0447	0.1412	6.75e-06	291	0.0658936		0.0244047	-0.0356567	0.144	115803	1.84e-05		TRUE	1.2e-05		0.000484587	0.140114
Lysine levels	multiple sclerosis	rs59378765	6	19698207		A	G	A	G	FALSE	FALSE	FALSE	TRUE	TRUE	TRUE		0.0183	-0.076	0.0418	3.29e-05	291	0.0563187		0.0458716	0.00471108	0.9182	115803	9.11e-08		TRUE	4.21e-05		0.000462689	0.133779
Lysine levels	multiple sclerosis	rs6048644	20	23231190		T	C	T	C	FALSE	FALSE	FALSE	TRUE	TRUE	TRUE		0.0097	-0.0402	0.1433	3.65e-05	291	0.0560968		0.0325788	-0.0175452	0.5902	115803	2.5e-06		TRUE	4.8e-05		0.000396787	0.114717
Lysine levels	multiple sclerosis	rs61959226	13	67528300		G	T	G	T	FALSE	FALSE	FALSE	TRUE	TRUE	TRUE		0.0281	0.1313	0.0172	2.88e-06	291	0.0702408		0.184622	-0.0545829	0.767499	115803	7.55e-07		TRUE	4.49e-06		0.000582845	0.16854
Lysine levels	multiple sclerosis	rs62219565	20	21432318		G	A	G	A	FALSE	FALSE	FALSE	TRUE	TRUE	TRUE		0.0295	0.1281	0.0166	1.44e-05	291	0.06125		0.107869	-0.125487	0.2447	115803	1.17e-05		TRUE	2.38e-05		0.000535755	0.154916
Lysine levels	multiple sclerosis	rs62580950	9	140976533		A	G	A	G	FALSE	FALSE	FALSE	TRUE	TRUE	TRUE		0.0114	0.0473	0.1034	3.48e-05	291	0.0562193		0.0393793	0.028914	0.4628	115803	4.66e-06		TRUE	4.9e-05		0.000414831	0.119936
Lysine levels	multiple sclerosis	rs6489105	12	127109043		C	A	C	A	FALSE	FALSE	FALSE	TRUE	TRUE	TRUE		0.0172	0.0698	0.957	4.84e-05	291	0.0539123		0.0369809	-0.0102524	0.781601	115803	6.64e-07		TRUE	6.47e-05		0.000400979	0.115929
Lysine levels	multiple sclerosis	rs6657481	1	241326614		C	T	C	T	FALSE	FALSE	FALSE	TRUE	TRUE	TRUE		0.0183	-0.0865	0.0399	2.44e-06	291	0.0717615		0.045311	0.074508	0.1001	115803	2.33e-05		TRUE	4.83e-06		0.00057326	0.165767
Lysine levels	multiple sclerosis	rs6919249	6	106916542		A	G	A	G	FALSE	FALSE	FALSE	TRUE	TRUE	TRUE		0.0068	0.0321	0.411	2.74e-06	291	0.0715872		0.0181843	0.00803217	0.658701	115803	1.68e-06		TRUE	3.73e-06		0.000498881	0.144249
Lysine levels	multiple sclerosis	rs7075966	10	108631854		G	A	G	A	FALSE	FALSE	FALSE	TRUE	TRUE	TRUE		0.0073	-0.0302	0.4154	3.94e-05	291	0.0559093		0.0168433	-0.0238142	0.1574	115803	1.73e-05		TRUE	5.95e-05		0.000442965	0.128074
Lysine levels	multiple sclerosis	rs7103479	11	44916374		C	T	C	T	FALSE	FALSE	FALSE	TRUE	TRUE	TRUE		0.007	0.0284	0.4259	4.55e-05	291	0.0538872		0.0219354	-0.0443039	0.04341	115803	3.52e-05		TRUE	9.34e-05		0.000394423	0.114033
Lysine levels	multiple sclerosis	rs7139928	13	93279185		C	T	C	T	FALSE	FALSE	FALSE	TRUE	TRUE	TRUE		0.0072	-0.031	0.4831	1.51e-05	291	0.0602781		0.0161308	0.0068763	0.6699	115803	1.57e-06		TRUE	2.37e-05		0.000479951	0.138772
Lysine levels	multiple sclerosis	rs71486290	11	114967106		C	T	C	T	FALSE	FALSE	FALSE	TRUE	TRUE	TRUE		0.0234	-0.0959	0.0223	4.07e-05	291	0.0549255		0.0665175	-0.0747363	0.2612	115803	1.09e-05		TRUE	6.56e-05		0.000401031	0.115944
Lysine levels	multiple sclerosis	rs72688748	14	51666506		C	T	C	T	FALSE	FALSE	FALSE	TRUE	TRUE	TRUE		0.0109	-0.0498	0.1065	4.92e-06	291	0.0673629		0.0539381	0.0125788	0.8156	115803	4.7e-07		TRUE	7.11e-06		0.00047199	0.13647
Lysine levels	multiple sclerosis	rs72699398	4	160219397		G	A	G	A	FALSE	FALSE	FALSE	TRUE	TRUE	TRUE		0.0084	-0.037	0.2137	1.14e-05	291	0.0629112		0.0202564	-0.0468836	0.02064	115803	4.63e-05		TRUE	2.35e-05		0.000460072	0.133022
Lysine levels	multiple sclerosis	rs72784827	16	64508762		A	G	A	G	FALSE	FALSE	FALSE	TRUE	TRUE	TRUE		0.0249	-0.1047	0.0208	2.65e-05	291	0.0576512		0.119146	-0.184153	0.1222	115803	2.06e-05		TRUE	4.63e-05		0.000446538	0.129107
Lysine levels	multiple sclerosis	rs72971940	18	69831266		C	T	C	T	FALSE	FALSE	FALSE	TRUE	TRUE	TRUE		0.02	-0.0822	0.0318	4.12e-05	291	0.0552224		0.0438542	0.00642057	0.8836	115803	1.85e-07		TRUE	5.09e-05		0.000416069	0.120294
Lysine levels	multiple sclerosis	rs73324430	20	62156274		T	C	T	C	FALSE	FALSE	FALSE	TRUE	TRUE	TRUE		0.0377	0.1535	0.0087	4.7e-05	291	0.0542515		0.144618	-0.0457379	0.751799	115803	8.64e-07		TRUE	6.18e-05		0.000406416	0.117502
Lysine levels	multiple sclerosis	rs9432398	1	95333986		G	A	G	A	FALSE	FALSE	FALSE	TRUE	TRUE	TRUE		0.0192	0.0847	0.0344	9.79e-06	291	0.0630905		0.046513	-0.0719485	0.1219	115803	2.07e-05		TRUE	1.93e-05		0.000476598	0.137803
Lysine levels	multiple sclerosis	rs9577181	13	112613556		C	A	C	A	FALSE	FALSE	FALSE	TRUE	TRUE	TRUE		0.0104	-0.0434	0.1532	3.06e-05	291	0.0568334		0.0222333	-0.0242047	0.2763	115803	1.02e-05		TRUE	4.79e-05		0.000488708	0.141306
Tyrosine levels	multiple sclerosis	rs10764206	10	20451372		T	C	T	C	FALSE	FALSE	FALSE	TRUE	TRUE	TRUE		0.0143	-0.0599	0.9196	2.66e-05	291	0.0572382		0.0282125	-0.0367176	0.1931	115803	1.46e-05		TRUE	4.69e-05		0.000530565	0.153415
Tyrosine levels	multiple sclerosis	rs10873997	1	79263030		A	G	A	G	FALSE	FALSE	FALSE	TRUE	TRUE	TRUE		0.0082	-0.0358	0.589	1.17e-05	291	0.0618731		0.0189165	-0.0276796	0.1434	115803	1.85e-05		TRUE	2.3e-05		0.000620516	0.179441
Tyrosine levels	multiple sclerosis	rs111880048	13	109975090		A	C	A	C	FALSE	FALSE	FALSE	TRUE	TRUE	TRUE		0.0122	0.0523	0.1187	1.8e-05	291	0.0597877		0.0282315	0.0524519	0.0631801	115803	2.98e-05		TRUE	3.51e-05		0.000572279	0.165483
Tyrosine levels	multiple sclerosis	rs114873615	4	13230935		C	T	C	T	FALSE	FALSE	FALSE	TRUE	TRUE	TRUE		0.0226	-0.0993	0.0312	1.13e-05	291	0.0626182		0.0874081	0.0756938	0.3865	115803	6.48e-06		TRUE	1.78e-05		0.000596097	0.172375
Tyrosine levels	multiple sclerosis	rs11846756	14	26202775		G	A	G	A	FALSE	FALSE	FALSE	TRUE	TRUE	TRUE		0.0147	-0.0605	0.0848	3.89e-05	291	0.0553658		0.0297966	0.0674227	0.0236499	115803	4.42e-05		TRUE	7.76e-05		0.000568136	0.164285
Tyrosine levels	multiple sclerosis	rs12289031	11	93274264		C	A	C	A	FALSE	FALSE	FALSE	TRUE	TRUE	TRUE		0.0092	0.0384	0.201	2.95e-05	291	0.0568548		0.0220539	-0.00598207	0.7862	115803	6.35e-07		TRUE	4e-05		0.000473626	0.136943
Tyrosine levels	multiple sclerosis	rs12649455	4	11848296		G	A	G	A	FALSE	FALSE	FALSE	TRUE	TRUE	TRUE		0.0092	0.0438	0.2209	1.71e-06	291	0.0727249		0.019173	0.000499875	0.9792	115803	5.87e-09		TRUE	2.79e-06		0.000660339	0.190964
Tyrosine levels	multiple sclerosis	rs13399853	2	228576807		T	C	T	C	FALSE	FALSE	FALSE	TRUE	TRUE	TRUE		0.011	-0.0551	0.1512	5.04e-07	291	0.0798845		0.0253128	-0.00169856	0.9465	115803	3.89e-08		TRUE	8.6e-07		0.000779274	0.225386
Tyrosine levels	multiple sclerosis	rs13428410	2	98798577		G	A	G	A	FALSE	FALSE	FALSE	TRUE	TRUE	TRUE		0.0168	0.0841	0.0619	5.71e-07	291	0.0797924		0.032436	0.0226547	0.4849	115803	4.21e-06		TRUE	1.02e-06		0.000821413	0.237584
Tyrosine levels	multiple sclerosis	rs1529026	3	82178325		G	A	G	A	FALSE	FALSE	FALSE	TRUE	TRUE	TRUE		0.0143	-0.0596	0.0913	3.21e-05	291	0.0566987		0.0298271	-0.0138043	0.643501	115803	1.85e-06		TRUE	4.28e-05		0.000589405	0.170439
Tyrosine levels	multiple sclerosis	rs17050155	2	119441234		T	C	T	C	FALSE	FALSE	FALSE	TRUE	TRUE	TRUE		0.028	-0.1204	0.0207	1.68e-05	291	0.060132		0.055959	0.0453112	0.4181	115803	5.66e-06		TRUE	2.64e-05		0.000587718	0.16995
Tyrosine levels	multiple sclerosis	rs17717408	4	177810758		A	G	A	G	FALSE	FALSE	FALSE	TRUE	TRUE	TRUE		0.0203	-0.0865	0.0383	2.01e-05	291	0.0591126		0.119853	-0.00846408	0.9437	115803	4.31e-08		TRUE	2.65e-05		0.000551189	0.159381
Tyrosine levels	multiple sclerosis	rs1792689	18	45368587		A	G	A	G	FALSE	FALSE	FALSE	TRUE	TRUE	TRUE		0.0121	0.0533	0.1272	1.05e-05	291	0.0629164		0.0264708	0.0143018	0.589	115803	2.52e-06		TRUE	1.58e-05		0.000630792	0.182414
Tyrosine levels	multiple sclerosis	rs1827208	16	56666886		T	C	T	C	FALSE	FALSE	FALSE	TRUE	TRUE	TRUE		0.0087	-0.0375	0.6407	1.57e-05	291	0.0604042		0.0185108	0.00538547	0.771101	115803	7.31e-07		TRUE	2.25e-05		0.000647447	0.187234
Tyrosine levels	multiple sclerosis	rs1838724	5	53242007		T	C	T	C	FALSE	FALSE	FALSE	TRUE	TRUE	TRUE		0.0089	-0.0366	0.2621	4.16e-05	291	0.0552823		0.0191233	0.0456252	0.01704	115803	4.92e-05		TRUE	8.07e-05		0.000518151	0.149823
Tyrosine levels	multiple sclerosis	rs1858509	6	19206313		G	A	G	A	FALSE	FALSE	FALSE	TRUE	TRUE	TRUE		0.0103	-0.0436	0.1769	2.2e-05	291	0.0583816		0.0211074	0.00250313	0.9056	115803	1.21e-07		TRUE	3.02e-05		0.000553584	0.160074
Tyrosine levels	multiple sclerosis	rs192318	11	61823575		A	C	A	C	FALSE	FALSE	FALSE	TRUE	TRUE	TRUE		0.011	0.0461	0.1523	2.83e-05	291	0.0572922		0.0310952	-0.0535408	0.0851001	115803	2.56e-05		TRUE	5.09e-05		0.000548749	0.158676
Tyrosine levels	multiple sclerosis	rs2033767	4	166340925		G	A	G	A	FALSE	FALSE	FALSE	TRUE	TRUE	TRUE		0.009	-0.0369	0.3322	3.76e-05	291	0.0549688		0.0175713	-0.0321767	0.0670703	115803	2.9e-05		TRUE	7.56e-05		0.000604128	0.174698
Tyrosine levels	multiple sclerosis	rs277199	12	44021691		T	C	T	C	FALSE	FALSE	FALSE	TRUE	TRUE	TRUE		0.01	-0.0412	0.8078	4.07e-05	291	0.0554765		0.0202342	0.0373904	0.0646205	115803	2.95e-05		TRUE	6.99e-05		0.000527086	0.152408
Tyrosine levels	multiple sclerosis	rs2797371	6	101687025		G	A	G	A	FALSE	FALSE	FALSE	TRUE	TRUE	TRUE		0.0108	-0.0461	0.1736	2.02e-05	291	0.0593068		0.0210019	-0.0203907	0.3316	115803	8.14e-06		TRUE	3.13e-05		0.000609778	0.176333
Tyrosine levels	multiple sclerosis	rs2822691	21	15855430		A	G	A	G	FALSE	FALSE	FALSE	TRUE	TRUE	TRUE		0.0114	0.0468	0.1647	4.31e-05	291	0.0551022		0.0228377	-0.0199986	0.3812	115803	6.62e-06		TRUE	6.05e-05		0.00060264	0.174268
Tyrosine levels	multiple sclerosis	rs28863501	4	32378147		C	T	C	T	FALSE	FALSE	FALSE	TRUE	TRUE	TRUE		0.0103	0.0421	0.1596	4.41e-05	291	0.0546493		0.030662	-0.077609	0.01137	115803	5.53e-05		TRUE	9.2e-05		0.000475459	0.137473
Tyrosine levels	multiple sclerosis	rs2958319	8	69692652		G	A	G	A	FALSE	FALSE	FALSE	TRUE	TRUE	TRUE		0.0222	0.0911	0.0375	3.92e-05	291	0.0550601		0.0603018	-0.0393169	0.5144	115803	3.67e-06		TRUE	5.81e-05		0.000599099	0.173243
Tyrosine levels	multiple sclerosis	rs3827018	20	62053131		A	G	A	G	FALSE	FALSE	FALSE	TRUE	TRUE	TRUE		0.0114	0.0481	0.1289	2.28e-05	291	0.0580259		0.0306349	-0.0240095	0.4332	115803	5.3e-06		TRUE	3.7e-05		0.000519566	0.150233
Tyrosine levels	multiple sclerosis	rs527459	9	35088142		G	A	G	A	FALSE	FALSE	FALSE	TRUE	TRUE	TRUE		0.008	-0.0339	0.54	2.28e-05	291	0.0584982		0.0163985	0.029753	0.0696194	115803	2.84e-05		TRUE	4.28e-05		0.000570928	0.165092
Tyrosine levels	multiple sclerosis	rs55749053	4	67716858		G	A	G	A	FALSE	FALSE	FALSE	TRUE	TRUE	TRUE		0.0085	-0.0347	0.2897	4.6e-05	291	0.0545223		0.0183445	-0.0290169	0.1137	115803	2.16e-05		TRUE	7.71e-05		0.000495541	0.143282
Tyrosine levels	multiple sclerosis	rs55843069	6	48845650		C	T	C	T	FALSE	FALSE	FALSE	TRUE	TRUE	TRUE		0.0156	-0.0646	0.0873	3.5e-05	291	0.0560124		0.0280923	-0.0513583	0.0675196	115803	2.89e-05		TRUE	6.39e-05		0.000665024	0.19232
Tyrosine levels	multiple sclerosis	rs6471522	8	96202974		C	A	C	A	FALSE	FALSE	FALSE	TRUE	TRUE	TRUE		0.0082	-0.0343	0.4029	3.1e-05	291	0.0570866		0.0180725	-0.000899595	0.9603	115803	2.14e-08		TRUE	3.67e-05		0.00056606	0.163684
Tyrosine levels	multiple sclerosis	rs6595548	5	124138736		G	A	G	A	FALSE	FALSE	FALSE	TRUE	TRUE	TRUE		0.0174	-0.0776	0.0569	7.93e-06	291	0.0643905		0.0449029	0.00571631	0.8987	115803	1.4e-07		TRUE	1.13e-05		0.000646284	0.186897
Tyrosine levels	multiple sclerosis	rs6708684	2	231550706		A	G	A	G	FALSE	FALSE	FALSE	TRUE	TRUE	TRUE		0.0112	0.046	0.1632	4.16e-05	291	0.0551499		0.0242823	-0.00796817	0.7428	115803	9.3e-07		TRUE	5.35e-05		0.000577946	0.167123
Tyrosine levels	multiple sclerosis	rs6717929	2	241454729		A	G	A	G	FALSE	FALSE	FALSE	TRUE	TRUE	TRUE		0.0087	-0.0402	0.2954	3.38e-06	291	0.0687956		0.0224142	-0.0166604	0.4573	115803	4.77e-06		TRUE	6.33e-06		0.000672721	0.194547
Tyrosine levels	multiple sclerosis	rs6865260	5	133260485		C	T	C	T	FALSE	FALSE	FALSE	TRUE	TRUE	TRUE		0.0079	0.0326	0.5466	3.29e-05	291	0.0556441		0.0166025	-0.00863719	0.6029	115803	2.34e-06		TRUE	5.14e-05		0.000526764	0.152315
Tyrosine levels	multiple sclerosis	rs6950123	7	86677331		A	G	A	G	FALSE	FALSE	FALSE	TRUE	TRUE	TRUE		0.0209	-0.0901	0.0394	1.67e-05	291	0.0604216		0.0434913	-0.0181346	0.6767	115803	1.5e-06		TRUE	2.31e-05		0.000614495	0.177698
Tyrosine levels	multiple sclerosis	rs7161410	14	61792098		A	G	A	G	FALSE	FALSE	FALSE	TRUE	TRUE	TRUE		0.0096	0.0439	0.2344	4.73e-06	291	0.0674759		0.0200699	-0.0158733	0.429	115803	5.4e-06		TRUE	7.94e-06		0.000691701	0.20004
Tyrosine levels	multiple sclerosis	rs7194203	16	4964076		T	G	T	G	FALSE	FALSE	FALSE	TRUE	TRUE	TRUE		0.0082	0.0357	0.661	1.39e-05	291	0.0615492		0.0176814	0.00439035	0.8039	115803	5.32e-07		TRUE	1.85e-05		0.000571173	0.165163
Tyrosine levels	multiple sclerosis	rs72649306	13	105462984		G	A	G	A	FALSE	FALSE	FALSE	TRUE	TRUE	TRUE		0.0279	-0.1145	0.0209	3.98e-05	291	0.0550687		0.0682956	-0.0490758	0.4724	115803	4.46e-06		TRUE	5.89e-05		0.000536555	0.155148
Tyrosine levels	multiple sclerosis	rs72721164	9	27300439		A	G	A	G	FALSE	FALSE	FALSE	TRUE	TRUE	TRUE		0.022	0.096	0.0349	1.22e-05	291	0.0618142		0.115494	-0.026934	0.8156	115803	4.7e-07		TRUE	1.77e-05		0.000620826	0.17953
Tyrosine levels	multiple sclerosis	rs73007716	3	4591148		T	C	T	C	FALSE	FALSE	FALSE	TRUE	TRUE	TRUE		0.011	0.0462	0.1745	2.69e-05	291	0.0575267		0.0256006	0.0486652	0.0573099	115803	3.12e-05		TRUE	5.09e-05		0.000614931	0.177824
Tyrosine levels	multiple sclerosis	rs73156544	3	155369292		G	A	G	A	FALSE	FALSE	FALSE	TRUE	TRUE	TRUE		0.0148	0.0601	0.0802	4.86e-05	291	0.0539794		0.0327093	0.0382212	0.2426	115803	1.18e-05		TRUE	7.72e-05		0.000532901	0.154091
Tyrosine levels	multiple sclerosis	rs752373	11	10418966		G	A	G	A	FALSE	FALSE	FALSE	TRUE	TRUE	TRUE		0.0092	-0.04	0.7685	1.34e-05	291	0.0613945		0.0195082	0.0204887	0.2936	115803	9.53e-06		TRUE	2.27e-05		0.000569305	0.164623
Tyrosine levels	multiple sclerosis	rs7714606	5	115921808		C	T	C	T	FALSE	FALSE	FALSE	TRUE	TRUE	TRUE		0.0298	0.1286	0.0216	1.54e-05	291	0.0605384		0.0594903	-0.0401818	0.499401	115803	3.94e-06		TRUE	2.4e-05		0.000699008	0.202155
Tyrosine levels	multiple sclerosis	rs7906619	10	129192504		A	G	A	G	FALSE	FALSE	FALSE	TRUE	TRUE	TRUE		0.0084	-0.0355	0.3263	2.64e-05	291	0.0582045		0.0179519	0.0185714	0.3009	115803	9.24e-06		TRUE	3.79e-05		0.000554077	0.160217
Tyrosine levels	multiple sclerosis	rs877739	2	177399576		C	T	C	T	FALSE	FALSE	FALSE	TRUE	TRUE	TRUE		0.036	0.1733	0.0127	1.45e-06	291	0.0742328		0.066677	-0.0267393	0.6884	115803	1.39e-06		TRUE	2.39e-06		0.000753147	0.217824
Tyrosine levels	multiple sclerosis	rs878131	20	45680502		G	A	G	A	FALSE	FALSE	FALSE	TRUE	TRUE	TRUE		0.0089	-0.0402	0.7307	5.53e-06	291	0.06594		0.0183307	0.0118298	0.5187	115803	3.6e-06		TRUE	9.87e-06		0.000636001	0.183921
Tyrosine levels	multiple sclerosis	rs9355184	6	168613526		C	T	C	T	FALSE	FALSE	FALSE	TRUE	TRUE	TRUE		0.008	-0.0371	0.4692	3.59e-06	291	0.0692624		0.0164149	0.00578324	0.724599	115803	1.07e-06		TRUE	5.35e-06		0.000685594	0.198272
Tyrosine levels	multiple sclerosis	rs940638	3	134850771		C	T	C	T	FALSE	FALSE	FALSE	TRUE	TRUE	TRUE		0.0091	-0.0374	0.2532	4.37e-05	291	0.0552196		0.018256	0.020611	0.2589	115803	1.1e-05		TRUE	6.27e-05		0.000528982	0.152957
Tyrosine levels	multiple sclerosis	rs9600604	13	76504672		G	A	G	A	FALSE	FALSE	FALSE	TRUE	TRUE	TRUE		0.0142	-0.0589	0.0898	3.54e-05	291	0.0561878		0.0365548	-0.0310141	0.3962	115803	6.22e-06		TRUE	5.05e-05		0.000567118	0.16399
Pyroglutamine levels	multiple sclerosis	rs10168457	2	55357427		T	C	T	C	FALSE	FALSE	FALSE	TRUE	TRUE	TRUE		0.0157	0.073	0.5696	3.12e-06	291	0.0696013		0.0163486	-0.0352128	0.03125	115803	4.01e-05		TRUE	7.73e-06		0.00261287	0.757098
Pyroglutamine levels	multiple sclerosis	rs10269967	7	119803399		T	C	T	C	FALSE	FALSE	FALSE	TRUE	TRUE	TRUE		0.0206	-0.0843	0.1757	4.15e-05	291	0.0547721		0.0209641	-0.0134097	0.5224	115803	3.53e-06		TRUE	6.08e-05		0.00205846	0.596122
Pyroglutamine levels	multiple sclerosis	rs10514316	5	89112538		G	A	G	A	FALSE	FALSE	FALSE	TRUE	TRUE	TRUE		0.0375	0.1621	0.0463	1.53e-05	291	0.0607291		0.0321936	0.0229616	0.4757	115803	4.39e-06		TRUE	2.35e-05		0.00232054	0.672196
Pyroglutamine levels	multiple sclerosis	rs1053578	17	43221285		C	T	C	T	FALSE	FALSE	FALSE	TRUE	TRUE	TRUE		0.0342	0.1574	0.0635	4.09e-06	291	0.0682875		0.0478021	0.00440971	0.9265	115803	7.35e-08		TRUE	5.9e-06		0.0029466	0.854084
Pyroglutamine levels	multiple sclerosis	rs11021485	11	95968208		A	G	A	G	FALSE	FALSE	FALSE	TRUE	TRUE	TRUE		0.0246	0.1056	0.1133	1.81e-05	291	0.0599398		0.0265865	-0.00776974	0.7701	115803	7.38e-07		TRUE	2.43e-05		0.0022406	0.648988
Pyroglutamine levels	multiple sclerosis	rs11139058	9	83797872		G	A	G	A	FALSE	FALSE	FALSE	TRUE	TRUE	TRUE		0.0455	-0.2001	0.0329	1.09e-05	291	0.062725		0.0499721	-0.0037928	0.9395	115803	4.97e-08		TRUE	1.47e-05		0.00254795	0.738239
Pyroglutamine levels	multiple sclerosis	rs11176366	12	67056831		G	T	G	T	FALSE	FALSE	FALSE	TRUE	TRUE	TRUE		0.0167	0.0733	0.3207	1.1e-05	291	0.0624957		0.0180921	0.0121262	0.5027	115803	3.88e-06		TRUE	1.74e-05		0.00234098	0.678132
Pyroglutamine levels	multiple sclerosis	rs1138177	1	71535608		C	T	C	T	FALSE	FALSE	FALSE	TRUE	TRUE	TRUE		0.0178	0.0754	0.251	2.18e-05	291	0.0584581		0.0186926	-0.0010994	0.9531	115803	2.99e-08		TRUE	2.94e-05		0.00213761	0.619092
Pyroglutamine levels	multiple sclerosis	rs11581911	1	15132634		A	C	A	C	FALSE	FALSE	FALSE	TRUE	TRUE	TRUE		0.038	-0.1544	0.0474	4.75e-05	291	0.0540385		0.0583125	0.0479305	0.4111	115803	5.83e-06		TRUE	7.11e-05		0.00215285	0.623516
Pyroglutamine levels	multiple sclerosis	rs11768074	7	95000591		A	G	A	G	FALSE	FALSE	FALSE	TRUE	TRUE	TRUE		0.0224	0.0975	0.1285	1.36e-05	291	0.0615232		0.0241818	0.00732678	0.7619	115803	7.93e-07		TRUE	1.88e-05		0.00212917	0.616642
Pyroglutamine levels	multiple sclerosis	rs11901731	2	71029990		T	C	T	C	FALSE	FALSE	FALSE	TRUE	TRUE	TRUE		0.0172	-0.0753	0.7027	1.23e-05	291	0.062194		0.0182883	-0.0118702	0.5163	115803	3.64e-06		TRUE	1.82e-05		0.00236911	0.686298
Pyroglutamine levels	multiple sclerosis	rs11985147	8	22664798		C	A	C	A	FALSE	FALSE	FALSE	TRUE	TRUE	TRUE		0.0161	-0.0659	0.459	4.23e-05	291	0.0547958		0.0166919	0.0214679	0.1984	115803	1.43e-05		TRUE	6.93e-05		0.0021568	0.624664
Pyroglutamine levels	multiple sclerosis	rs12119175	1	247345245		A	G	A	G	FALSE	FALSE	FALSE	TRUE	TRUE	TRUE		0.02	0.0818	0.81	4.4e-05	291	0.0547156		0.0216111	-0.0115666	0.5925	115803	2.47e-06		TRUE	6e-05		0.00205956	0.596442
Pyroglutamine levels	multiple sclerosis	rs12246574	10	21598339		T	C	T	C	FALSE	FALSE	FALSE	TRUE	TRUE	TRUE		0.0296	0.1474	0.0834	6.46e-07	291	0.0790245		0.0303838	0.0252152	0.4066	115803	5.95e-06		TRUE	1.2e-06		0.00332178	0.963194
Pyroglutamine levels	multiple sclerosis	rs12524601	6	52197242		G	A	G	A	FALSE	FALSE	FALSE	TRUE	TRUE	TRUE		0.0154	-0.069	0.4411	7.51e-06	291	0.064952		0.0168808	-0.000899595	0.9575	115803	2.45e-08		TRUE	1.01e-05		0.00234747	0.680014
Pyroglutamine levels	multiple sclerosis	rs12596275	16	83611616		G	A	G	A	FALSE	FALSE	FALSE	TRUE	TRUE	TRUE		0.0302	0.1276	0.0669	2.41e-05	291	0.058178		0.0391687	-0.0169554	0.6651	115803	1.62e-06		TRUE	3.34e-05		0.00203276	0.588664
Pyroglutamine levels	multiple sclerosis	rs13040500	20	56158123		T	G	T	G	FALSE	FALSE	FALSE	TRUE	TRUE	TRUE		0.0165	0.071	0.3398	1.68e-05	291	0.0602117		0.0176664	0.00429078	0.8081	115803	5.09e-07		TRUE	2.3e-05		0.00226175	0.655129
Pyroglutamine levels	multiple sclerosis	rs1422414	5	123192097		G	A	G	A	FALSE	FALSE	FALSE	TRUE	TRUE	TRUE		0.0233	0.0953	0.1394	4.27e-05	291	0.0547189		0.0267131	-0.0247902	0.3534	115803	7.44e-06		TRUE	6.51e-05		0.00217911	0.631139
Pyroglutamine levels	multiple sclerosis	rs1496236	11	43300073		C	T	C	T	FALSE	FALSE	FALSE	TRUE	TRUE	TRUE		0.0251	-0.1122	0.8905	7.65e-06	291	0.0646703		0.0272912	-0.0248051	0.3634	115803	7.13e-06		TRUE	1.29e-05		0.00245507	0.711261
Pyroglutamine levels	multiple sclerosis	rs155504	6	7951721		T	C	T	C	FALSE	FALSE	FALSE	TRUE	TRUE	TRUE		0.0314	-0.1315	0.9294	2.79e-05	291	0.0572146		0.0304985	-0.0146062	0.632	115803	1.98e-06		TRUE	3.95e-05		0.00226928	0.657315
Pyroglutamine levels	multiple sclerosis	rs16923260	11	32434901		A	G	A	G	FALSE	FALSE	FALSE	TRUE	TRUE	TRUE		0.0316	-0.14	0.0669	9.23e-06	291	0.0635984		0.0350661	0.0647519	0.0648097	115803	2.94e-05		TRUE	1.9e-05		0.00244704	0.708928
Pyroglutamine levels	multiple sclerosis	rs17050392	3	9523294		A	G	A	G	FALSE	FALSE	FALSE	TRUE	TRUE	TRUE		0.0217	-0.0897	0.16	3.59e-05	291	0.0558239		0.0225672	-0.0629748	0.00526199	115803	6.72e-05		TRUE	8.05e-05		0.00216279	0.626401
Pyroglutamine levels	multiple sclerosis	rs17196925	13	107024791		A	G	A	G	FALSE	FALSE	FALSE	TRUE	TRUE	TRUE		0.0393	0.1659	0.0362	2.41e-05	291	0.0580797		0.0460105	-0.00955421	0.8355	115803	3.72e-07		TRUE	3.23e-05		0.00192052	0.556098
Pyroglutamine levels	multiple sclerosis	rs17358800	1	110778059		G	A	G	A	FALSE	FALSE	FALSE	TRUE	TRUE	TRUE		0.0178	-0.0724	0.2863	4.75e-05	291	0.0541456		0.0274556	0.066443	0.0155199	115803	5.06e-05		TRUE	9.74e-05		0.00214212	0.620402
Pyroglutamine levels	multiple sclerosis	rs17497213	2	171207868		C	T	C	T	FALSE	FALSE	FALSE	TRUE	TRUE	TRUE		0.0205	-0.0921	0.1578	6.77e-06	291	0.0652821		0.035304	-0.0296559	0.4009	115803	6.09e-06		TRUE	1.15e-05		0.00225461	0.653055
Pyroglutamine levels	multiple sclerosis	rs1852552	3	39830415		T	C	T	C	FALSE	FALSE	FALSE	TRUE	TRUE	TRUE		0.0274	-0.1207	0.0878	1.02e-05	291	0.0629205		0.0338901	0.0822952	0.0151702	115803	5.09e-05		TRUE	2.41e-05		0.00233361	0.675992
Pyroglutamine levels	multiple sclerosis	rs1985220	21	16743872		T	C	T	C	FALSE	FALSE	FALSE	TRUE	TRUE	TRUE		0.016	-0.0684	0.5292	1.99e-05	291	0.0594763		0.0166606	0.0353671	0.0337699	115803	3.89e-05		TRUE	3.91e-05		0.0023313	0.675321
Pyroglutamine levels	multiple sclerosis	rs2132243	12	64526254		A	G	A	G	FALSE	FALSE	FALSE	TRUE	TRUE	TRUE		0.0223	-0.1027	0.1393	3.97e-06	291	0.0683716		0.0330609	0.0525573	0.1119	115803	2.18e-05		TRUE	8.27e-06		0.00252915	0.732776
Pyroglutamine levels	multiple sclerosis	rs25653	15	90349558		T	C	T	C	FALSE	FALSE	FALSE	TRUE	TRUE	TRUE		0.0152	-0.0656	0.5411	1.71e-05	291	0.0605477		0.0174284	0.01262	0.469	115803	4.53e-06		TRUE	2.42e-05		0.00213714	0.618957
Pyroglutamine levels	multiple sclerosis	rs2584290	18	73352900		G	A	G	A	FALSE	FALSE	FALSE	TRUE	TRUE	TRUE		0.0167	0.0745	0.3192	8.28e-06	291	0.0644258		0.0177872	-0.0104545	0.5567	115803	2.98e-06		TRUE	1.25e-05		0.00241226	0.69883
Pyroglutamine levels	multiple sclerosis	rs2673558	8	133479384		A	C	A	C	FALSE	FALSE	FALSE	TRUE	TRUE	TRUE		0.0201	0.083	0.8147	3.75e-05	291	0.0557147		0.0218343	-0.0214679	0.3255	115803	8.35e-06		TRUE	5.61e-05		0.00207998	0.602367
Pyroglutamine levels	multiple sclerosis	rs2770830	9	88528805		T	C	T	C	FALSE	FALSE	FALSE	TRUE	TRUE	TRUE		0.0207	-0.0868	0.1783	2.78e-05	291	0.0573522		0.0202028	-0.0280042	0.1657	115803	1.66e-05		TRUE	4.69e-05		0.00220767	0.639428
Pyroglutamine levels	multiple sclerosis	rs2817722	6	24899069		A	G	A	G	FALSE	FALSE	FALSE	TRUE	TRUE	TRUE		0.0169	0.069	0.2855	4.33e-05	291	0.0545347		0.0176873	0.0212721	0.2291	115803	1.25e-05		TRUE	7.11e-05		0.00194239	0.562443
Pyroglutamine levels	multiple sclerosis	rs2867144	7	67593728		A	C	A	C	FALSE	FALSE	FALSE	TRUE	TRUE	TRUE		0.0159	0.0653	0.3501	3.88e-05	291	0.0551442		0.0190714	-0.0248877	0.1919	115803	1.47e-05		TRUE	6.58e-05		0.00194042	0.561871
Pyroglutamine levels	multiple sclerosis	rs3123629	6	160906086		A	G	A	G	FALSE	FALSE	FALSE	TRUE	TRUE	TRUE		0.0168	-0.0684	0.2922	4.74e-05	291	0.0542467		0.0177186	-0.0140989	0.4262	115803	5.47e-06		TRUE	6.84e-05		0.00193523	0.560366
Pyroglutamine levels	multiple sclerosis	rs34829493	9	17095676		A	C	A	C	FALSE	FALSE	FALSE	TRUE	TRUE	TRUE		0.0178	0.0743	0.2968	2.96e-05	291	0.0568611		0.0187055	-0.03015	0.107	115803	2.24e-05		TRUE	5.33e-05		0.00230436	0.667498
Pyroglutamine levels	multiple sclerosis	rs4413610	6	42068975		T	C	T	C	FALSE	FALSE	FALSE	TRUE	TRUE	TRUE		0.0208	-0.0862	0.1752	3.35e-05	291	0.0560943		0.0222387	-0.0403739	0.0694496	115803	2.85e-05		TRUE	6.29e-05		0.00214747	0.621955
Pyroglutamine levels	multiple sclerosis	rs4785495	16	51066965		T	C	T	C	FALSE	FALSE	FALSE	TRUE	TRUE	TRUE		0.0157	0.0658	0.4813	2.61e-05	291	0.0572967		0.0185552	-0.00608147	0.7431	115803	9.28e-07		TRUE	3.77e-05		0.00216179	0.626111
Pyroglutamine levels	multiple sclerosis	rs4926985	1	53835125		C	T	C	T	FALSE	FALSE	FALSE	TRUE	TRUE	TRUE		0.016	0.0653	0.4103	4.48e-05	291	0.0544945		0.0168051	-0.0138043	0.4114	115803	5.83e-06		TRUE	6.6e-05		0.00206343	0.597563
Pyroglutamine levels	multiple sclerosis	rs4937547	11	130483874		T	G	T	G	FALSE	FALSE	FALSE	TRUE	TRUE	TRUE		0.0159	-0.0649	0.4692	4.34e-05	291	0.0545074		0.0162774	0.0140989	0.3864	115803	6.48e-06		TRUE	6.65e-05		0.00209801	0.607601
Pyroglutamine levels	multiple sclerosis	rs55922157	3	46133216		T	C	T	C	FALSE	FALSE	FALSE	TRUE	TRUE	TRUE		0.0234	0.1016	0.1253	1.45e-05	291	0.061237		0.0378232	0.0229616	0.5438	115803	3.18e-06		TRUE	2.11e-05		0.0022627	0.655404
Pyroglutamine levels	multiple sclerosis	rs61507612	7	154376237		A	G	A	G	FALSE	FALSE	FALSE	TRUE	TRUE	TRUE		0.0233	-0.0968	0.1166	3.13e-05	291	0.0563571		0.0260076	-0.00934352	0.719399	115803	1.11e-06		TRUE	4.42e-05		0.00193035	0.558951
Pyroglutamine levels	multiple sclerosis	rs6574846	14	86266444		T	C	T	C	FALSE	FALSE	FALSE	TRUE	TRUE	TRUE		0.0157	-0.0651	0.4747	3.39e-05	291	0.0561522		0.0168255	0.00319489	0.8494	115803	3.11e-07		TRUE	4.41e-05		0.00211358	0.612118
Pyroglutamine levels	multiple sclerosis	rs6826037	4	63401079		A	G	A	G	FALSE	FALSE	FALSE	TRUE	TRUE	TRUE		0.0198	-0.0815	0.2073	3.89e-05	291	0.0553789		0.0269304	0.0326265	0.2257	115803	1.27e-05		TRUE	6.21e-05		0.002183	0.632267
Pyroglutamine levels	multiple sclerosis	rs7015669	8	94588994		T	C	T	C	FALSE	FALSE	FALSE	TRUE	TRUE	TRUE		0.0209	-0.085	0.1794	4.83e-05	291	0.0541348		0.0264044	-0.0246926	0.3497	115803	7.55e-06		TRUE	7.17e-05		0.00212727	0.61609
Pyroglutamine levels	multiple sclerosis	rs72625754	15	63856761		C	T	C	T	FALSE	FALSE	FALSE	TRUE	TRUE	TRUE		0.0239	0.1044	0.1146	1.26e-05	291	0.0619356		0.030607	0.0439519	0.151	115803	1.78e-05		TRUE	2.26e-05		0.00221185	0.640641
Pyroglutamine levels	multiple sclerosis	rs73054941	19	55870260		A	G	A	G	FALSE	FALSE	FALSE	TRUE	TRUE	TRUE		0.04	-0.1635	0.0345	4.44e-05	291	0.0546524		0.120158	-0.188552	0.1166	115803	2.13e-05		TRUE	7.53e-05		0.00178089	0.515595
Pyroglutamine levels	multiple sclerosis	rs73237938	4	42713671		A	G	A	G	FALSE	FALSE	FALSE	TRUE	TRUE	TRUE		0.0338	-0.1431	0.055	2.29e-05	291	0.0584002		0.0338193	-0.00925702	0.7843	115803	6.47e-07		TRUE	3.11e-05		0.00212865	0.616491
Pyroglutamine levels	multiple sclerosis	rs7332887	13	110497477		A	G	A	G	FALSE	FALSE	FALSE	TRUE	TRUE	TRUE		0.0319	0.131	0.0686	4.11e-05	291	0.0551357		0.0281432	-0.000899595	0.9745	115803	8.82e-09		TRUE	5.04e-05		0.00219297	0.635162
Pyroglutamine levels	multiple sclerosis	rs7600706	2	58766888		A	G	A	G	FALSE	FALSE	FALSE	TRUE	TRUE	TRUE		0.0154	0.0646	0.4384	2.84e-05	291	0.0573927		0.0163717	-0.00400802	0.8066	115803	5.18e-07		TRUE	3.65e-05		0.00205491	0.595092
Pyroglutamine levels	multiple sclerosis	rs7616574	3	100186861		A	G	A	G	FALSE	FALSE	FALSE	TRUE	TRUE	TRUE		0.0173	0.0759	0.275	1.2e-05	291	0.062444		0.0187069	0.0108587	0.5616	115803	2.91e-06		TRUE	1.72e-05		0.00229712	0.665397
Pyroglutamine levels	multiple sclerosis	rs7633947	3	27802978		G	T	G	T	FALSE	FALSE	FALSE	TRUE	TRUE	TRUE		0.0216	0.0893	0.1287	3.65e-05	291	0.0558397		0.0251451	0.0125788	0.6169	115803	2.16e-06		TRUE	4.96e-05		0.00178846	0.517791
Pyroglutamine levels	multiple sclerosis	rs9484107	6	138345192		A	C	A	C	FALSE	FALSE	FALSE	TRUE	TRUE	TRUE		0.0279	0.115	0.0908	3.76e-05	291	0.055524		0.0312154	-0.0164637	0.597901	115803	2.4e-06		TRUE	5.25e-05		0.00218359	0.632438
Pyroglutamine levels	multiple sclerosis	rs9784566	4	189065104		G	T	G	T	FALSE	FALSE	FALSE	TRUE	TRUE	TRUE		0.0256	0.1065	0.8907	3.3e-05	291	0.0565018		0.0270021	0.0252778	0.3492	115803	7.57e-06		TRUE	4.89e-05		0.00220842	0.639645
Cortisol levels	multiple sclerosis	rs10868828	9	73038018		A	G	A	G	FALSE	FALSE	FALSE	TRUE	TRUE	TRUE		0.016	0.0697	0.771	1.41e-05	291	0.061618		0.0195284	-0.00369317	0.85	115803	3.09e-07		TRUE	1.81e-05		0.00171548	0.496625
Cortisol levels	multiple sclerosis	rs10905801	10	10763500		T	C	T	C	FALSE	FALSE	FALSE	TRUE	TRUE	TRUE		0.0154	0.0708	0.2409	4.59e-06	291	0.0681511		0.0190426	-0.0242047	0.2037	115803	1.4e-05		TRUE	7.96e-06		0.00183329	0.530795
Cortisol levels	multiple sclerosis	rs11004274	10	56150316		G	A	G	A	FALSE	FALSE	FALSE	TRUE	TRUE	TRUE		0.0314	-0.133	0.0526	2.22e-05	291	0.0584506		0.0672667	-0.000699755	0.9917	115803	9.35e-10		TRUE	2.91e-05		0.001763	0.510407
Cortisol levels	multiple sclerosis	rs11112110	12	104978524		G	A	G	A	FALSE	FALSE	FALSE	TRUE	TRUE	TRUE		0.0341	-0.1493	0.0385	1.21e-05	291	0.0622044		0.12405	-0.0670042	0.5891	115803	2.52e-06		TRUE	1.77e-05		0.00165029	0.477721
Cortisol levels	multiple sclerosis	rs11705249	22	49358321		T	G	T	G	FALSE	FALSE	FALSE	TRUE	TRUE	TRUE		0.0331	-0.1368	0.048	3.6e-05	291	0.0558058		0.0450785	0.0433251	0.3365	115803	7.98e-06		TRUE	5.5e-05		0.00171033	0.495133
Cortisol levels	multiple sclerosis	rs11772876	7	135031705		A	G	A	G	FALSE	FALSE	FALSE	TRUE	TRUE	TRUE		0.0158	-0.0645	0.262	4.48e-05	291	0.0545205		0.0189678	0.0167393	0.3775	115803	6.73e-06		TRUE	6.66e-05		0.00160882	0.465698
Cortisol levels	multiple sclerosis	rs11920256	3	1388418		A	G	A	G	FALSE	FALSE	FALSE	TRUE	TRUE	TRUE		0.0202	-0.0918	0.1262	5.62e-06	291	0.0666972		0.0258867	0.0281937	0.2761	115803	1.02e-05		TRUE	9.67e-06		0.0018586	0.538137
Cortisol levels	multiple sclerosis	rs11979737	7	154441259		T	C	T	C	FALSE	FALSE	FALSE	TRUE	TRUE	TRUE		0.07	-0.3636	0.009	2.08e-07	291	0.0853869		0.0974964	0.0223479	0.8187	115803	4.54e-07		TRUE	3.58e-07		0.00235827	0.683152
Cortisol levels	multiple sclerosis	rs1209081	14	95896929		G	A	G	A	FALSE	FALSE	FALSE	TRUE	TRUE	TRUE		0.0347	0.1473	0.9583	2.18e-05	291	0.0586922		0.0419537	0.0505981	0.2278	115803	1.26e-05		TRUE	3.64e-05		0.0017341	0.502024
Cortisol levels	multiple sclerosis	rs12380104	9	36660752		T	G	T	G	FALSE	FALSE	FALSE	TRUE	TRUE	TRUE		0.0211	-0.1017	0.1082	1.53e-06	291	0.0744047		0.0330762	-0.0478373	0.1481	115803	1.81e-05		TRUE	2.99e-06		0.00199603	0.578006
Cortisol levels	multiple sclerosis	rs12519874	5	168815435		G	A	G	A	FALSE	FALSE	FALSE	TRUE	TRUE	TRUE		0.0187	-0.0792	0.1477	2.3e-05	291	0.0584409		0.0409586	0.0246001	0.5481	115803	3.12e-06		TRUE	3.32e-05		0.00157926	0.457128
Cortisol levels	multiple sclerosis	rs1265138	8	103200036		G	A	G	A	FALSE	FALSE	FALSE	TRUE	TRUE	TRUE		0.0368	-0.1565	0.0431	2.14e-05	291	0.0588943		0.0468579	0.0463581	0.3225	115803	8.45e-06		TRUE	3.36e-05		0.00202024	0.585031
Cortisol levels	multiple sclerosis	rs12700304	7	21840496		T	G	T	G	FALSE	FALSE	FALSE	TRUE	TRUE	TRUE		0.016	0.0827	0.2349	2.42e-07	291	0.0846203		0.0198072	0.022935	0.2469	115803	1.16e-05		TRUE	5.18e-07		0.00245834	0.712212
Cortisol levels	multiple sclerosis	rs13042978	20	17216526		C	A	C	A	FALSE	FALSE	FALSE	TRUE	TRUE	TRUE		0.0234	-0.1012	0.0899	1.57e-05	291	0.060785		0.0346219	-0.0336282	0.3314	115803	8.15e-06		TRUE	2.46e-05		0.00167587	0.485139
Cortisol levels	multiple sclerosis	rs13205180	6	51832494		T	C	T	C	FALSE	FALSE	FALSE	TRUE	TRUE	TRUE		0.0139	-0.0597	0.4894	1.74e-05	291	0.0599997		0.0165171	0.0236781	0.1517	115803	1.77e-05		TRUE	3.09e-05		0.00178124	0.515698
Cortisol levels	multiple sclerosis	rs13419048	2	76875175		A	G	A	G	FALSE	FALSE	FALSE	TRUE	TRUE	TRUE		0.0137	0.0592	0.6084	1.54e-05	291	0.0606895		0.0167099	0.0120726	0.47	115803	4.51e-06		TRUE	2.37e-05		0.00166996	0.483425
Cortisol levels	multiple sclerosis	rs1556644	13	22896816		A	G	A	G	FALSE	FALSE	FALSE	TRUE	TRUE	TRUE		0.0179	-0.0803	0.1534	6.93e-06	291	0.0651016		0.0222758	-0.00786896	0.723901	115803	1.08e-06		TRUE	1.06e-05		0.00167481	0.484831
Cortisol levels	multiple sclerosis	rs16949772	18	46214628		C	A	C	A	FALSE	FALSE	FALSE	TRUE	TRUE	TRUE		0.0296	0.1268	0.0496	1.79e-05	291	0.0597064		0.0363206	-0.0178399	0.6233	115803	2.08e-06		TRUE	2.64e-05		0.00151585	0.438746
Cortisol levels	multiple sclerosis	rs16957160	17	7994425		A	G	A	G	FALSE	FALSE	FALSE	TRUE	TRUE	TRUE		0.0193	0.0852	0.1522	1.04e-05	291	0.0631723		0.0250413	-0.00866237	0.7294	115803	1.03e-06		TRUE	1.45e-05		0.00187334	0.542412
Cortisol levels	multiple sclerosis	rs17017106	4	91464591		T	C	T	C	FALSE	FALSE	FALSE	TRUE	TRUE	TRUE		0.0241	-0.1116	0.0838	3.75e-06	291	0.0690736		0.029175	-0.012225	0.675199	115803	1.52e-06		TRUE	5.6e-06		0.00191246	0.55376
Cortisol levels	multiple sclerosis	rs17031623	3	60603516		G	A	G	A	FALSE	FALSE	FALSE	TRUE	TRUE	TRUE		0.0647	-0.2691	0.0112	3.23e-05	291	0.0564772		0.0781868	-0.00707491	0.9279	115803	7.07e-08		TRUE	4.1e-05		0.00160392	0.464279
Cortisol levels	multiple sclerosis	rs17211275	5	80369801		G	A	G	A	FALSE	FALSE	FALSE	TRUE	TRUE	TRUE		0.0254	0.1067	0.0846	2.7e-05	291	0.0575471		0.0320296	0.0123763	0.699199	115803	1.29e-06		TRUE	3.67e-05		0.00176336	0.51051
Cortisol levels	multiple sclerosis	rs17647479	2	59794128		C	T	C	T	FALSE	FALSE	FALSE	TRUE	TRUE	TRUE		0.017	-0.069	0.1755	4.95e-05	291	0.0539295		0.0224814	0.0118702	0.5975	115803	2.41e-06		TRUE	6.81e-05		0.00137783	0.398743
Cortisol levels	multiple sclerosis	rs1864143	19	49858260		G	A	G	A	FALSE	FALSE	FALSE	TRUE	TRUE	TRUE		0.0136	-0.058	0.4321	1.94e-05	291	0.0592072		0.01968	-0.0157749	0.4228	115803	5.55e-06		TRUE	3.06e-05		0.00165098	0.477923
Cortisol levels	multiple sclerosis	rs2903816	4	83436790		C	T	C	T	FALSE	FALSE	FALSE	TRUE	TRUE	TRUE		0.0144	-0.0587	0.2986	4.66e-05	291	0.0543718		0.0217444	-0.0521358	0.0164998	115803	4.96e-05		TRUE	9.35e-05		0.00144332	0.417722
Cortisol levels	multiple sclerosis	rs305472	18	1112187		T	G	T	G	FALSE	FALSE	FALSE	TRUE	TRUE	TRUE		0.0136	0.057	0.4376	2.71e-05	291	0.0572991		0.0202074	-0.00568382	0.778501	115803	6.83e-07		TRUE	3.73e-05		0.0015992	0.462909
Cortisol levels	multiple sclerosis	rs34520051	3	107643800		T	C	T	C	FALSE	FALSE	FALSE	TRUE	TRUE	TRUE		0.0362	-0.1468	0.0367	4.89e-05	291	0.0538396		0.0363216	0.00471108	0.8968	115803	1.45e-07		TRUE	6.35e-05		0.00152374	0.441032
Cortisol levels	multiple sclerosis	rs35722136	17	56268798		A	G	A	G	FALSE	FALSE	FALSE	TRUE	TRUE	TRUE		0.034	0.1385	0.0382	4.64e-05	291	0.0542997		0.0366768	0.0746158	0.0419102	115803	3.57e-05		TRUE	8.77e-05		0.00140954	0.407932
Cortisol levels	multiple sclerosis	rs35774691	21	34549841		C	T	C	T	FALSE	FALSE	FALSE	TRUE	TRUE	TRUE		0.025	-0.1129	0.0703	6.52e-06	291	0.0659167		0.0607921	0.00150113	0.9803	115803	5.27e-09		TRUE	8.59e-06		0.00166616	0.482323
Cortisol levels	multiple sclerosis	rs35833524	5	53192021		A	G	A	G	FALSE	FALSE	FALSE	TRUE	TRUE	TRUE		0.0497	-0.2078	0.0297	2.9e-05	291	0.0570393		0.0493233	-0.0209784	0.670601	115803	1.56e-06		TRUE	4.02e-05		0.00248876	0.721047
Cortisol levels	multiple sclerosis	rs35924498	19	52270398		G	A	G	A	FALSE	FALSE	FALSE	TRUE	TRUE	TRUE		0.0318	-0.1322	0.0485	3.18e-05	291	0.0564269		0.0423046	-0.0158733	0.707499	115803	1.22e-06		TRUE	4.39e-05		0.00161303	0.46692
Cortisol levels	multiple sclerosis	rs41280294	20	11904933		G	A	G	A	FALSE	FALSE	FALSE	TRUE	TRUE	TRUE		0.054	-0.2516	0.0155	3.21e-06	291	0.0698683		0.0640533	-0.010841	0.8656	115803	2.47e-07		TRUE	4.63e-06		0.00193196	0.559418
Cortisol levels	multiple sclerosis	rs4920491	1	18709132		T	C	T	C	FALSE	FALSE	FALSE	TRUE	TRUE	TRUE		0.0158	0.0652	0.2318	3.71e-05	291	0.0556441		0.0206965	-0.0242047	0.2422	115803	1.18e-05		TRUE	5.9e-05		0.00151395	0.438196
Cortisol levels	multiple sclerosis	rs56117030	8	121830210		G	A	G	A	FALSE	FALSE	FALSE	TRUE	TRUE	TRUE		0.0447	-0.2012	0.0232	6.61e-06	291	0.0655114		0.0687729	-0.0247902	0.7185	115803	1.12e-06		TRUE	9.92e-06		0.00183476	0.531221
Cortisol levels	multiple sclerosis	rs58129446	2	113331900		T	C	T	C	FALSE	FALSE	FALSE	TRUE	TRUE	TRUE		0.0574	-0.2333	0.0138	4.81e-05	291	0.0540712		0.0823358	0.0673157	0.4136	115803	5.77e-06		TRUE	7.07e-05		0.00148151	0.428791
Cortisol levels	multiple sclerosis	rs60473905	18	58318671		A	G	A	G	FALSE	FALSE	FALSE	TRUE	TRUE	TRUE		0.0403	-0.1634	0.0298	4.99e-05	291	0.0538231		0.0463917	0.0883942	0.0567296	115803	3.14e-05		TRUE	9.22e-05		0.00154387	0.446869
Cortisol levels	multiple sclerosis	rs62053564	16	74672023		A	G	A	G	FALSE	FALSE	FALSE	TRUE	TRUE	TRUE		0.0639	-0.3036	0.0142	2.01e-06	291	0.0724505		0.123086	0.150707	0.2208	115803	1.29e-05		TRUE	3.9e-06		0.00258054	0.747706
Cortisol levels	multiple sclerosis	rs62210459	20	47798196		A	G	A	G	FALSE	FALSE	FALSE	TRUE	TRUE	TRUE		0.0605	-0.2888	0.0145	1.83e-06	291	0.0730846		0.195435	-0.0389322	0.8421	115803	3.43e-07		TRUE	2.75e-06		0.00238369	0.690531
Cortisol levels	multiple sclerosis	rs629047	11	97588674		G	A	G	A	FALSE	FALSE	FALSE	TRUE	TRUE	TRUE		0.0135	-0.0552	0.5286	4.45e-05	291	0.0546875		0.0175848	-0.000899595	0.9592	115803	2.26e-08		TRUE	5.44e-05		0.00151853	0.439524
Cortisol levels	multiple sclerosis	rs631496	10	13327839		G	A	G	A	FALSE	FALSE	FALSE	TRUE	TRUE	TRUE		0.0136	0.0581	0.5513	2.02e-05	291	0.0593994		0.016589	0.00672255	0.6853	115803	1.42e-06		TRUE	2.72e-05		0.00167004	0.483448
Cortisol levels	multiple sclerosis	rs6846326	4	114311645		C	T	C	T	FALSE	FALSE	FALSE	TRUE	TRUE	TRUE		0.0136	-0.065	0.5045	1.89e-06	291	0.0732509		0.0162368	-0.00430927	0.7907	115803	6.08e-07		TRUE	2.71e-06		0.00211233	0.611755
Cortisol levels	multiple sclerosis	rs7019763	9	4076442		C	A	C	A	FALSE	FALSE	FALSE	TRUE	TRUE	TRUE		0.0558	-0.2455	0.0128	1.07e-05	291	0.0627742		0.160047	-0.181988	0.2555	115803	1.12e-05		TRUE	1.85e-05		0.00152317	0.440867
Cortisol levels	multiple sclerosis	rs723333	1	47099346		A	C	A	C	FALSE	FALSE	FALSE	TRUE	TRUE	TRUE		0.0701	0.3183	0.9911	5.69e-06	291	0.0665904		0.164548	-0.117096	0.4767	115803	4.37e-06		TRUE	9.01e-06		0.00178736	0.51747
Cortisol levels	multiple sclerosis	rs72673019	4	122380395		T	C	T	C	FALSE	FALSE	FALSE	TRUE	TRUE	TRUE		0.0397	-0.174	0.0296	1.17e-05	291	0.0623263		0.230826	-0.0929437	0.6872	115803	1.4e-06		TRUE	1.69e-05		0.00173929	0.503529
Cortisol levels	multiple sclerosis	rs72728944	15	53370610		C	T	C	T	FALSE	FALSE	FALSE	TRUE	TRUE	TRUE		0.0314	-0.1285	0.0508	4.24e-05	291	0.0547752		0.0382474	-0.0811191	0.0339297	115803	3.88e-05		TRUE	8.28e-05		0.00159242	0.460943
Cortisol levels	multiple sclerosis	rs72754027	15	87444394		C	T	C	T	FALSE	FALSE	FALSE	TRUE	TRUE	TRUE		0.0594	-0.2694	0.0152	5.72e-06	291	0.0664453		0.171534	0.018979	0.9119	115803	1.06e-07		TRUE	8.03e-06		0.00217278	0.629302
Cortisol levels	multiple sclerosis	rs72797077	2	41803340		T	C	T	C	FALSE	FALSE	FALSE	TRUE	TRUE	TRUE		0.0725	-0.2995	0.0109	3.58e-05	291	0.0557575		0.146091	0.104694	0.4736	115803	4.43e-06		TRUE	5.26e-05		0.00193415	0.560053
Cortisol levels	multiple sclerosis	rs73022270	5	1312962		A	G	A	G	FALSE	FALSE	FALSE	TRUE	TRUE	TRUE		0.0617	0.2721	0.0135	1.04e-05	291	0.0630528		0.10889	-0.0197046	0.8564	115803	2.83e-07		TRUE	1.42e-05		0.00197205	0.571049
Cortisol levels	multiple sclerosis	rs73250743	4	23298365		C	A	C	A	FALSE	FALSE	FALSE	TRUE	TRUE	TRUE		0.0763	-0.3529	0.0128	3.76e-06	291	0.0689197		0.0862009	0.00893984	0.9174	115803	9.29e-08		TRUE	5.33e-06		0.00314737	0.912463
Cortisol levels	multiple sclerosis	rs73265428	5	138263623		A	G	A	G	FALSE	FALSE	FALSE	TRUE	TRUE	TRUE		0.0355	0.1613	0.0332	5.51e-06	291	0.0666727		0.0823111	0.065072	0.4292	115803	5.4e-06		TRUE	9.06e-06		0.00167022	0.483501
Cortisol levels	multiple sclerosis	rs73856640	3	123205627		A	G	A	G	FALSE	FALSE	FALSE	TRUE	TRUE	TRUE		0.0254	-0.1062	0.0766	3.01e-05	291	0.0570397		0.0348036	-0.0821328	0.0182802	115803	4.81e-05		TRUE	6.07e-05		0.0015955	0.461837
Cortisol levels	multiple sclerosis	rs7409538	20	34002871		T	C	T	C	FALSE	FALSE	FALSE	TRUE	TRUE	TRUE		0.0314	-0.1309	0.0565	3.01e-05	291	0.0567233		0.0397374	-0.0221528	0.5772	115803	2.68e-06		TRUE	4.35e-05		0.00182684	0.528922
Cortisol levels	multiple sclerosis	rs748072	3	194417320		A	G	A	G	FALSE	FALSE	FALSE	TRUE	TRUE	TRUE		0.0193	-0.0849	0.1457	1.04e-05	291	0.062756		0.0283328	-0.00299551	0.9158	115803	9.65e-08		TRUE	1.47e-05		0.00179438	0.519509
Cortisol levels	multiple sclerosis	rs7575114	2	232488189		G	A	G	A	FALSE	FALSE	FALSE	TRUE	TRUE	TRUE		0.0172	-0.0768	0.177	8.04e-06	291	0.064535		0.0246305	0.000500125	0.9838	115803	3.56e-09		TRUE	1.08e-05		0.00171841	0.497474
Cortisol levels	multiple sclerosis	rs758692	7	121707222		T	G	T	G	FALSE	FALSE	FALSE	TRUE	TRUE	TRUE		0.0134	-0.06	0.527	7.67e-06	291	0.0648732		0.0162759	0.0258308	0.1125	115803	2.18e-05		TRUE	1.46e-05		0.00179475	0.519616
Cortisol levels	multiple sclerosis	rs7787512	7	96131103		T	C	T	C	FALSE	FALSE	FALSE	TRUE	TRUE	TRUE		0.0138	0.06	0.695	1.4e-05	291	0.0613945		0.0170603	-0.00501254	0.7689	115803	7.45e-07		TRUE	1.92e-05		0.00152622	0.441752
Cortisol levels	multiple sclerosis	rs8104983	19	19859845		G	A	G	A	FALSE	FALSE	FALSE	TRUE	TRUE	TRUE		0.018	-0.082	0.1827	4.99e-06	291	0.0669988		0.0242406	0.0180621	0.4562	115803	4.79e-06		TRUE	8.5e-06		0.00200806	0.581498
Cortisol levels	multiple sclerosis	rs825588	16	87669407		G	A	G	A	FALSE	FALSE	FALSE	TRUE	TRUE	TRUE		0.0163	-0.0694	0.8135	2.02e-05	291	0.0590235		0.0338809	-0.0175532	0.604399	115803	2.32e-06		TRUE	2.97e-05		0.00146145	0.422979
Cortisol levels	multiple sclerosis	rs9290297	3	166533427		C	T	C	T	FALSE	FALSE	FALSE	TRUE	TRUE	TRUE		0.0142	0.0593	0.4466	2.92e-05	291	0.0569099		0.0166478	-0.0125788	0.4499	115803	4.93e-06		TRUE	4.4e-05		0.00173819	0.503212
Cortisol levels	multiple sclerosis	rs9395001	6	44273702		A	C	A	C	FALSE	FALSE	FALSE	TRUE	TRUE	TRUE		0.0284	-0.1208	0.0536	2.16e-05	291	0.0589153		0.0352551	-0.0378737	0.2827	115803	9.97e-06		TRUE	3.41e-05		0.00148048	0.428494
Lactate levels	multiple sclerosis	rs10223785	6	1988385		C	T	C	T	FALSE	FALSE	FALSE	TRUE	TRUE	TRUE		0.0137	-0.056	0.0466	4.33e-05	291	0.0546547		0.0422254	-0.0340149	0.4205	115803	5.6e-06		TRUE	6.41e-05		0.000278655	0.0805538
Lactate levels	multiple sclerosis	rs10840801	12	17886613		G	A	G	A	FALSE	FALSE	FALSE	TRUE	TRUE	TRUE		0.0059	0.0292	0.5929	7.24e-07	291	0.0781326		0.0163994	-0.00210221	0.898	115803	1.42e-07		TRUE	1.17e-06		0.000411603	0.119002
Lactate levels	multiple sclerosis	rs11612131	12	5110488		A	G	A	G	FALSE	FALSE	FALSE	TRUE	TRUE	TRUE		0.0125	0.0513	0.057	4.35e-05	291	0.0550702		0.0442806	0.0316971	0.4741	115803	4.42e-06		TRUE	5.88e-05		0.000282912	0.0817847
Lactate levels	multiple sclerosis	rs11707652	3	30837454		G	A	G	A	FALSE	FALSE	FALSE	TRUE	TRUE	TRUE		0.0064	0.0266	0.2718	3.7e-05	291	0.0564018		0.0185446	-0.00159872	0.9313	115803	6.42e-08		TRUE	4.14e-05		0.000280087	0.0809679
Lactate levels	multiple sclerosis	rs11770092	7	132440854		C	T	C	T	FALSE	FALSE	FALSE	TRUE	TRUE	TRUE		0.006	0.0263	0.3713	1.18e-05	291	0.0623386		0.0172142	-0.00259663	0.8801	115803	1.96e-07		TRUE	1.59e-05		0.000322931	0.0933572
Lactate levels	multiple sclerosis	rs11919255	3	61894700		A	G	A	G	FALSE	FALSE	FALSE	TRUE	TRUE	TRUE		0.0122	0.0525	0.0669	1.66e-05	291	0.0602182		0.0337552	-0.001998	0.9528	115803	3.03e-08		TRUE	2.21e-05		0.000344114	0.0994833
Lactate levels	multiple sclerosis	rs12213997	6	19668969		C	T	C	T	FALSE	FALSE	FALSE	TRUE	TRUE	TRUE		0.0092	0.0393	0.1144	1.73e-05	291	0.059391		0.0439653	-0.005286	0.9043	115803	1.25e-07		TRUE	2.56e-05		0.000312953	0.0904716
Lactate levels	multiple sclerosis	rs12403530	1	46471515		T	C	T	C	FALSE	FALSE	FALSE	TRUE	TRUE	TRUE		0.0195	-0.0794	0.026	4.54e-05	291	0.054256		0.0944845	-0.0600598	0.525	115803	3.49e-06		TRUE	6.6e-05		0.000319303	0.0923081
Lactate levels	multiple sclerosis	rs12410975	1	209807782		T	C	T	C	FALSE	FALSE	FALSE	TRUE	TRUE	TRUE		0.0211	-0.0866	0.0228	4.19e-05	291	0.0550769		0.0617265	-0.0448778	0.4672	115803	4.56e-06		TRUE	5.89e-05		0.000334183	0.0966111
Lactate levels	multiple sclerosis	rs12667209	7	138798004		T	C	T	C	FALSE	FALSE	FALSE	TRUE	TRUE	TRUE		0.0076	-0.0321	0.1703	2.36e-05	291	0.0581395		0.0225289	0.0179381	0.4259	115803	5.47e-06		TRUE	3.64e-05		0.00029119	0.0841783
Lactate levels	multiple sclerosis	rs136254	22	31204878		T	C	T	C	FALSE	FALSE	FALSE	TRUE	TRUE	TRUE		0.0058	-0.0238	0.4794	3.89e-05	291	0.0550562		0.0163479	0.0172479	0.2914	115803	9.61e-06		TRUE	6.33e-05		0.000282739	0.0817348
Lactate levels	multiple sclerosis	rs149145	11	2810276		T	C	T	C	FALSE	FALSE	FALSE	TRUE	TRUE	TRUE		0.008	0.0338	0.1383	2.29e-05	291	0.0581737		0.025137	0.0119714	0.6339	115803	1.96e-06		TRUE	3.38e-05		0.000272296	0.0787151
Lactate levels	multiple sclerosis	rs17204340	9	113080316		G	T	G	T	FALSE	FALSE	FALSE	TRUE	TRUE	TRUE		0.0139	0.0563	0.049	4.82e-05	291	0.0537168		0.0406247	-0.0256677	0.527499	115803	3.45e-06		TRUE	7.2e-05		0.000295409	0.0853984
Lactate levels	multiple sclerosis	rs17601876	15	51553909		G	A	G	A	FALSE	FALSE	FALSE	TRUE	TRUE	TRUE		0.0059	-0.026	0.4954	1.21e-05	291	0.0629652		0.0162752	0.022544	0.166	115803	1.66e-05		TRUE	1.89e-05		0.000337971	0.0977068
Lactate levels	multiple sclerosis	rs17603259	1	215144570		T	C	T	C	FALSE	FALSE	FALSE	TRUE	TRUE	TRUE		0.0097	-0.0427	0.0919	9.66e-06	291	0.0628389		0.0305666	0.000900405	0.9765	115803	7.49e-09		TRUE	1.43e-05		0.000304323	0.0879762
Lactate levels	multiple sclerosis	rs1834943	16	18026736		A	G	A	G	FALSE	FALSE	FALSE	TRUE	TRUE	TRUE		0.0063	0.0262	0.6793	2.82e-05	291	0.0564653		0.0175442	0.00561574	0.7489	115803	8.85e-07		TRUE	4.31e-05		0.000299084	0.0864611
Lactate levels	multiple sclerosis	rs1864444	2	218023000		G	A	G	A	FALSE	FALSE	FALSE	TRUE	TRUE	TRUE		0.0071	-0.0297	0.2012	2.93e-05	291	0.0570911		0.0208573	0.0524027	0.01199	115803	5.45e-05		TRUE	6.21e-05		0.000283536	0.0819653
Lactate levels	multiple sclerosis	rs2000612	14	88615392		T	C	T	C	FALSE	FALSE	FALSE	TRUE	TRUE	TRUE		0.0069	-0.029	0.2756	2.34e-05	291	0.0576016		0.0180337	0.0390284	0.0304502	115803	4.04e-05		TRUE	5.32e-05		0.000335802	0.0970795
Lactate levels	multiple sclerosis	rs2110934	2	75484310		G	A	G	A	FALSE	FALSE	FALSE	TRUE	TRUE	TRUE		0.0058	0.0265	0.3304	4.61e-06	291	0.0673672		0.0181646	-0.00468899	0.7963	115803	5.75e-07		TRUE	7.14e-06		0.000310726	0.0898276
Lactate levels	multiple sclerosis	rs2422947	20	4740416		T	C	T	C	FALSE	FALSE	FALSE	TRUE	TRUE	TRUE		0.0055	0.0251	0.4966	5.71e-06	291	0.0672207		0.0161706	-0.022935	0.1561	115803	1.74e-05		TRUE	9.58e-06		0.00031499	0.0910609
Lactate levels	multiple sclerosis	rs2443972	11	80224390		G	T	G	T	FALSE	FALSE	FALSE	TRUE	TRUE	TRUE		0.0066	0.0278	0.6997	2.64e-05	291	0.05784		0.0176758	0.0114344	0.5177	115803	3.61e-06		TRUE	3.7e-05		0.000324778	0.0938914
Lactate levels	multiple sclerosis	rs283628	5	73225890		A	G	A	G	FALSE	FALSE	FALSE	TRUE	TRUE	TRUE		0.0057	-0.025	0.3427	1.14e-05	291	0.0624088		0.0169357	-0.0109399	0.5183	115803	3.6e-06		TRUE	1.76e-05		0.000281571	0.0813969
Lactate levels	multiple sclerosis	rs35865772	4	137394672		A	G	A	G	FALSE	FALSE	FALSE	TRUE	TRUE	TRUE		0.0089	0.0393	0.0999	1.06e-05	291	0.0632051		0.0322354	0.0234734	0.4665	115803	4.58e-06		TRUE	1.57e-05		0.000277761	0.0802952
Lactate levels	multiple sclerosis	rs3778812	7	137447398		A	G	A	G	FALSE	FALSE	FALSE	TRUE	TRUE	TRUE		0.0057	-0.0245	0.3779	1.75e-05	291	0.0600859		0.0176278	0.00039992	0.9819	115803	4.44e-09		TRUE	2.24e-05		0.000282227	0.0815868
Lactate levels	multiple sclerosis	rs41275731	4	101386961		A	G	A	G	FALSE	FALSE	FALSE	TRUE	TRUE	TRUE		0.0198	0.0878	0.0237	9.5e-06	291	0.063705		0.0963941	-0.120889	0.2098	115803	1.36e-05		TRUE	1.63e-05		0.000356739	0.103134
Lactate levels	multiple sclerosis	rs4783501	16	23011479		G	A	G	A	FALSE	FALSE	FALSE	TRUE	TRUE	TRUE		0.0101	0.0412	0.0848	4.68e-05	291	0.0544429		0.0291173	0.0447882	0.124	115803	2.04e-05		TRUE	7.74e-05		0.000263473	0.0761638
Lactate levels	multiple sclerosis	rs4784559	16	55762200		A	G	A	G	FALSE	FALSE	FALSE	TRUE	TRUE	TRUE		0.0066	0.0294	0.7176	8.98e-06	291	0.0642494		0.0183917	0.0271287	0.1402	115803	1.88e-05		TRUE	1.57e-05		0.000350326	0.10128
Lactate levels	multiple sclerosis	rs4797397	18	10055997		T	C	T	C	FALSE	FALSE	FALSE	TRUE	TRUE	TRUE		0.0065	0.0278	0.7204	1.87e-05	291	0.0595267		0.022563	0.018164	0.4208	115803	5.6e-06		TRUE	2.91e-05		0.000311337	0.0900044
Lactate levels	multiple sclerosis	rs6074941	20	1622201		C	T	C	T	FALSE	FALSE	FALSE	TRUE	TRUE	TRUE		0.0068	-0.0323	0.7312	1.82e-06	291	0.0724173		0.017944	-0.0111377	0.5348	115803	3.33e-06		TRUE	3.39e-06		0.00041011	0.11857
Lactate levels	multiple sclerosis	rs61735360	19	17160720		A	G	A	G	FALSE	FALSE	FALSE	TRUE	TRUE	TRUE		0.0189	0.0771	0.0249	4.57e-05	291	0.0544469		0.059364	0.0341775	0.5648	115803	2.86e-06		TRUE	6.32e-05		0.00028866	0.083447
Lactate levels	multiple sclerosis	rs61879931	11	31480809		A	G	A	G	FALSE	FALSE	FALSE	TRUE	TRUE	TRUE		0.0127	0.0516	0.0548	4.86e-05	291	0.0540343		0.14664	-0.135492	0.3555	115803	7.37e-06		TRUE	7.27e-05		0.000275825	0.0797354
Lactate levels	multiple sclerosis	rs61911604	11	133630214		T	C	T	C	FALSE	FALSE	FALSE	TRUE	TRUE	TRUE		0.0085	-0.0363	0.1343	2.02e-05	291	0.0593609		0.0241413	-0.024595	0.3083	115803	8.96e-06		TRUE	3.13e-05		0.000306399	0.0885763
Lactate levels	multiple sclerosis	rs619761	10	6459835		T	C	T	C	FALSE	FALSE	FALSE	TRUE	TRUE	TRUE		0.0227	0.0936	0.0155	3.69e-05	291	0.0555617		0.0719729	0.158175	0.0279698	115803	4.17e-05		TRUE	7.42e-05		0.00026738	0.0772935
Lactate levels	multiple sclerosis	rs62316064	4	115060216		A	G	A	G	FALSE	FALSE	FALSE	TRUE	TRUE	TRUE		0.0074	0.0354	0.1614	1.92e-06	291	0.0733752		0.0387826	-0.00458945	0.9058	115803	1.21e-07		TRUE	2.57e-06		0.000339231	0.0980709
Lactate levels	multiple sclerosis	rs62476967	7	115161367		G	A	G	A	FALSE	FALSE	FALSE	TRUE	TRUE	TRUE		0.0258	0.1105	0.0123	1.86e-05	291	0.0596844		0.37647	-0.366724	0.33	115803	8.19e-06		TRUE	2.94e-05		0.000296678	0.0857653
Lactate levels	multiple sclerosis	rs62516545	8	113857237		G	A	G	A	FALSE	FALSE	FALSE	TRUE	TRUE	TRUE		0.0074	-0.0334	0.1883	5.77e-06	291	0.0658489		0.0362856	-0.0626931	0.0840292	115803	2.58e-05		TRUE	1.28e-05		0.000341011	0.0985859
Lactate levels	multiple sclerosis	rs6602525	10	11794129		G	A	G	A	FALSE	FALSE	FALSE	TRUE	TRUE	TRUE		0.0253	0.1135	0.9861	7.05e-06	291	0.0651052		0.388799	0.470628	0.2261	115803	1.27e-05		TRUE	1.29e-05		0.000353149	0.102096
Lactate levels	multiple sclerosis	rs66741343	9	135828021		T	C	T	C	FALSE	FALSE	FALSE	TRUE	TRUE	TRUE		0.0097	-0.0442	0.1042	4.88e-06	291	0.0670302		0.0305928	-0.0188218	0.5384	115803	3.27e-06		TRUE	8.2e-06		0.000364715	0.105441
Lactate levels	multiple sclerosis	rs6874377	5	171623672		G	A	G	A	FALSE	FALSE	FALSE	TRUE	TRUE	TRUE		0.0055	0.0223	0.3281	4.55e-05	291	0.0538219		0.0174154	0.020713	0.2343	115803	1.22e-05		TRUE	7.95e-05		0.000219256	0.0633787
Lactate levels	multiple sclerosis	rs72974358	4	166952084		C	T	C	T	FALSE	FALSE	FALSE	TRUE	TRUE	TRUE		0.0075	0.0311	0.1745	3.5e-05	291	0.0561565		0.0214991	-0.0308201	0.1517	115803	1.77e-05		TRUE	5.75e-05		0.000278653	0.0805531
Lactate levels	multiple sclerosis	rs72988622	2	240146546		T	C	T	C	FALSE	FALSE	FALSE	TRUE	TRUE	TRUE		0.008	0.0389	0.1321	1.2e-06	291	0.0756257		0.0695944	-0.0228372	0.7428	115803	9.3e-07		TRUE	1.86e-06		0.000346978	0.100311
Lactate levels	multiple sclerosis	rs73186515	13	38243291		G	A	G	A	FALSE	FALSE	FALSE	TRUE	TRUE	TRUE		0.0159	0.0657	0.036	3.52e-05	291	0.055784		0.0529009	0.0673157	0.2032	115803	1.4e-05		TRUE	5.9e-05		0.000299599	0.08661
Lactate levels	multiple sclerosis	rs7833873	8	37126142		A	G	A	G	FALSE	FALSE	FALSE	TRUE	TRUE	TRUE		0.006	-0.0271	0.3264	7.46e-06	291	0.0659349		0.0177879	-0.00359354	0.8399	115803	3.52e-07		TRUE	8.92e-06		0.000322939	0.0933596
Lactate levels	multiple sclerosis	rs8021576	14	89904379		T	C	T	C	FALSE	FALSE	FALSE	TRUE	TRUE	TRUE		0.006	0.0257	0.3999	1.96e-05	291	0.0596946		0.0182609	-0.0273712	0.1339	115803	1.94e-05		TRUE	3.3e-05		0.000317009	0.0916446
Lactate levels	multiple sclerosis	rs880657	1	57311779		T	G	T	G	FALSE	FALSE	FALSE	TRUE	TRUE	TRUE		0.0063	-0.0271	0.3235	1.78e-05	291	0.0601738		0.0196519	-0.0127188	0.5175	115803	3.62e-06		TRUE	2.53e-05		0.000321448	0.0929283
Lactate levels	multiple sclerosis	rs972837	5	53948513		C	T	C	T	FALSE	FALSE	FALSE	TRUE	TRUE	TRUE		0.0068	0.0324	0.231	1.79e-06	291	0.0728336		0.0193774	-0.00995033	0.6076	115803	2.28e-06		TRUE	3.09e-06		0.000372957	0.107825
Lactate levels	multiple sclerosis	rs9981234	21	42050497		G	A	G	A	FALSE	FALSE	FALSE	TRUE	TRUE	TRUE		0.0102	-0.0415	0.9152	4.47e-05	291	0.0541762		0.026703	0.00349389	0.8959	115803	1.48e-07		TRUE	6.01e-05		0.000267324	0.0772773
Sulfate levels	multiple sclerosis	rs10102010	8	68640100		C	T	C	T	FALSE	FALSE	FALSE	TRUE	TRUE	TRUE		0.0108	0.049	0.0832	5.28e-06	291	0.0664914		0.029651	-0.0028958	0.9222	115803	8.24e-08		TRUE	7.95e-06		0.000366286	0.105895
Sulfate levels	multiple sclerosis	rs10405681	19	3634019		T	C	T	C	FALSE	FALSE	FALSE	TRUE	TRUE	TRUE		0.0075	0.0318	0.8389	2.38e-05	291	0.0585632		0.0207077	0.0151841	0.4634	115803	4.64e-06		TRUE	3.35e-05		0.000273332	0.0790145
Sulfate levels	multiple sclerosis	rs10766414	11	17675371		T	C	T	C	FALSE	FALSE	FALSE	TRUE	TRUE	TRUE		0.0094	0.0437	0.1074	3.48e-06	291	0.0695806		0.027556	-0.0265446	0.3354	115803	8.01e-06		TRUE	5.86e-06		0.000366146	0.105855
Sulfate levels	multiple sclerosis	rs11129798	3	3917666		T	G	T	G	FALSE	FALSE	FALSE	TRUE	TRUE	TRUE		0.0082	0.0334	0.1369	4.78e-05	291	0.0542907		0.0267813	0.0313875	0.2412	115803	1.19e-05		TRUE	7.35e-05		0.000263626	0.0762079
Sulfate levels	multiple sclerosis	rs11200948	10	86023610		A	C	A	C	FALSE	FALSE	FALSE	TRUE	TRUE	TRUE		0.0276	0.129	0.0104	2.87e-06	291	0.0702776		0.08266	0.0528735	0.5224	115803	3.53e-06		TRUE	4.85e-06		0.000342533	0.099026
Sulfate levels	multiple sclerosis	rs11688830	2	236904014		C	T	C	T	FALSE	FALSE	FALSE	TRUE	TRUE	TRUE		0.0057	-0.0233	0.5594	4.31e-05	291	0.0546579		0.0179332	0.0037928	0.8325	115803	3.86e-07		TRUE	5.66e-05		0.000267614	0.0773611
Sulfate levels	multiple sclerosis	rs12419012	11	98795150		A	G	A	G	FALSE	FALSE	FALSE	TRUE	TRUE	TRUE		0.0061	0.0271	0.3355	7.64e-06	291	0.0639279		0.0180678	-0.0159718	0.3767	115803	6.75e-06		TRUE	1.45e-05		0.000327458	0.0946665
Sulfate levels	multiple sclerosis	rs12538386	7	140219427		T	C	T	C	FALSE	FALSE	FALSE	TRUE	TRUE	TRUE		0.0101	-0.0422	0.0842	2.96e-05	291	0.0569655		0.0304862	-0.0423888	0.1644	115803	1.67e-05		TRUE	5e-05		0.000274642	0.0793935
Sulfate levels	multiple sclerosis	rs12594531	15	72074505		C	A	C	A	FALSE	FALSE	FALSE	TRUE	TRUE	TRUE		0.0063	-0.0299	0.3054	1.83e-06	291	0.072305		0.0179978	0.0137947	0.4434	115803	5.07e-06		TRUE	3.58e-06		0.000379294	0.109658
Sulfate levels	multiple sclerosis	rs12884804	14	51853018		G	T	G	T	FALSE	FALSE	FALSE	TRUE	TRUE	TRUE		0.0079	-0.0342	0.8711	1.5e-05	291	0.0608993		0.0239423	0.00866237	0.7175	115803	1.13e-06		TRUE	2.11e-05		0.000262666	0.0759303
Sulfate levels	multiple sclerosis	rs13066414	3	148701645		T	C	T	C	FALSE	FALSE	FALSE	TRUE	TRUE	TRUE		0.0061	0.025	0.329	3.9e-05	291	0.0549272		0.0183241	0.010841	0.5541	115803	3.02e-06		TRUE	5.87e-05		0.000275949	0.0797712
Sulfate levels	multiple sclerosis	rs13102099	4	126900060		T	C	T	C	FALSE	FALSE	FALSE	TRUE	TRUE	TRUE		0.0069	0.0298	0.2151	1.72e-05	291	0.0606281		0.0194236	-0.0195085	0.3152	115803	8.71e-06		TRUE	2.54e-05		0.000299859	0.0866853
Sulfate levels	multiple sclerosis	rs151332753	3	190682579		T	C	T	C	FALSE	FALSE	FALSE	TRUE	TRUE	TRUE		0.0153	0.0638	0.0362	3.08e-05	291	0.0567527		0.0592126	0.142025	0.01646	115803	4.97e-05		TRUE	6.4e-05		0.000284032	0.0821085
Sulfate levels	multiple sclerosis	rs1572129	10	85455159		C	A	C	A	FALSE	FALSE	FALSE	TRUE	TRUE	TRUE		0.0072	0.0303	0.1784	2.86e-05	291	0.0577421		0.0216561	-0.0205866	0.3418	115803	7.8e-06		TRUE	4.01e-05		0.000269135	0.077801
Sulfate levels	multiple sclerosis	rs17011370	2	75692623		T	C	T	C	FALSE	FALSE	FALSE	TRUE	TRUE	TRUE		0.0109	0.0452	0.0766	3.36e-05	291	0.0561597		0.0407089	-0.0786263	0.0534306	115803	3.22e-05		TRUE	6.38e-05		0.000289018	0.0835505
Sulfate levels	multiple sclerosis	rs17819756	10	62370465		C	T	C	T	FALSE	FALSE	FALSE	TRUE	TRUE	TRUE		0.0178	0.0858	0.0273	1.45e-06	291	0.0744138		0.108058	0.164167	0.1287	115803	1.99e-05		TRUE	3.04e-06		0.000390972	0.113035
Sulfate levels	multiple sclerosis	rs212038	3	60038632		G	A	G	A	FALSE	FALSE	FALSE	TRUE	TRUE	TRUE		0.0065	0.0302	0.2486	3e-06	291	0.0695031		0.0188521	0.0142003	0.4513	115803	4.9e-06		TRUE	5.65e-06		0.000340735	0.0985059
Sulfate levels	multiple sclerosis	rs2184652	13	20845129		A	G	A	G	FALSE	FALSE	FALSE	TRUE	TRUE	TRUE		0.0074	0.0318	0.8084	1.63e-05	291	0.060061		0.0215043	0.0105442	0.6239	115803	2.08e-06		TRUE	2.49e-05		0.000313261	0.0905607
Sulfate levels	multiple sclerosis	rs2328848	6	25175316		A	G	A	G	FALSE	FALSE	FALSE	TRUE	TRUE	TRUE		0.0064	-0.0298	0.2963	3.63e-06	291	0.0697844		0.0224434	-0.0370067	0.0991699	115803	2.35e-05		TRUE	6.66e-06		0.000370324	0.107063
Sulfate levels	multiple sclerosis	rs2485804	6	93719560		G	A	G	A	FALSE	FALSE	FALSE	TRUE	TRUE	TRUE		0.0127	-0.054	0.0495	2.22e-05	291	0.0588748		0.0467786	0.0496105	0.2889	115803	9.71e-06		TRUE	3.42e-05		0.000274394	0.0793217
Sulfate levels	multiple sclerosis	rs251768	12	5777545		T	C	T	C	FALSE	FALSE	FALSE	TRUE	TRUE	TRUE		0.0071	-0.029	0.8134	4.61e-05	291	0.0545768		0.0214318	-0.00561574	0.793299	115803	5.93e-07		TRUE	5.79e-05		0.000255295	0.073799
Sulfate levels	multiple sclerosis	rs2808291	10	27905762		C	T	C	T	FALSE	FALSE	FALSE	TRUE	TRUE	TRUE		0.006	0.0247	0.3583	3.98e-05	291	0.0553918		0.0170992	0.0144032	0.3996	115803	6.13e-06		TRUE	5.74e-05		0.000280545	0.0811003
Sulfate levels	multiple sclerosis	rs3123194	10	133196163		T	C	T	C	FALSE	FALSE	FALSE	TRUE	TRUE	TRUE		0.0132	-0.0544	0.0575	3.76e-05	291	0.0555074		0.0360717	0.119009	0.000969505	115803	9.4e-05		TRUE	9.41e-05		0.000320758	0.0927287
Sulfate levels	multiple sclerosis	rs41273094	6	37606190		G	T	G	T	FALSE	FALSE	FALSE	TRUE	TRUE	TRUE		0.0131	-0.0543	0.054	3.33e-05	291	0.0561149		0.0393411	-0.125134	0.00146899	115803	8.74e-05		TRUE	8.34e-05		0.000301241	0.087085
Sulfate levels	multiple sclerosis	rs4129030	3	170558148		A	G	A	G	FALSE	FALSE	FALSE	TRUE	TRUE	TRUE		0.015	-0.0652	0.0341	1.49e-05	291	0.0613638		0.167817	-0.0567583	0.735201	115803	9.88e-07		TRUE	1.95e-05		0.000280035	0.0809527
Sulfate levels	multiple sclerosis	rs4142145	6	71062084		T	C	T	C	FALSE	FALSE	FALSE	TRUE	TRUE	TRUE		0.0056	-0.0234	0.4657	3.09e-05	291	0.0569746		0.0168827	0.0154796	0.3592	115803	7.26e-06		TRUE	4.51e-05		0.000272492	0.0787715
Sulfate levels	multiple sclerosis	rs4472753	1	111014420		C	T	C	T	FALSE	FALSE	FALSE	TRUE	TRUE	TRUE		0.0058	0.0266	0.6202	4.85e-06	291	0.067842		0.0171053	0.0482453	0.00479501	115803	6.87e-05		TRUE	1.2e-05		0.000333334	0.0963657
Sulfate levels	multiple sclerosis	rs4531816	18	33889581		C	T	C	T	FALSE	FALSE	FALSE	TRUE	TRUE	TRUE		0.0089	-0.0362	0.1219	4.75e-05	291	0.0541456		0.0238384	0.00170145	0.9431	115803	4.4e-08		TRUE	5.97e-05		0.00028054	0.0810988
Sulfate levels	multiple sclerosis	rs45495691	1	11855897		C	A	C	A	FALSE	FALSE	FALSE	TRUE	TRUE	TRUE		0.0112	-0.0492	0.078	1.04e-05	291	0.0625928		0.0301599	0.0929929	0.00204701	115803	8.21e-05		TRUE	2.93e-05		0.000348165	0.100655
Sulfate levels	multiple sclerosis	rs4728807	7	89043680		T	C	T	C	FALSE	FALSE	FALSE	TRUE	TRUE	TRUE		0.026	-0.1215	0.9866	3.06e-06	291	0.0702542		0.0738328	0.0435383	0.5554	115803	3e-06		TRUE	4.81e-06		0.000390327	0.112849
Sulfate levels	multiple sclerosis	rs4809561	20	62072156		A	G	A	G	FALSE	FALSE	FALSE	TRUE	TRUE	TRUE		0.0055	0.0233	0.4676	2.65e-05	291	0.0584687		0.0180596	-0.0158246	0.3809	115803	6.63e-06		TRUE	3.51e-05		0.000270305	0.0781393
Sulfate levels	multiple sclerosis	rs4835919	5	126191116		T	C	T	C	FALSE	FALSE	FALSE	TRUE	TRUE	TRUE		0.0079	0.0376	0.1623	1.89e-06	291	0.072686		0.02519	-0.0192142	0.4456	115803	5.02e-06		TRUE	3.36e-06		0.000384426	0.111142
Sulfate levels	multiple sclerosis	rs4842229	9	137360936		G	A	G	A	FALSE	FALSE	FALSE	TRUE	TRUE	TRUE		0.009	-0.0402	0.8917	7.75e-06	291	0.0645769		0.0245022	-0.00965326	0.6936	115803	1.34e-06		TRUE	1.16e-05		0.000312126	0.0902324
Sulfate levels	multiple sclerosis	rs4866487	5	2663203		G	A	G	A	FALSE	FALSE	FALSE	TRUE	TRUE	TRUE		0.0184	-0.0825	0.9742	7.65e-06	291	0.0650382		0.0614537	-0.058795	0.3387	115803	7.9e-06		TRUE	1.23e-05		0.000342141	0.0989127
Sulfate levels	multiple sclerosis	rs4906881	15	26681240		T	C	T	C	FALSE	FALSE	FALSE	TRUE	TRUE	TRUE		0.0064	-0.0263	0.6783	4.07e-05	291	0.0552065		0.0173043	0.0213258	0.2178	115803	1.31e-05		TRUE	6.42e-05		0.000301866	0.0872657
Sulfate levels	multiple sclerosis	rs4954737	2	139821716		A	G	A	G	FALSE	FALSE	FALSE	TRUE	TRUE	TRUE		0.0078	-0.0352	0.8369	7.19e-06	291	0.06583		0.0231279	0.00219758	0.9243	115803	7.8e-08		TRUE	8.85e-06		0.000338254	0.0977885
Sulfate levels	multiple sclerosis	rs4962549	10	127999611		C	T	C	T	FALSE	FALSE	FALSE	TRUE	TRUE	TRUE		0.0061	-0.025	0.6601	3.92e-05	291	0.0549272		0.0217585	0.0330479	0.1288	115803	1.99e-05		TRUE	7.13e-05		0.00028046	0.0810757
Sulfate levels	multiple sclerosis	rs55668174	8	143884985		A	G	A	G	FALSE	FALSE	FALSE	TRUE	TRUE	TRUE		0.0058	-0.0248	0.3555	1.96e-05	291	0.0594989		0.0194832	-0.0138961	0.4757	115803	4.39e-06		TRUE	2.87e-05		0.000281836	0.0814735
Sulfate levels	multiple sclerosis	rs56001117	11	76924766		A	G	A	G	FALSE	FALSE	FALSE	TRUE	TRUE	TRUE		0.0171	-0.0758	0.0313	9.39e-06	291	0.0636621		0.15165	0.103363	0.4955	115803	4.01e-06		TRUE	1.44e-05		0.000348419	0.100728
Sulfate levels	multiple sclerosis	rs56113850	19	41353107		C	T	C	T	FALSE	FALSE	FALSE	TRUE	TRUE	TRUE		0.006	-0.025	0.5617	2.81e-05	291	0.0566688		0.0224046	-0.0125788	0.5745	115803	2.72e-06		TRUE	4.39e-05		0.000307741	0.0889646
Sulfate levels	multiple sclerosis	rs56347595	1	38122269		T	C	T	C	FALSE	FALSE	FALSE	TRUE	TRUE	TRUE		0.0101	-0.0416	0.1124	3.91e-05	291	0.0554463		0.0279643	-0.00915794	0.7433	115803	9.26e-07		TRUE	5.1e-05		0.000345303	0.099827
Sulfate levels	multiple sclerosis	rs57938774	13	104607585		A	C	A	C	FALSE	FALSE	FALSE	TRUE	TRUE	TRUE		0.0081	-0.0376	0.152	3.45e-06	291	0.0693868		0.0234195	0.0129839	0.579301	115803	2.65e-06		TRUE	5.5e-06		0.000364456	0.105366
Sulfate levels	multiple sclerosis	rs58468318	4	27266308		T	C	T	C	FALSE	FALSE	FALSE	TRUE	TRUE	TRUE		0.0058	0.0271	0.4268	3.4e-06	291	0.0702357		0.0179416	0.00846408	0.637101	115803	1.92e-06		TRUE	4.69e-06		0.000359335	0.103885
Sulfate levels	multiple sclerosis	rs60007869	6	52388338		C	A	C	A	FALSE	FALSE	FALSE	TRUE	TRUE	TRUE		0.0057	0.0235	0.4639	3.32e-05	291	0.055548		0.0163762	-0.0268575	0.101	115803	2.32e-05		TRUE	6.62e-05		0.000274686	0.079406
Sulfate levels	multiple sclerosis	rs60098078	8	1908592		T	C	T	C	FALSE	FALSE	FALSE	TRUE	TRUE	TRUE		0.0178	-0.0773	0.0273	1.44e-05	291	0.0612586		0.0651751	-0.0365248	0.5752	115803	2.71e-06		TRUE	2.08e-05		0.000317344	0.0917416
Sulfate levels	multiple sclerosis	rs6034493	20	16460007		T	C	T	C	FALSE	FALSE	FALSE	TRUE	TRUE	TRUE		0.0094	-0.0401	0.11	1.9e-05	291	0.0592399		0.0298164	0.0335568	0.2604	115803	1.09e-05		TRUE	3.27e-05		0.000314848	0.0910198
Sulfate levels	multiple sclerosis	rs62227035	22	31001056		T	C	T	C	FALSE	FALSE	FALSE	TRUE	TRUE	TRUE		0.0094	-0.0406	0.0946	1.5e-05	291	0.0606362		0.0399512	0.0228593	0.5672	115803	2.83e-06		TRUE	2.31e-05		0.000282367	0.0816271
Sulfate levels	multiple sclerosis	rs659910	11	131769454		T	G	T	G	FALSE	FALSE	FALSE	TRUE	TRUE	TRUE		0.0066	-0.0302	0.2666	4.1e-06	291	0.0675541		0.017978	0.0267547	0.1367	115803	1.91e-05		TRUE	9.22e-06		0.000356652	0.103109
Sulfate levels	multiple sclerosis	rs66488669	2	60734583		G	A	G	A	FALSE	FALSE	FALSE	TRUE	TRUE	TRUE		0.0091	-0.0375	0.1109	3.62e-05	291	0.0554989		0.0346318	0.0307685	0.3743	115803	6.82e-06		TRUE	5.69e-05		0.000277316	0.0801665
Sulfate levels	multiple sclerosis	rs66942417	17	6185579		C	T	C	T	FALSE	FALSE	FALSE	TRUE	TRUE	TRUE		0.0065	-0.0272	0.2619	3.16e-05	291	0.0571301		0.0197163	0.0256255	0.1937	115803	1.46e-05		TRUE	4.77e-05		0.000286035	0.0826876
Sulfate levels	multiple sclerosis	rs7009844	8	55266455		A	G	A	G	FALSE	FALSE	FALSE	TRUE	TRUE	TRUE		0.0057	0.024	0.3701	2.55e-05	291	0.0577988		0.0262142	-0.0334534	0.2019	115803	1.41e-05		TRUE	4.26e-05		0.000268561	0.077635
Sulfate levels	multiple sclerosis	rs72754394	9	98419825		T	C	T	C	FALSE	FALSE	FALSE	TRUE	TRUE	TRUE		0.0161	0.0669	0.0336	3.27e-05	291	0.0563769		0.0719889	0.0349021	0.6278	115803	2.03e-06		TRUE	4.53e-05		0.000290655	0.0840238
Sulfate levels	multiple sclerosis	rs72773817	5	88161670		C	T	C	T	FALSE	FALSE	FALSE	TRUE	TRUE	TRUE		0.0262	0.1069	0.0134	4.36e-05	291	0.0544668		0.150526	-0.290877	0.0533102	115803	3.22e-05		TRUE	8.36e-05		0.000302156	0.0873495
Sulfate levels	multiple sclerosis	rs72813076	10	107604165		A	C	A	C	FALSE	FALSE	FALSE	TRUE	TRUE	TRUE		0.0133	0.0682	0.0414	2.81e-07	291	0.0833967		0.095011	-0.0712038	0.4536	115803	4.85e-06		TRUE	5.71e-07		0.000369179	0.106732
Sulfate levels	multiple sclerosis	rs72852355	11	7188163		G	A	G	A	FALSE	FALSE	FALSE	TRUE	TRUE	TRUE		0.0193	0.0802	0.0271	3.21e-05	291	0.056381		0.104654	-0.0320799	0.7592	115803	8.11e-07		TRUE	4.36e-05		0.000339169	0.0980531
Sulfate levels	multiple sclerosis	rs8128124	21	21913691		A	G	A	G	FALSE	FALSE	FALSE	TRUE	TRUE	TRUE		0.0148	0.0645	0.0393	1.33e-05	291	0.0616673		0.131718	-0.12628	0.3377	115803	7.94e-06		TRUE	2.13e-05		0.000314145	0.0908164
Sulfate levels	multiple sclerosis	rs9403135	6	140335276		C	T	C	T	FALSE	FALSE	FALSE	TRUE	TRUE	TRUE		0.0068	0.0312	0.2027	3.9e-06	291	0.067898		0.0203283	0.00250313	0.902	115803	1.31e-07		TRUE	6.34e-06		0.000314641	0.0909597
Sulfate levels	multiple sclerosis	rs9524326	13	94734347		A	G	A	G	FALSE	FALSE	FALSE	TRUE	TRUE	TRUE		0.0084	-0.0344	0.1239	3.91e-05	291	0.0548482		0.0262734	0.00924258	0.725	115803	1.07e-06		TRUE	5.65e-05		0.000256905	0.0742645
Sulfate levels	multiple sclerosis	rs997097	16	8219131		A	G	A	G	FALSE	FALSE	FALSE	TRUE	TRUE	TRUE		0.0058	0.0245	0.4211	2.43e-05	291	0.0581513		0.0168503	0.0124775	0.459	115803	4.74e-06		TRUE	3.59e-05		0.000292652	0.0846011
1,5-anhydroglucitol (1,5-ag) levels	multiple sclerosis	rs1039250	3	3074474		G	A	G	A	FALSE	FALSE	FALSE	TRUE	TRUE	TRUE		0.0174	-0.0798	0.6577	4.6e-06	291	0.067842		0.0170386	-0.0288111	0.090849	115803	2.47e-05		TRUE	9.22e-06		0.00286728	0.831028
1,5-anhydroglucitol (1,5-ag) levels	multiple sclerosis	rs10405438	19	55013116		T	C	T	C	FALSE	FALSE	FALSE	TRUE	TRUE	TRUE		0.0168	-0.0756	0.4127	7.01e-06	291	0.065481		0.0284911	-0.000299955	0.9916	115803	9.57e-10		TRUE	9.19e-06		0.00277056	0.802917
1,5-anhydroglucitol (1,5-ag) levels	multiple sclerosis	rs10484865	6	153271852		T	C	T	C	FALSE	FALSE	FALSE	TRUE	TRUE	TRUE		0.0389	-0.1864	0.0574	1.64e-06	291	0.0736024		0.0330917	-0.0303352	0.3593	115803	7.26e-06		TRUE	3e-06		0.00375977	1.09067
1,5-anhydroglucitol (1,5-ag) levels	multiple sclerosis	rs10951463	7	36243435		G	A	G	A	FALSE	FALSE	FALSE	TRUE	TRUE	TRUE		0.0344	-0.14	0.0586	4.7e-05	291	0.0542049		0.0309464	-0.0351741	0.2557	115803	1.12e-05		TRUE	7.39e-05		0.00216251	0.626319
1,5-anhydroglucitol (1,5-ag) levels	multiple sclerosis	rs11564157	12	40554097		T	C	T	C	FALSE	FALSE	FALSE	TRUE	TRUE	TRUE		0.024	-0.0996	0.1572	3.4e-05	291	0.0562418		0.0235195	0.0290169	0.2173	115803	1.31e-05		TRUE	5.43e-05		0.00262861	0.76167
1,5-anhydroglucitol (1,5-ag) levels	multiple sclerosis	rs11769163	7	116201919		G	T	G	T	FALSE	FALSE	FALSE	TRUE	TRUE	TRUE		0.0171	-0.0771	0.3622	6.63e-06	291	0.0657197		0.0180967	0.00984834	0.5863	115803	2.56e-06		TRUE	1e-05		0.00274645	0.79591
1,5-anhydroglucitol (1,5-ag) levels	multiple sclerosis	rs11776516	8	134512411		T	C	T	C	FALSE	FALSE	FALSE	TRUE	TRUE	TRUE		0.0981	-0.4325	0.0221	1.04e-05	291	0.0630184		0.0984412	0.0449974	0.6476	115803	1.8e-06		TRUE	1.52e-05		0.00808517	2.35566
1,5-anhydroglucitol (1,5-ag) levels	multiple sclerosis	rs1219528	10	56723457		C	T	C	T	FALSE	FALSE	FALSE	TRUE	TRUE	TRUE		0.0409	0.1757	0.959	1.7e-05	291	0.0600228		0.041449	-0.0625139	0.1315	115803	1.96e-05		TRUE	3.13e-05		0.00242759	0.703282
1,5-anhydroglucitol (1,5-ag) levels	multiple sclerosis	rs12487098	3	149366883		A	G	A	G	FALSE	FALSE	FALSE	TRUE	TRUE	TRUE		0.0769	-0.3202	0.0118	3.14e-05	291	0.0565965		0.0686789	0.0478256	0.4862	115803	4.19e-06		TRUE	4.57e-05		0.00239111	0.692687
1,5-anhydroglucitol (1,5-ag) levels	multiple sclerosis	rs12496307	3	126926841		G	A	G	A	FALSE	FALSE	FALSE	TRUE	TRUE	TRUE		0.0173	-0.0774	0.3064	7.42e-06	291	0.0647751		0.0179995	0.0224501	0.2123	115803	1.34e-05		TRUE	1.37e-05		0.0025463	0.73776
1,5-anhydroglucitol (1,5-ag) levels	multiple sclerosis	rs12587544	14	42510566		G	T	G	T	FALSE	FALSE	FALSE	TRUE	TRUE	TRUE		0.0756	-0.3385	0.0148	7.48e-06	291	0.0648706		0.104705	-0.0440169	0.6742	115803	1.53e-06		TRUE	1.12e-05		0.00334144	0.968913
1,5-anhydroglucitol (1,5-ag) levels	multiple sclerosis	rs12658158	5	155474265		A	G	A	G	FALSE	FALSE	FALSE	TRUE	TRUE	TRUE		0.1191	-0.5162	0.0051	1.47e-05	291	0.061033		0.292932	-0.471752	0.1073	115803	2.24e-05		TRUE	2.72e-05		0.00270406	0.783591
1,5-anhydroglucitol (1,5-ag) levels	multiple sclerosis	rs12691049	16	15909513		A	C	A	C	FALSE	FALSE	FALSE	TRUE	TRUE	TRUE		0.017	0.0702	0.464	3.79e-05	291	0.0557161		0.016952	-0.0116321	0.4926	115803	4.07e-06		TRUE	5.27e-05		0.00245125	0.710151
1,5-anhydroglucitol (1,5-ag) levels	multiple sclerosis	rs12692362	2	8736243		A	G	A	G	FALSE	FALSE	FALSE	TRUE	TRUE	TRUE		0.0658	0.3544	0.9842	7.15e-08	291	0.0912212		0.0828538	-0.00692391	0.9334	115803	6.03e-08		TRUE	1.29e-07		0.00390623	1.13333
1,5-anhydroglucitol (1,5-ag) levels	multiple sclerosis	rs12882245	14	48366494		T	C	T	C	FALSE	FALSE	FALSE	TRUE	TRUE	TRUE		0.0193	-0.0815	0.2592	2.34e-05	291	0.0581166		0.0181002	-0.00995033	0.5825	115803	2.61e-06		TRUE	3.46e-05		0.00255083	0.739075
1,5-anhydroglucitol (1,5-ag) levels	multiple sclerosis	rs12920165	16	27468387		G	A	G	A	FALSE	FALSE	FALSE	TRUE	TRUE	TRUE		0.0183	-0.079	0.2859	1.67e-05	291	0.060578		0.0177148	0.0157749	0.3732	115803	6.85e-06		TRUE	2.5e-05		0.00254834	0.738352
1,5-anhydroglucitol (1,5-ag) levels	multiple sclerosis	rs1298448	9	22195062		C	T	C	T	FALSE	FALSE	FALSE	TRUE	TRUE	TRUE		0.0527	-0.2155	0.0249	4.32e-05	291	0.054695		0.0498653	-0.0001	0.9984	115803	3.47e-11		TRUE	5.38e-05		0.00225514	0.653208
1,5-anhydroglucitol (1,5-ag) levels	multiple sclerosis	rs16853459	4	41683971		A	C	A	C	FALSE	FALSE	FALSE	TRUE	TRUE	TRUE		0.0911	-0.4371	0.0125	1.58e-06	291	0.0737804		0.102015	0.0484552	0.6348	115803	1.95e-06		TRUE	2.62e-06		0.0047167	1.36959
1,5-anhydroglucitol (1,5-ag) levels	multiple sclerosis	rs17432367	8	119224649		A	G	A	G	FALSE	FALSE	FALSE	TRUE	TRUE	TRUE		0.1176	-0.6354	0.0051	6.53e-08	291	0.0917464		0.136328	-0.00598207	0.965	115803	1.66e-08		TRUE	1.17e-07		0.00409708	1.18893
1,5-anhydroglucitol (1,5-ag) levels	multiple sclerosis	rs17486259	6	106262289		A	G	A	G	FALSE	FALSE	FALSE	TRUE	TRUE	TRUE		0.0967	-0.4755	0.0085	8.65e-07	291	0.0772067		0.109812	-0.076961	0.4834	115803	4.24e-06		TRUE	1.57e-06		0.00381103	1.1056
1,5-anhydroglucitol (1,5-ag) levels	multiple sclerosis	rs17541049	6	164324637		T	C	T	C	FALSE	FALSE	FALSE	TRUE	TRUE	TRUE		0.0172	0.0917	0.3421	1.02e-07	291	0.0895452		0.021152	0.0138043	0.514	115803	3.68e-06		TRUE	2e-07		0.00378514	1.09806
1,5-anhydroglucitol (1,5-ag) levels	multiple sclerosis	rs1795101	3	133090106		T	C	T	C	FALSE	FALSE	FALSE	TRUE	TRUE	TRUE		0.0324	-0.1785	0.0608	3.51e-08	291	0.0950423		0.0311293	-0.0418135	0.1792	115803	1.56e-05		TRUE	9.6e-08		0.00363888	1.05548
1,5-anhydroglucitol (1,5-ag) levels	multiple sclerosis	rs1812915	3	37530013		T	C	T	C	FALSE	FALSE	FALSE	TRUE	TRUE	TRUE		0.0188	-0.0805	0.2663	1.94e-05	291	0.0596574		0.0193963	-0.0110609	0.568499	115803	2.81e-06		TRUE	2.71e-05		0.00253228	0.733686
1,5-anhydroglucitol (1,5-ag) levels	multiple sclerosis	rs2181020	20	4645538		T	C	T	C	FALSE	FALSE	FALSE	TRUE	TRUE	TRUE		0.041	-0.1726	0.0385	2.57e-05	291	0.0577788		0.0456093	-0.00359354	0.9372	115803	5.36e-08		TRUE	3.3e-05		0.00220557	0.63882
1,5-anhydroglucitol (1,5-ag) levels	multiple sclerosis	rs2186279	21	34664968		T	C	T	C	FALSE	FALSE	FALSE	TRUE	TRUE	TRUE		0.0158	-0.0693	0.469	1.21e-05	291	0.0624118		0.0188794	-0.0315956	0.0942193	115803	2.42e-05		TRUE	2.21e-05		0.00239201	0.69295
1,5-anhydroglucitol (1,5-ag) levels	multiple sclerosis	rs2269634	22	26268340		A	G	A	G	FALSE	FALSE	FALSE	TRUE	TRUE	TRUE		0.0235	-0.0961	0.1615	4.16e-05	291	0.0546995		0.0234595	-0.013607	0.5619	115803	2.91e-06		TRUE	6.07e-05		0.00250122	0.724666
1,5-anhydroglucitol (1,5-ag) levels	multiple sclerosis	rs2283293	12	2420607		G	A	G	A	FALSE	FALSE	FALSE	TRUE	TRUE	TRUE		0.0666	-0.2731	0.0192	4.15e-05	291	0.054984		0.0572447	0.00893984	0.8759	115803	2.11e-07		TRUE	5.3e-05		0.00280902	0.814094
1,5-anhydroglucitol (1,5-ag) levels	multiple sclerosis	rs2303998	12	121655063		A	G	A	G	FALSE	FALSE	FALSE	TRUE	TRUE	TRUE		0.0724	-0.3749	0.0174	2.23e-07	291	0.084903		0.0706946	0.0916768	0.1947	115803	1.45e-05		TRUE	5.13e-07		0.00480604	1.39565
1,5-anhydroglucitol (1,5-ag) levels	multiple sclerosis	rs2565624	2	38071922		G	A	G	A	FALSE	FALSE	FALSE	TRUE	TRUE	TRUE		0.0162	0.0716	0.517	9.55e-06	291	0.063313		0.0163861	-0.026344	0.1079	115803	2.23e-05		TRUE	1.88e-05		0.00256032	0.741831
1,5-anhydroglucitol (1,5-ag) levels	multiple sclerosis	rs2826976	21	23110330		C	T	C	T	FALSE	FALSE	FALSE	TRUE	TRUE	TRUE		0.0176	-0.077	0.3206	1.16e-05	291	0.0621165		0.018984	0.0119714	0.5283	115803	3.43e-06		TRUE	1.84e-05		0.00258286	0.748379
1,5-anhydroglucitol (1,5-ag) levels	multiple sclerosis	rs35171429	10	36703594		C	T	C	T	FALSE	FALSE	FALSE	TRUE	TRUE	TRUE		0.0649	-0.2739	0.0194	2.45e-05	291	0.0580528		0.192534	0.0544562	0.777301	115803	6.91e-07		TRUE	3.3e-05		0.00285435	0.827269
1,5-anhydroglucitol (1,5-ag) levels	multiple sclerosis	rs353228	5	148837275		C	T	C	T	FALSE	FALSE	FALSE	TRUE	TRUE	TRUE		0.0565	0.2445	0.9767	1.52e-05	291	0.0608549		0.0796137	-0.0646452	0.4168	115803	5.69e-06		TRUE	2.35e-05		0.00272085	0.788471
1,5-anhydroglucitol (1,5-ag) levels	multiple sclerosis	rs35367229	10	29853347		T	C	T	C	FALSE	FALSE	FALSE	TRUE	TRUE	TRUE		0.0462	-0.1919	0.0354	3.33e-05	291	0.0563359		0.04944	-0.0440169	0.3733	115803	6.84e-06		TRUE	4.97e-05		0.00251496	0.728655
1,5-anhydroglucitol (1,5-ag) levels	multiple sclerosis	rs41277875	9	140970097		A	G	A	G	FALSE	FALSE	FALSE	TRUE	TRUE	TRUE		0.0396	-0.1698	0.0501	1.81e-05	291	0.0598138		0.0499716	0.00501254	0.9201	115803	8.69e-08		TRUE	2.38e-05		0.00274423	0.795266
1,5-anhydroglucitol (1,5-ag) levels	multiple sclerosis	rs4863906	4	134723593		A	G	A	G	FALSE	FALSE	FALSE	TRUE	TRUE	TRUE		0.0754	-0.3502	0.0118	3.39e-06	291	0.0694588		0.123134	-0.0642885	0.6016	115803	2.35e-06		TRUE	5.39e-06		0.00286015	0.828955
1,5-anhydroglucitol (1,5-ag) levels	multiple sclerosis	rs55754671	2	5799475		A	G	A	G	FALSE	FALSE	FALSE	TRUE	TRUE	TRUE		0.0211	-0.0883	0.1969	2.79e-05	291	0.0571357		0.0353026	-0.0429637	0.2236	115803	1.28e-05		TRUE	4.69e-05		0.00246585	0.714392
1,5-anhydroglucitol (1,5-ag) levels	multiple sclerosis	rs55869169	21	45339021		G	A	G	A	FALSE	FALSE	FALSE	TRUE	TRUE	TRUE		0.0555	-0.2305	0.0265	3.34e-05	291	0.0563225		0.162925	0.144448	0.3753	115803	6.79e-06		TRUE	4.98e-05		0.00274128	0.794408
1,5-anhydroglucitol (1,5-ag) levels	multiple sclerosis	rs56341546	17	74383648		T	C	T	C	FALSE	FALSE	FALSE	TRUE	TRUE	TRUE		0.0864	-0.3648	0.0101	2.43e-05	291	0.0581016		0.420226	0.562645	0.1806	115803	1.55e-05		TRUE	4.12e-05		0.00266105	0.771094
1,5-anhydroglucitol (1,5-ag) levels	multiple sclerosis	rs56930360	5	132661224		A	G	A	G	FALSE	FALSE	FALSE	TRUE	TRUE	TRUE		0.0411	-0.181	0.041	1.04e-05	291	0.0628879		0.0433373	-0.0265446	0.540201	115803	3.24e-06		TRUE	1.61e-05		0.00257626	0.746462
1,5-anhydroglucitol (1,5-ag) levels	multiple sclerosis	rs59127432	3	10957353		T	G	T	G	FALSE	FALSE	FALSE	TRUE	TRUE	TRUE		0.0753	-0.3945	0.0129	1.61e-07	291	0.0867366		0.0832101	0.0231663	0.7807	115803	6.69e-07		TRUE	2.89e-07		0.00396346	1.15
1,5-anhydroglucitol (1,5-ag) levels	multiple sclerosis	rs59498167	7	45610162		C	T	C	T	FALSE	FALSE	FALSE	TRUE	TRUE	TRUE		0.0166	0.0687	0.5556	3.6e-05	291	0.0559493		0.0172984	0.040854	0.0181899	115803	4.82e-05		TRUE	7.22e-05		0.00233066	0.675136
1,5-anhydroglucitol (1,5-ag) levels	multiple sclerosis	rs59655843	11	125050868		T	C	T	C	FALSE	FALSE	FALSE	TRUE	TRUE	TRUE		0.1114	-0.4868	0.0069	1.25e-05	291	0.0619791		0.0800439	0.0218367	0.785001	115803	6.43e-07		TRUE	1.73e-05		0.00324768	0.941638
1,5-anhydroglucitol (1,5-ag) levels	multiple sclerosis	rs6031316	20	42671576		G	A	G	A	FALSE	FALSE	FALSE	TRUE	TRUE	TRUE		0.0359	0.1476	0.061	4.03e-05	291	0.0552585		0.0338582	-0.0379699	0.2621	115803	1.09e-05		TRUE	6.22e-05		0.00249573	0.723071
1,5-anhydroglucitol (1,5-ag) levels	multiple sclerosis	rs60347589	6	44335854		G	A	G	A	FALSE	FALSE	FALSE	TRUE	TRUE	TRUE		0.0413	-0.1863	0.0398	6.4e-06	291	0.0657776		0.0646172	-0.0773313	0.2314	115803	1.24e-05		TRUE	1.15e-05		0.00265278	0.768691
1,5-anhydroglucitol (1,5-ag) levels	multiple sclerosis	rs6078881	20	12995271		G	A	G	A	FALSE	FALSE	FALSE	TRUE	TRUE	TRUE		0.0278	-0.1192	0.1041	1.85e-05	291	0.0598109		0.0383854	0.0735389	0.0553898	115803	3.17e-05		TRUE	3.54e-05		0.00265029	0.767968
1,5-anhydroglucitol (1,5-ag) levels	multiple sclerosis	rs61559613	6	74524178		C	T	C	T	FALSE	FALSE	FALSE	TRUE	TRUE	TRUE		0.0467	-0.2191	0.0328	2.73e-06	291	0.0707741		0.0483608	-0.00548493	0.9097	115803	1.11e-07		TRUE	3.94e-06		0.00304582	0.882933
1,5-anhydroglucitol (1,5-ag) levels	multiple sclerosis	rs61769275	1	23019481		A	G	A	G	FALSE	FALSE	FALSE	TRUE	TRUE	TRUE		0.039	-0.1596	0.0466	4.2e-05	291	0.054774		0.0778789	0.0364565	0.639699	115803	1.89e-06		TRUE	5.86e-05		0.00226338	0.6556
1,5-anhydroglucitol (1,5-ag) levels	multiple sclerosis	rs61964883	13	42241615		T	C	T	C	FALSE	FALSE	FALSE	TRUE	TRUE	TRUE		0.0207	0.0981	0.2213	2.08e-06	291	0.0721101		0.0200272	0.0286053	0.1532	115803	1.76e-05		TRUE	4.33e-06		0.0033168	0.961746
1,5-anhydroglucitol (1,5-ag) levels	multiple sclerosis	rs62005198	15	36234120		C	T	C	T	FALSE	FALSE	FALSE	TRUE	TRUE	TRUE		0.0768	-0.3388	0.0145	1.03e-05	291	0.0630905		0.208084	0.0949702	0.6481	115803	1.8e-06		TRUE	1.51e-05		0.00328051	0.951188
1,5-anhydroglucitol (1,5-ag) levels	multiple sclerosis	rs62116847	19	16148516		A	G	A	G	FALSE	FALSE	FALSE	TRUE	TRUE	TRUE		0.0738	-0.433	0.0131	4.5e-09	291	0.106437		0.146315	-0.0656005	0.653899	115803	1.74e-06		TRUE	1.08e-08		0.00484786	1.40786
1,5-anhydroglucitol (1,5-ag) levels	multiple sclerosis	rs6437966	3	110956340		C	A	C	A	FALSE	FALSE	FALSE	TRUE	TRUE	TRUE		0.0204	0.0839	0.7584	3.88e-05	291	0.0552921		0.018446	0.028914	0.117	115803	2.12e-05		TRUE	6.79e-05		0.00257958	0.747427
1,5-anhydroglucitol (1,5-ag) levels	multiple sclerosis	rs6700293	1	211725120		G	A	G	A	FALSE	FALSE	FALSE	TRUE	TRUE	TRUE		0.0497	0.2052	0.9726	3.67e-05	291	0.0556999		0.0512604	0.0274206	0.5927	115803	2.47e-06		TRUE	5.11e-05		0.00224424	0.650045
1,5-anhydroglucitol (1,5-ag) levels	multiple sclerosis	rs6773526	3	195590875		G	A	G	A	FALSE	FALSE	FALSE	TRUE	TRUE	TRUE		0.0182	0.0764	0.7111	2.6e-05	291	0.05747		0.0207159	0.00568382	0.7838	115803	6.5e-07		TRUE	3.62e-05		0.00239825	0.694761
1,5-anhydroglucitol (1,5-ag) levels	multiple sclerosis	rs6957655	7	33859472		A	G	A	G	FALSE	FALSE	FALSE	TRUE	TRUE	TRUE		0.0202	-0.0991	0.2132	9.93e-07	291	0.0768786		0.021216	-0.040566	0.0558702	115803	3.16e-05		TRUE	2.24e-06		0.0032948	0.955344
1,5-anhydroglucitol (1,5-ag) levels	multiple sclerosis	rs71314425	3	18852616		T	C	T	C	FALSE	FALSE	FALSE	TRUE	TRUE	TRUE		0.0979	-0.4222	0.0105	1.62e-05	291	0.0604627		0.15731	0.129995	0.4086	115803	5.9e-06		TRUE	2.51e-05		0.003704	1.07444
1,5-anhydroglucitol (1,5-ag) levels	multiple sclerosis	rs71421088	2	159598479		T	C	T	C	FALSE	FALSE	FALSE	TRUE	TRUE	TRUE		0.0572	-0.2356	0.0267	3.79e-05	291	0.0554481		0.0516353	-0.00159872	0.9753	115803	8.28e-09		TRUE	4.78e-05		0.00288495	0.836163
1,5-anhydroglucitol (1,5-ag) levels	multiple sclerosis	rs72706517	9	9508784		A	C	A	C	FALSE	FALSE	FALSE	TRUE	TRUE	TRUE		0.0384	-0.1796	0.0518	2.99e-06	291	0.0703662		0.045138	0.0137947	0.759899	115803	8.07e-07		TRUE	4.41e-06		0.00316864	0.918647
1,5-anhydroglucitol (1,5-ag) levels	multiple sclerosis	rs72791426	10	67759604		A	G	A	G	FALSE	FALSE	FALSE	TRUE	TRUE	TRUE		0.0477	-0.2297	0.0306	1.44e-06	291	0.0742792		0.128895	-0.0271287	0.8333	115803	3.83e-07		TRUE	2.26e-06		0.00313023	0.907477
1,5-anhydroglucitol (1,5-ag) levels	multiple sclerosis	rs72912108	6	83450498		A	G	A	G	FALSE	FALSE	FALSE	TRUE	TRUE	TRUE		0.046	-0.2147	0.0345	3.06e-06	291	0.0700953		0.0552144	-0.0602481	0.2752	115803	1.03e-05		TRUE	5.56e-06		0.0030709	0.890223
1,5-anhydroglucitol (1,5-ag) levels	multiple sclerosis	rs72932198	11	69175126		A	G	A	G	FALSE	FALSE	FALSE	TRUE	TRUE	TRUE		0.0396	-0.1646	0.0421	3.22e-05	291	0.0564098		0.0431217	-0.00279609	0.9483	115803	3.63e-08		TRUE	4.12e-05		0.0021852	0.632907
1,5-anhydroglucitol (1,5-ag) levels	multiple sclerosis	rs73027994	11	123442392		A	G	A	G	FALSE	FALSE	FALSE	TRUE	TRUE	TRUE		0.0672	-0.2884	0.0163	1.77e-05	291	0.0599131		0.0756195	0.111938	0.1388	115803	1.89e-05		TRUE	3.17e-05		0.00266729	0.772909
1,5-anhydroglucitol (1,5-ag) levels	multiple sclerosis	rs7386358	8	143585398		A	G	A	G	FALSE	FALSE	FALSE	TRUE	TRUE	TRUE		0.0193	0.085	0.7688	1.02e-05	291	0.0628947		0.0228557	0.00742752	0.7452	115803	9.12e-07		TRUE	1.51e-05		0.00256844	0.74419
1,5-anhydroglucitol (1,5-ag) levels	multiple sclerosis	rs7515034	1	99782917		C	A	C	A	FALSE	FALSE	FALSE	TRUE	TRUE	TRUE		0.0168	-0.0685	0.4326	4.73e-05	291	0.0543968		0.0164565	0.00647897	0.6938	115803	1.34e-06		TRUE	6.13e-05		0.00230349	0.667247
1,5-anhydroglucitol (1,5-ag) levels	multiple sclerosis	rs7717265	5	120627062		T	C	T	C	FALSE	FALSE	FALSE	TRUE	TRUE	TRUE		0.0164	0.067	0.6285	4.28e-05	291	0.0545985		0.0167353	0.0168571	0.3138	115803	8.76e-06		TRUE	6.75e-05		0.00209625	0.60709
1,5-anhydroglucitol (1,5-ag) levels	multiple sclerosis	rs7899522	10	2207191		A	G	A	G	FALSE	FALSE	FALSE	TRUE	TRUE	TRUE		0.0368	-0.1687	0.053	4.65e-06	291	0.0677878		0.0360219	0.00159872	0.9646	115803	1.7e-08		TRUE	6.34e-06		0.00285684	0.827992
1,5-anhydroglucitol (1,5-ag) levels	multiple sclerosis	rs835258	10	94782689		G	A	G	A	FALSE	FALSE	FALSE	TRUE	TRUE	TRUE		0.0648	-0.2675	0.0196	3.68e-05	291	0.0556824		0.158133	0.135247	0.3924	115803	6.32e-06		TRUE	5.49e-05		0.00275003	0.796949
1,5-anhydroglucitol (1,5-ag) levels	multiple sclerosis	rs885038	13	91146338		G	A	G	A	FALSE	FALSE	FALSE	TRUE	TRUE	TRUE		0.0565	-0.2709	0.0223	1.6e-06	291	0.0736855		0.161614	0.118108	0.4649	115803	4.61e-06		TRUE	2.83e-06		0.00320006	0.927787
1,5-anhydroglucitol (1,5-ag) levels	multiple sclerosis	rs9312371	4	188991315		G	A	G	A	FALSE	FALSE	FALSE	TRUE	TRUE	TRUE		0.018	-0.0777	0.3263	1.64e-05	291	0.0605708		0.0183472	0.0102524	0.576301	115803	2.7e-06		TRUE	2.33e-05		0.00265433	0.769144
1,5-anhydroglucitol (1,5-ag) levels	multiple sclerosis	rs9550648	13	21007652		T	C	T	C	FALSE	FALSE	FALSE	TRUE	TRUE	TRUE		0.0213	-0.0896	0.1736	2.6e-05	291	0.0576965		0.0226479	-0.016267	0.4726	115803	4.45e-06		TRUE	3.84e-05		0.00230349	0.667245
1,5-anhydroglucitol (1,5-ag) levels	multiple sclerosis	rs9577655	13	112872604		C	A	C	A	FALSE	FALSE	FALSE	TRUE	TRUE	TRUE		0.0296	-0.1271	0.0868	1.72e-05	291	0.0599723		0.0305385	-0.0187236	0.5398	115803	3.25e-06		TRUE	2.6e-05		0.00256098	0.742024
1,5-anhydroglucitol (1,5-ag) levels	multiple sclerosis	rs9885242	5	154947627		C	T	C	T	FALSE	FALSE	FALSE	TRUE	TRUE	TRUE		0.0166	-0.0803	0.3698	1.38e-06	291	0.0749038		0.0167653	0.0130852	0.4351	115803	5.26e-06		TRUE	2.34e-06		0.00300543	0.871187
1,5-anhydroglucitol (1,5-ag) levels	multiple sclerosis	rs9972490	15	98592577		C	T	C	T	FALSE	FALSE	FALSE	TRUE	TRUE	TRUE		0.0283	-0.1272	0.0954	7.15e-06	291	0.0653369		0.0372154	-0.0283931	0.4455	115803	5.03e-06		TRUE	1.12e-05		0.0027926	0.809322
Kynurenine levels	multiple sclerosis	rs10404440	19	3345873		T	C	T	C	FALSE	FALSE	FALSE	TRUE	TRUE	TRUE		0.0117	-0.0534	0.3564	4.85e-06	291	0.0672335		0.0201531	-0.014593	0.469	115803	4.53e-06		TRUE	8.14e-06		0.00130818	0.378558
Kynurenine levels	multiple sclerosis	rs10502660	18	34116428		G	T	G	T	FALSE	FALSE	FALSE	TRUE	TRUE	TRUE		0.0205	-0.0837	0.1039	4.31e-05	291	0.0545368		0.0306346	0.0219389	0.4739	115803	4.43e-06		TRUE	6.42e-05		0.00130453	0.377501
Kynurenine levels	multiple sclerosis	rs10766073	11	13317964		A	G	A	G	FALSE	FALSE	FALSE	TRUE	TRUE	TRUE		0.013	0.0576	0.2786	8.58e-06	291	0.0636089		0.018373	0.0152152	0.4076	115803	5.92e-06		TRUE	1.51e-05		0.00133362	0.385931
Kynurenine levels	multiple sclerosis	rs10817664	9	117432913		T	G	T	G	FALSE	FALSE	FALSE	TRUE	TRUE	TRUE		0.0125	0.0516	0.2523	3.5e-05	291	0.0556802		0.0222627	0.0379096	0.0885992	115803	2.5e-05		TRUE	6.57e-05		0.00100456	0.290609
Kynurenine levels	multiple sclerosis	rs10823813	10	73414102		G	A	G	A	FALSE	FALSE	FALSE	TRUE	TRUE	TRUE		0.0118	-0.0493	0.3509	2.97e-05	291	0.056959		0.0173302	0.00340579	0.8442	115803	3.34e-07		TRUE	3.87e-05		0.00110718	0.32033
Kynurenine levels	multiple sclerosis	rs10848	7	36339126		G	A	G	A	FALSE	FALSE	FALSE	TRUE	TRUE	TRUE		0.0108	0.046	0.5295	1.98e-05	291	0.059065		0.017098	-0.005286	0.757201	115803	8.25e-07		TRUE	2.81e-05		0.00105432	0.305019
Kynurenine levels	multiple sclerosis	rs11029878	11	27249097		T	C	T	C	FALSE	FALSE	FALSE	TRUE	TRUE	TRUE		0.0154	0.0671	0.1484	1.25e-05	291	0.0616417		0.026532	0.0417599	0.1155	115803	2.14e-05		TRUE	2.45e-05		0.00113801	0.329258
Kynurenine levels	multiple sclerosis	rs11254969	10	7082966		C	T	C	T	FALSE	FALSE	FALSE	TRUE	TRUE	TRUE		0.0119	0.0521	0.6919	1.19e-05	291	0.0622005		0.0176506	-0.00180162	0.9187	115803	9e-08		TRUE	1.61e-05		0.00115729	0.334843
Kynurenine levels	multiple sclerosis	rs11659716	18	56220103		C	A	C	A	FALSE	FALSE	FALSE	TRUE	TRUE	TRUE		0.0169	-0.0745	0.1257	9.9e-06	291	0.0630055		0.026752	-0.0751075	0.00499195	115803	6.81e-05		TRUE	2.58e-05		0.00121994	0.352993
Kynurenine levels	multiple sclerosis	rs11686669	2	151922077		G	A	G	A	FALSE	FALSE	FALSE	TRUE	TRUE	TRUE		0.0117	0.0583	0.652	6.38e-07	291	0.0791174		0.0169601	-0.0172504	0.3091	115803	8.93e-06		TRUE	1.24e-06		0.00154239	0.446439
Kynurenine levels	multiple sclerosis	rs11961566	6	18844032		T	C	T	C	FALSE	FALSE	FALSE	TRUE	TRUE	TRUE		0.0204	0.0853	0.0738	2.86e-05	291	0.0570466		0.0427787	0.0425944	0.3194	115803	8.56e-06		TRUE	4.53e-05		0.000994693	0.287753
Kynurenine levels	multiple sclerosis	rs12439229	15	25141370		G	A	G	A	FALSE	FALSE	FALSE	TRUE	TRUE	TRUE		0.0173	0.0703	0.1149	4.99e-05	291	0.0540492		0.0272005	-0.0107421	0.692901	115803	1.35e-06		TRUE	6.49e-05		0.0010052	0.290795
Kynurenine levels	multiple sclerosis	rs13153864	5	17141989		T	C	T	C	FALSE	FALSE	FALSE	TRUE	TRUE	TRUE		0.0174	0.071	0.1253	4.55e-05	291	0.0544745		0.0266626	-0.0144944	0.5867	115803	2.55e-06		TRUE	6.25e-05		0.00110499	0.319694
Kynurenine levels	multiple sclerosis	rs13154274	5	93615511		T	C	T	C	FALSE	FALSE	FALSE	TRUE	TRUE	TRUE		0.0176	0.0804	0.1119	4.93e-06	291	0.0673457		0.023613	0.0395728	0.0937605	115803	2.43e-05		TRUE	9.96e-06		0.0012848	0.371784
Kynurenine levels	multiple sclerosis	rs1346770	2	218636696		T	G	T	G	FALSE	FALSE	FALSE	TRUE	TRUE	TRUE		0.0107	-0.044	0.5332	4.1e-05	291	0.055277		0.0164811	-0.0200967	0.2227	115803	1.28e-05		TRUE	6.33e-05		0.000963732	0.278787
Kynurenine levels	multiple sclerosis	rs1458650	4	84566027		T	G	T	G	FALSE	FALSE	FALSE	TRUE	TRUE	TRUE		0.0112	-0.0464	0.5152	3.21e-05	291	0.0560592		0.0168532	0.0268367	0.1113	115803	2.19e-05		TRUE	6.04e-05		0.00107548	0.31115
Kynurenine levels	multiple sclerosis	rs146843066	2	38362844		C	T	C	T	FALSE	FALSE	FALSE	TRUE	TRUE	TRUE		0.0412	0.1834	0.0192	8.48e-06	291	0.064166		0.308946	0.3007	0.3304	115803	8.18e-06		TRUE	1.42e-05		0.00126681	0.366572
Kynurenine levels	multiple sclerosis	rs1475899	21	20549345		G	A	G	A	FALSE	FALSE	FALSE	TRUE	TRUE	TRUE		0.0116	0.0488	0.4036	2.52e-05	291	0.0577049		0.0182225	0.0147076	0.4196	115803	5.63e-06		TRUE	3.91e-05		0.00114646	0.331707
Kynurenine levels	multiple sclerosis	rs17067325	13	46440647		A	G	A	G	FALSE	FALSE	FALSE	TRUE	TRUE	TRUE		0.0399	0.1675	0.0204	2.68e-05	291	0.057475		0.0664381	0.0235757	0.7227	115803	1.09e-06		TRUE	3.68e-05		0.00112134	0.324432
Kynurenine levels	multiple sclerosis	rs17875581	15	81598593		C	T	C	T	FALSE	FALSE	FALSE	TRUE	TRUE	TRUE		0.0334	0.1404	0.0315	2.68e-05	291	0.0576195		0.0782255	-0.0523078	0.5037	115803	3.86e-06		TRUE	3.85e-05		0.00120275	0.348013
Kynurenine levels	multiple sclerosis	rs1800675	1	227080342		A	G	A	G	FALSE	FALSE	FALSE	TRUE	TRUE	TRUE		0.041	0.1676	0.0188	4.43e-05	291	0.0546601		0.0602983	-0.0817643	0.1751	115803	1.59e-05		TRUE	7.19e-05		0.00103632	0.299807
Kynurenine levels	multiple sclerosis	rs1882437	2	227967023		G	T	G	T	FALSE	FALSE	FALSE	TRUE	TRUE	TRUE		0.0108	-0.0534	0.6521	7.94e-07	291	0.0779956		0.0177216	0.0117309	0.508	115803	3.78e-06		TRUE	1.37e-06		0.00129384	0.374405
Kynurenine levels	multiple sclerosis	rs1889312	1	154326473		A	G	A	G	FALSE	FALSE	FALSE	TRUE	TRUE	TRUE		0.0104	0.0427	0.4396	3.89e-05	291	0.055115		0.0165583	-0.0208805	0.2073	115803	1.37e-05		TRUE	6.55e-05		0.000898342	0.259854
Kynurenine levels	multiple sclerosis	rs1937651	10	53568083		A	G	A	G	FALSE	FALSE	FALSE	TRUE	TRUE	TRUE		0.012	-0.0524	0.6975	1.29e-05	291	0.0618947		0.0182209	-0.0150121	0.41	115803	5.86e-06		TRUE	1.99e-05		0.00115868	0.335246
Kynurenine levels	multiple sclerosis	rs2088887	1	3116717		T	C	T	C	FALSE	FALSE	FALSE	TRUE	TRUE	TRUE		0.05	0.2251	0.0129	6.64e-06	291	0.0655354		0.156977	-0.204898	0.1918	115803	1.47e-05		TRUE	1.23e-05		0.00129042	0.373414
Kynurenine levels	multiple sclerosis	rs2598283	7	133966329		T	C	T	C	FALSE	FALSE	FALSE	TRUE	TRUE	TRUE		0.0332	0.1498	0.0292	6.35e-06	291	0.065809		0.0488352	-0.0345946	0.4787	115803	4.33e-06		TRUE	1.02e-05		0.00127223	0.368143
Kynurenine levels	multiple sclerosis	rs2763344	10	71603171		A	C	A	C	FALSE	FALSE	FALSE	TRUE	TRUE	TRUE		0.016	-0.065	0.1504	4.7e-05	291	0.0540219		0.0241936	-0.00149888	0.9506	115803	3.31e-08		TRUE	6.08e-05		0.00107974	0.312382
Kynurenine levels	multiple sclerosis	rs35837034	22	48348652		T	G	T	G	FALSE	FALSE	FALSE	TRUE	TRUE	TRUE		0.0115	-0.0529	0.326	4.29e-06	291	0.0682229		0.0197188	0.0195085	0.3225	115803	8.45e-06		TRUE	7.36e-06		0.00122976	0.355837
Kynurenine levels	multiple sclerosis	rs3806997	6	125572026		G	A	G	A	FALSE	FALSE	FALSE	TRUE	TRUE	TRUE		0.0164	0.0695	0.1291	2.2e-05	291	0.0585062		0.0249148	0.0009995	0.968	115803	1.39e-08		TRUE	2.91e-05		0.00108616	0.314242
Kynurenine levels	multiple sclerosis	rs4521455	5	79576956		C	T	C	T	FALSE	FALSE	FALSE	TRUE	TRUE	TRUE		0.0129	-0.0559	0.7602	1.47e-05	291	0.0610108		0.0184481	-0.0555127	0.00261999	115803	7.82e-05		TRUE	3.71e-05		0.00113928	0.329628
Kynurenine levels	multiple sclerosis	rs543679	18	22064294		C	T	C	T	FALSE	FALSE	FALSE	TRUE	TRUE	TRUE		0.0113	-0.0488	0.4881	1.48e-05	291	0.0606213		0.0165619	0.005286	0.749601	115803	8.8e-07		TRUE	2.19e-05		0.00119005	0.344333
Kynurenine levels	multiple sclerosis	rs55822587	11	63180643		A	G	A	G	FALSE	FALSE	FALSE	TRUE	TRUE	TRUE		0.0341	0.1405	0.0341	3.78e-05	291	0.0554825		0.0612598	0.039989	0.5139	115803	3.68e-06		TRUE	5.43e-05		0.00130038	0.376298
Kynurenine levels	multiple sclerosis	rs56400724	9	91940743		G	A	G	A	FALSE	FALSE	FALSE	TRUE	TRUE	TRUE		0.0387	0.1643	0.0223	2.21e-05	291	0.0587058		0.0845787	0.0160278	0.8497	115803	3.1e-07		TRUE	2.91e-05		0.00117711	0.340585
Kynurenine levels	multiple sclerosis	rs62243094	22	35380612		A	G	A	G	FALSE	FALSE	FALSE	TRUE	TRUE	TRUE		0.0204	0.0838	0.0812	3.84e-05	291	0.0551677		0.0292571	-0.00955421	0.744	115803	9.21e-07		TRUE	5.33e-05		0.00104784	0.303143
Kynurenine levels	multiple sclerosis	rs62573235	9	137824817		G	A	G	A	FALSE	FALSE	FALSE	TRUE	TRUE	TRUE		0.0453	0.2068	0.0154	5.07e-06	291	0.0672615		0.0727595	0.00823381	0.9099	115803	1.11e-07		TRUE	7.03e-06		0.00129692	0.375295
Kynurenine levels	multiple sclerosis	rs6887552	5	66993222		A	G	A	G	FALSE	FALSE	FALSE	TRUE	TRUE	TRUE		0.0123	0.0529	0.3378	1.81e-05	291	0.0601534		0.0172541	-0.0445909	0.00975596	115803	5.77e-05		TRUE	3.87e-05		0.00125196	0.36227
Kynurenine levels	multiple sclerosis	rs6962348	7	47844178		T	C	T	C	FALSE	FALSE	FALSE	TRUE	TRUE	TRUE		0.0112	0.0458	0.5911	4.57e-05	291	0.0546975		0.0168058	-0.00995033	0.5538	115803	3.03e-06		TRUE	6.09e-05		0.001014	0.293344
Kynurenine levels	multiple sclerosis	rs7000947	8	124755697		C	T	C	T	FALSE	FALSE	FALSE	TRUE	TRUE	TRUE		0.0111	-0.0471	0.5219	2.39e-05	291	0.0586476		0.0163899	-0.00954541	0.5603	115803	2.93e-06		TRUE	3.2e-05		0.00110708	0.3203
Kynurenine levels	multiple sclerosis	rs7253870	19	38365063		G	A	G	A	FALSE	FALSE	FALSE	TRUE	TRUE	TRUE		0.0115	0.0479	0.463	3.1e-05	291	0.0566316		0.0185112	0.00219758	0.9055	115803	1.22e-07		TRUE	4.02e-05		0.00114092	0.330103
Kynurenine levels	multiple sclerosis	rs72893803	6	76766000		A	G	A	G	FALSE	FALSE	FALSE	TRUE	TRUE	TRUE		0.0415	0.1691	0.0263	4.51e-05	291	0.0543292		0.0817612	0.0369752	0.6511	115803	1.77e-06		TRUE	6.28e-05		0.00146453	0.42387
Kynurenine levels	multiple sclerosis	rs73079757	20	12965454		A	G	A	G	FALSE	FALSE	FALSE	TRUE	TRUE	TRUE		0.0797	0.342	0.0053	1.79e-05	291	0.059898		0.0865077	0.0437429	0.6131	115803	2.21e-06		TRUE	2.57e-05		0.00123325	0.356849
Kynurenine levels	multiple sclerosis	rs7582843	2	12720977		T	C	T	C	FALSE	FALSE	FALSE	TRUE	TRUE	TRUE		0.0122	-0.0496	0.7227	4.87e-05	291	0.0540993		0.0185563	-0.000100005	0.9957	115803	2.51e-10		TRUE	5.93e-05		0.000986055	0.285251
Kynurenine levels	multiple sclerosis	rs866467	3	64281137		A	G	A	G	FALSE	FALSE	FALSE	TRUE	TRUE	TRUE		0.0395	0.1642	0.0209	3.16e-05	291	0.05642		0.0623335	0.0440564	0.4797	115803	4.31e-06		TRUE	4.72e-05		0.00110344	0.319247
Kynurenine levels	multiple sclerosis	rs9799064	3	114979433		C	T	C	T	FALSE	FALSE	FALSE	TRUE	TRUE	TRUE		0.0164	-0.0692	0.155	2.31e-05	291	0.0580314		0.0257553	0.0231663	0.3684	115803	6.99e-06		TRUE	3.79e-05		0.00125438	0.362972
Kynurenine levels	multiple sclerosis	rs982666	15	96683973		C	A	C	A	FALSE	FALSE	FALSE	TRUE	TRUE	TRUE		0.0224	0.1007	0.0594	7.25e-06	291	0.0653596		0.0473541	0.0683859	0.1487	115803	1.8e-05		TRUE	1.3e-05		0.00113313	0.327847
Asparagine levels	multiple sclerosis	rs10414123	19	33456179		C	T	C	T	FALSE	FALSE	FALSE	TRUE	TRUE	TRUE		0.0063	-0.0264	0.3831	2.87e-05	291	0.0572811		0.0165041	-0.00409162	0.8042	115803	5.31e-07		TRUE	3.72e-05		0.000329431	0.095237
Asparagine levels	multiple sclerosis	rs1041832	21	38183129		G	A	G	A	FALSE	FALSE	FALSE	TRUE	TRUE	TRUE		0.0065	0.0266	0.4195	3.65e-05	291	0.054774		0.0163842	-0.0111621	0.4957	115803	4.01e-06		TRUE	6.13e-05		0.00034461	0.0996265
Asparagine levels	multiple sclerosis	rs10804867	3	177224309		T	C	T	C	FALSE	FALSE	FALSE	TRUE	TRUE	TRUE		0.0071	-0.0289	0.2508	4.41e-05	291	0.0542214		0.0189933	0.0299439	0.1149	115803	2.15e-05		TRUE	8.08e-05		0.000313871	0.0907372
Asparagine levels	multiple sclerosis	rs10921309	1	193054154		A	G	A	G	FALSE	FALSE	FALSE	TRUE	TRUE	TRUE		0.0063	0.0294	0.4017	2.55e-06	291	0.0700751		0.0181895	0.00400802	0.8256	115803	4.19e-07		TRUE	4.53e-06		0.000415476	0.120122
Asparagine levels	multiple sclerosis	rs11064757	12	119787924		T	G	T	G	FALSE	FALSE	FALSE	TRUE	TRUE	TRUE		0.0101	-0.0412	0.11	4.75e-05	291	0.0544429		0.0270537	-0.00179838	0.947	115803	3.82e-08		TRUE	5.68e-05		0.000332359	0.0960836
Asparagine levels	multiple sclerosis	rs11697173	20	620191		A	G	A	G	FALSE	FALSE	FALSE	TRUE	TRUE	TRUE		0.012	0.049	0.0803	4.74e-05	291	0.0545471		0.0389341	0.0290169	0.4561	115803	4.8e-06		TRUE	6.44e-05		0.000354637	0.102526
Asparagine levels	multiple sclerosis	rs12026625	1	147351955		T	G	T	G	FALSE	FALSE	FALSE	TRUE	TRUE	TRUE		0.012	-0.0495	0.0815	3.48e-05	291	0.0556038		0.031591	-0.0137056	0.664401	115803	1.63e-06		TRUE	5.08e-05		0.00036684	0.106056
Asparagine levels	multiple sclerosis	rs12376302	9	98486557		A	C	A	C	FALSE	FALSE	FALSE	TRUE	TRUE	TRUE		0.0087	0.0376	0.1439	1.7e-05	291	0.0607072		0.0243995	0.0138961	0.569	115803	2.8e-06		TRUE	2.28e-05		0.00034833	0.100702
Asparagine levels	multiple sclerosis	rs12517311	5	116204978		C	T	C	T	FALSE	FALSE	FALSE	TRUE	TRUE	TRUE		0.0076	-0.0318	0.2493	2.91e-05	291	0.0571197		0.0192089	0.00511305	0.7901	115803	6.12e-07		TRUE	3.83e-05		0.000378506	0.10943
Asparagine levels	multiple sclerosis	rs12596414	16	84244017		A	G	A	G	FALSE	FALSE	FALSE	TRUE	TRUE	TRUE		0.0114	0.0462	0.0753	4.78e-05	291	0.0537739		0.0390917	0.0537173	0.1694	115803	1.63e-05		TRUE	8.33e-05		0.000297242	0.0859284
Asparagine levels	multiple sclerosis	rs13109193	4	97974722		T	C	T	C	FALSE	FALSE	FALSE	TRUE	TRUE	TRUE		0.0074	-0.0319	0.234	1.77e-05	291	0.0604165		0.0185532	-0.0170538	0.358	115803	7.3e-06		TRUE	2.58e-05		0.000364801	0.105466
Asparagine levels	multiple sclerosis	rs13144786	4	58031156		G	A	G	A	FALSE	FALSE	FALSE	TRUE	TRUE	TRUE		0.0064	-0.0263	0.5235	3.8e-05	291	0.0552065		0.0226324	-0.00370686	0.8699	115803	2.32e-07		TRUE	5.12e-05		0.000345081	0.0997628
Asparagine levels	multiple sclerosis	rs1401282	2	171224155		A	G	A	G	FALSE	FALSE	FALSE	TRUE	TRUE	TRUE		0.0072	-0.0337	0.2436	3.14e-06	291	0.0704634		0.0197703	0.0118298	0.5496	115803	3.09e-06		TRUE	4.65e-06		0.000418522	0.121004
Asparagine levels	multiple sclerosis	rs1426117	4	14258001		C	T	C	T	FALSE	FALSE	FALSE	TRUE	TRUE	TRUE		0.0063	0.0295	0.4108	2.61e-06	291	0.0705189		0.0163071	0.00219758	0.8928	115803	1.57e-07		TRUE	4.13e-06		0.000421276	0.1218
Asparagine levels	multiple sclerosis	rs17583059	13	101901855		C	T	C	T	FALSE	FALSE	FALSE	TRUE	TRUE	TRUE		0.0103	0.0445	0.098	1.5e-05	291	0.0606689		0.0273505	-0.036814	0.1783	115803	1.56e-05		TRUE	2.72e-05		0.000350092	0.101212
Asparagine levels	multiple sclerosis	rs176256	14	29152446		A	G	A	G	FALSE	FALSE	FALSE	TRUE	TRUE	TRUE		0.0064	0.0289	0.5961	7.38e-06	291	0.0659065		0.0173541	-0.00159872	0.9266	115803	7.33e-08		TRUE	8.74e-06		0.000402178	0.116276
Asparagine levels	multiple sclerosis	rs1983659	22	27922759		T	C	T	C	FALSE	FALSE	FALSE	TRUE	TRUE	TRUE		0.0066	0.0271	0.5454	4.29e-05	291	0.0551224		0.016414	-0.012225	0.4564	115803	4.79e-06		TRUE	5.87e-05		0.000364178	0.105286
Asparagine levels	multiple sclerosis	rs2333718	4	180584237		G	A	G	A	FALSE	FALSE	FALSE	TRUE	TRUE	TRUE		0.0185	-0.0757	0.9688	4.17e-05	291	0.0547635		0.0404736	-0.0103534	0.7981	115803	5.65e-07		TRUE	5.61e-05		0.000346426	0.100152
Asparagine levels	multiple sclerosis	rs2502467	6	75461769		T	C	T	C	FALSE	FALSE	FALSE	TRUE	TRUE	TRUE		0.0082	-0.0344	0.1791	3.03e-05	291	0.0574009		0.0169753	0.0001	0.9953	115803	3e-10		TRUE	3.46e-05		0.000347963	0.100596
Asparagine levels	multiple sclerosis	rs2514326	8	99093901		G	A	G	A	FALSE	FALSE	FALSE	TRUE	TRUE	TRUE		0.0064	-0.028	0.6085	1.07e-05	291	0.0621165		0.0182926	0.0355602	0.0519003	115803	3.26e-05		TRUE	2.46e-05		0.000373541	0.107994
Asparagine levels	multiple sclerosis	rs2819063	6	156804845		C	T	C	T	FALSE	FALSE	FALSE	TRUE	TRUE	TRUE		0.0072	-0.03	0.7375	2.95e-05	291	0.0566688		0.0187299	-0.0296348	0.1136	115803	2.16e-05		TRUE	5.46e-05		0.000348469	0.100743
Asparagine levels	multiple sclerosis	rs28542587	3	2197775		A	C	A	C	FALSE	FALSE	FALSE	TRUE	TRUE	TRUE		0.0244	0.1161	0.0185	1.93e-06	291	0.0726492		0.0690714	-0.126368	0.0673194	115803	2.89e-05		TRUE	4.37e-06		0.000489504	0.141536
Asparagine levels	multiple sclerosis	rs291376	1	235695003		C	T	C	T	FALSE	FALSE	FALSE	TRUE	TRUE	TRUE		0.0113	0.0506	0.9118	7.82e-06	291	0.0648804		0.080353	0.118405	0.1406	115803	1.88e-05		TRUE	1.42e-05		0.000411812	0.119063
Asparagine levels	multiple sclerosis	rs35038085	20	36822256		A	G	A	G	FALSE	FALSE	FALSE	TRUE	TRUE	TRUE		0.0069	-0.028	0.3108	4.48e-05	291	0.053908		0.0169622	0.00994933	0.5575	115803	2.97e-06		TRUE	6.91e-05		0.000335871	0.0970993
Asparagine levels	multiple sclerosis	rs35652202	17	41967029		A	G	A	G	FALSE	FALSE	FALSE	TRUE	TRUE	TRUE		0.0072	0.0297	0.2796	3.84e-05	291	0.0556038		0.0197357	-0.00300451	0.879	115803	2e-07		TRUE	4.79e-05		0.000355348	0.102732
Asparagine levels	multiple sclerosis	rs4007287	10	35257823		A	G	A	G	FALSE	FALSE	FALSE	TRUE	TRUE	TRUE		0.0065	-0.0272	0.3365	2.92e-05	291	0.0571301		0.0190791	0.0312079	0.1019	115803	2.31e-05		TRUE	5.13e-05		0.000330365	0.095507
Asparagine levels	multiple sclerosis	rs4148301	4	70462042		T	C	T	C	FALSE	FALSE	FALSE	TRUE	TRUE	TRUE		0.0106	0.0436	0.0953	3.52e-05	291	0.0553039		0.028183	-0.019018	0.4998	115803	3.93e-06		TRUE	5.62e-05		0.000327794	0.0947634
Asparagine levels	multiple sclerosis	rs4264097	10	109545071		A	G	A	G	FALSE	FALSE	FALSE	TRUE	TRUE	TRUE		0.0066	0.031	0.3782	2.7e-06	291	0.0709233		0.0172888	0.00783058	0.6506	115803	1.77e-06		TRUE	4.17e-06		0.000451987	0.130683
Asparagine levels	multiple sclerosis	rs4528369	11	116416716		G	T	G	T	FALSE	FALSE	FALSE	TRUE	TRUE	TRUE		0.0067	0.0293	0.7202	1.3e-05	291	0.0620668		0.0236489	-0.0420728	0.0752298	115803	2.73e-05		TRUE	2.39e-05		0.000345992	0.100026
Asparagine levels	multiple sclerosis	rs4689411	4	6344237		G	A	G	A	FALSE	FALSE	FALSE	TRUE	TRUE	TRUE		0.0068	-0.0291	0.2814	1.94e-05	291	0.0595918		0.0190916	-0.0134906	0.4798	115803	4.31e-06		TRUE	2.82e-05		0.000342474	0.0990088
Asparagine levels	multiple sclerosis	rs4706343	6	90260888		T	G	T	G	FALSE	FALSE	FALSE	TRUE	TRUE	TRUE		0.0073	0.0329	0.277	5.7e-06	291	0.0656674		0.0172699	0.0643823	0.000193001	115803	0.000120002		TRUE	2.07e-05		0.000433551	0.12535
Asparagine levels	multiple sclerosis	rs4742106	9	5610971		G	T	G	T	FALSE	FALSE	FALSE	TRUE	TRUE	TRUE		0.0067	0.0274	0.3105	3.84e-05	291	0.0547043		0.0182075	-0.0123237	0.4985	115803	3.96e-06		TRUE	6.19e-05		0.00032146	0.0929318
Asparagine levels	multiple sclerosis	rs4865831	5	53748818		T	C	T	C	FALSE	FALSE	FALSE	TRUE	TRUE	TRUE		0.0065	-0.0284	0.6089	1.12e-05	291	0.061963		0.0171055	-0.0288111	0.0921192	115803	2.45e-05		TRUE	2.38e-05		0.00038415	0.111062
Asparagine levels	multiple sclerosis	rs4972255	2	126862762		G	A	G	A	FALSE	FALSE	FALSE	TRUE	TRUE	TRUE		0.007	-0.0311	0.248	1.02e-05	291	0.0639342		0.018714	-0.00895974	0.6321	115803	1.98e-06		TRUE	1.32e-05		0.000360762	0.104298
Asparagine levels	multiple sclerosis	rs55960722	9	34502405		T	C	T	C	FALSE	FALSE	FALSE	TRUE	TRUE	TRUE		0.013	-0.0533	0.0585	4.3e-05	291	0.0549688		0.0604408	0.016536	0.784401	115803	6.46e-07		TRUE	5.45e-05		0.00031294	0.0904679
Asparagine levels	multiple sclerosis	rs58217805	7	116040712		C	T	C	T	FALSE	FALSE	FALSE	TRUE	TRUE	TRUE		0.0099	-0.0406	0.1147	3.98e-05	291	0.0549944		0.0254621	-0.0379699	0.1359	115803	1.92e-05		TRUE	7.01e-05		0.000334762	0.0967786
Asparagine levels	multiple sclerosis	rs59315953	5	6794641		G	A	G	A	FALSE	FALSE	FALSE	TRUE	TRUE	TRUE		0.0065	0.0268	0.3995	3.5e-05	291	0.0555548		0.0169793	-0.0178585	0.2929	115803	9.55e-06		TRUE	5.84e-05		0.000344611	0.099627
Asparagine levels	multiple sclerosis	rs61763806	2	46206721		A	G	A	G	FALSE	FALSE	FALSE	TRUE	TRUE	TRUE		0.014	0.0571	0.0577	4.62e-05	291	0.0544269		0.0460025	0.0418642	0.3628	115803	7.15e-06		TRUE	6.8e-05		0.000354542	0.102499
Asparagine levels	multiple sclerosis	rs6419792	3	75392689		A	G	A	G	FALSE	FALSE	FALSE	TRUE	TRUE	TRUE		0.0179	-0.0848	0.9602	2.25e-06	291	0.0720621		0.0623895	0.034498	0.580301	115803	2.64e-06		TRUE	3.54e-06		0.000549625	0.158929
Asparagine levels	multiple sclerosis	rs6711507	2	151334177		C	A	C	A	FALSE	FALSE	FALSE	TRUE	TRUE	TRUE		0.0079	0.0324	0.1817	4.15e-05	291	0.0550009		0.0205407	-0.0292675	0.1542	115803	1.75e-05		TRUE	6.91e-05		0.000312167	0.0902445
Asparagine levels	multiple sclerosis	rs6747455	2	228482240		C	T	C	T	FALSE	FALSE	FALSE	TRUE	TRUE	TRUE		0.0063	0.0257	0.5019	4.71e-05	291	0.0544469		0.0167241	0.0321101	0.0548605	115803	3.18e-05		TRUE	8.37e-05		0.00033024	0.095471
Asparagine levels	multiple sclerosis	rs7149694	14	77501686		G	A	G	A	FALSE	FALSE	FALSE	TRUE	TRUE	TRUE		0.0067	0.028	0.6678	3.23e-05	291	0.0569883		0.0171528	0.00707491	0.68	115803	1.47e-06		TRUE	4.04e-05		0.00034785	0.100564
Asparagine levels	multiple sclerosis	rs72768128	5	84081725		A	G	A	G	FALSE	FALSE	FALSE	TRUE	TRUE	TRUE		0.0069	0.0306	0.2611	8.29e-06	291	0.0637168		0.0263002	-0.0309748	0.2389	115803	1.2e-05		TRUE	1.6e-05		0.000361298	0.104453
Asparagine levels	multiple sclerosis	rs7349646	4	118318390		A	G	A	G	FALSE	FALSE	FALSE	TRUE	TRUE	TRUE		0.0134	0.0561	0.0555	3.01e-05	291	0.0571804		0.0930561	0.0446836	0.6311	115803	1.99e-06		TRUE	3.97e-05		0.000329952	0.0953876
Asparagine levels	multiple sclerosis	rs73705004	8	126650521		T	C	T	C	FALSE	FALSE	FALSE	TRUE	TRUE	TRUE		0.0257	-0.1233	0.0154	1.68e-06	291	0.0737702		0.0698236	-0.0487902	0.4847	115803	4.22e-06		TRUE	2.77e-06		0.000461038	0.133301
Asparagine levels	multiple sclerosis	rs7386814	8	1872495		A	G	A	G	FALSE	FALSE	FALSE	TRUE	TRUE	TRUE		0.0107	-0.0486	0.8953	5.64e-06	291	0.0666287		0.0287974	-0.0386369	0.1797	115803	1.55e-05		TRUE	1.04e-05		0.00044281	0.128029
Asparagine levels	multiple sclerosis	rs74022934	16	55128016		C	T	C	T	FALSE	FALSE	FALSE	TRUE	TRUE	TRUE		0.0108	-0.0538	0.0871	6.84e-07	291	0.0790757		0.0319032	-0.010841	0.734	115803	9.97e-07		TRUE	1.05e-06		0.000460295	0.133086
Asparagine levels	multiple sclerosis	rs7578040	2	240685455		A	G	A	G	FALSE	FALSE	FALSE	TRUE	TRUE	TRUE		0.023	0.0951	0.0233	3.42e-05	291	0.0558531		0.0467262	0.0517144	0.2684	115803	1.06e-05		TRUE	5.63e-05		0.000411631	0.11901
Asparagine levels	multiple sclerosis	rs7767853	6	133878983		G	A	G	A	FALSE	FALSE	FALSE	TRUE	TRUE	TRUE		0.009	0.0384	0.1381	2.11e-05	291	0.0592584		0.0242398	0.0267547	0.2697	115803	1.05e-05		TRUE	3.24e-05		0.000351029	0.101483
Asparagine levels	multiple sclerosis	rs7896800	10	3894160		C	T	C	T	FALSE	FALSE	FALSE	TRUE	TRUE	TRUE		0.0065	0.027	0.3955	3.57e-05	291	0.0563402		0.0166298	0.0181346	0.2755	115803	1.03e-05		TRUE	5.19e-05		0.000348578	0.100774
Asparagine levels	multiple sclerosis	rs832732	12	47582976		T	G	T	G	FALSE	FALSE	FALSE	TRUE	TRUE	TRUE		0.0227	-0.0929	0.0193	4.37e-05	291	0.0547791		0.0770593	0.106139	0.1684	115803	1.64e-05		TRUE	7.09e-05		0.000326704	0.0944484
Asparagine levels	multiple sclerosis	rs880305	17	31587907		A	G	A	G	FALSE	FALSE	FALSE	TRUE	TRUE	TRUE		0.0078	0.0317	0.1956	4.72e-05	291	0.0540622		0.0210252	-0.00856323	0.6838	115803	1.43e-06		TRUE	6.49e-05		0.00031622	0.0914165
Asparagine levels	multiple sclerosis	rs9943824	12	12963744		A	G	A	G	FALSE	FALSE	FALSE	TRUE	TRUE	TRUE		0.0064	-0.0266	0.3154	3.1e-05	291	0.0564018		0.0193562	0.0192848	0.3191	115803	8.57e-06		TRUE	5.03e-05		0.000305557	0.0883329
Glycine levels	multiple sclerosis	rs1002231	12	118109552		A	G	A	G	FALSE	FALSE	FALSE	TRUE	TRUE	TRUE		0.0115	0.0504	0.2218	1.2e-05	291	0.0623193		0.0203349	-0.00389241	0.8482	115803	3.16e-07		TRUE	1.61e-05		0.000876887	0.253643
Glycine levels	multiple sclerosis	rs10033422	4	58027081		G	A	G	A	FALSE	FALSE	FALSE	TRUE	TRUE	TRUE		0.0101	0.0453	0.4835	6.79e-06	291	0.0650776		0.0167632	-0.00259663	0.8769	115803	2.07e-07		TRUE	1.02e-05		0.00102493	0.296508
Glycine levels	multiple sclerosis	rs10208230	2	80173393		C	T	C	T	FALSE	FALSE	FALSE	TRUE	TRUE	TRUE		0.0186	0.0929	0.0738	6.24e-07	291	0.0794603		0.0274332	-0.0156765	0.5677	115803	2.82e-06		TRUE	1.05e-06		0.00117984	0.341376
Glycine levels	multiple sclerosis	rs10281240	7	84279757		G	A	G	A	FALSE	FALSE	FALSE	TRUE	TRUE	TRUE		0.0097	0.0429	0.4915	1.05e-05	291	0.0633915		0.0170727	0.0166376	0.3298	115803	8.2e-06		TRUE	1.61e-05		0.000919939	0.266107
Glycine levels	multiple sclerosis	rs10490087	2	58774054		T	C	T	C	FALSE	FALSE	FALSE	TRUE	TRUE	TRUE		0.039	0.1593	0.0182	4.44e-05	291	0.0545795		0.0617855	0.0191828	0.756201	115803	8.32e-07		TRUE	5.85e-05		0.000906893	0.26233
Glycine levels	multiple sclerosis	rs10511027	3	73791644		G	T	G	T	FALSE	FALSE	FALSE	TRUE	TRUE	TRUE		0.0104	0.0497	0.307	1.58e-06	291	0.0732349		0.0171596	-0.00886063	0.6056	115803	2.3e-06		TRUE	2.89e-06		0.00105103	0.304067
Glycine levels	multiple sclerosis	rs10791447	11	101086544		C	A	C	A	FALSE	FALSE	FALSE	TRUE	TRUE	TRUE		0.0269	-0.1273	0.9637	2.23e-06	291	0.0719185		0.0469731	-0.00350614	0.9405	115803	4.81e-08		TRUE	3.23e-06		0.0011338	0.328039
Glycine levels	multiple sclerosis	rs11168959	12	49667421		G	A	G	A	FALSE	FALSE	FALSE	TRUE	TRUE	TRUE		0.0235	0.1076	0.0364	4.81e-06	291	0.0676358		0.0477839	0.0530844	0.2666	115803	1.07e-05		TRUE	8.34e-06		0.000812181	0.234911
Glycine levels	multiple sclerosis	rs11175273	12	64577828		A	G	A	G	FALSE	FALSE	FALSE	TRUE	TRUE	TRUE		0.0228	0.0993	0.0439	1.4e-05	291	0.0615918		0.0662919	0.0629398	0.3424	115803	7.78e-06		TRUE	2.15e-05		0.000827745	0.239416
Glycine levels	multiple sclerosis	rs11191163	10	103733624		T	C	T	C	FALSE	FALSE	FALSE	TRUE	TRUE	TRUE		0.0277	0.1208	0.027	1.34e-05	291	0.0617444		0.0867332	-0.0485044	0.575999	115803	2.7e-06		TRUE	1.92e-05		0.000766726	0.221754
Glycine levels	multiple sclerosis	rs12120146	1	154714807		A	G	A	G	FALSE	FALSE	FALSE	TRUE	TRUE	TRUE		0.0419	0.1814	0.014	1.49e-05	291	0.0609057		0.0740523	0.0379096	0.6087	115803	2.26e-06		TRUE	2.18e-05		0.000908468	0.262786
Glycine levels	multiple sclerosis	rs12369247	12	26229471		G	A	G	A	FALSE	FALSE	FALSE	TRUE	TRUE	TRUE		0.027	0.1123	0.0393	3.2e-05	291	0.0564788		0.0614577	0.0336602	0.583899	115803	2.59e-06		TRUE	4.52e-05		0.000952291	0.275475
Glycine levels	multiple sclerosis	rs12683920	9	116039347		T	C	T	C	FALSE	FALSE	FALSE	TRUE	TRUE	TRUE		0.0177	0.0746	0.0906	2.48e-05	291	0.0579065		0.0358203	0.068493	0.0558599	115803	3.16e-05		TRUE	4.8e-05		0.000917045	0.265269
Glycine levels	multiple sclerosis	rs12914689	15	29432482		A	G	A	G	FALSE	FALSE	FALSE	TRUE	TRUE	TRUE		0.0256	0.1126	0.0392	1.13e-05	291	0.062742		0.0458502	0.0508723	0.2672	115803	1.06e-05		TRUE	1.85e-05		0.000955049	0.276273
Glycine levels	multiple sclerosis	rs12939209	17	10240132		A	G	A	G	FALSE	FALSE	FALSE	TRUE	TRUE	TRUE		0.0102	0.042	0.7154	4.01e-05	291	0.0554167		0.0180443	-0.00511305	0.7769	115803	6.93e-07		TRUE	5.07e-05		0.000718311	0.207741
Glycine levels	multiple sclerosis	rs13272688	8	108503702		A	G	A	G	FALSE	FALSE	FALSE	TRUE	TRUE	TRUE		0.0183	0.0765	0.0703	2.99e-05	291	0.0570198		0.0285782	0.0104545	0.7145	115803	1.16e-06		TRUE	3.98e-05		0.000764982	0.221249
Glycine levels	multiple sclerosis	rs1390763	3	60264951		T	C	T	C	FALSE	FALSE	FALSE	TRUE	TRUE	TRUE		0.0101	0.0411	0.572	4.69e-05	291	0.0541933		0.0162245	-0.0281937	0.0822602	115803	2.61e-05		TRUE	8.39e-05		0.000827091	0.239227
Glycine levels	multiple sclerosis	rs1458027	4	81140615		G	A	G	A	FALSE	FALSE	FALSE	TRUE	TRUE	TRUE		0.0374	0.1618	0.0175	1.49e-05	291	0.0608224		0.0592755	-0.113864	0.0547394	115803	3.19e-05		TRUE	3.01e-05		0.000900239	0.260403
Glycine levels	multiple sclerosis	rs16880561	4	28378913		G	A	G	A	FALSE	FALSE	FALSE	TRUE	TRUE	TRUE		0.0272	0.1116	0.0362	4.02e-05	291	0.0550433		0.0379585	-0.0143959	0.7045	115803	1.24e-06		TRUE	5.5e-05		0.000869068	0.251379
Glycine levels	multiple sclerosis	rs17119937	8	14502274		C	T	C	T	FALSE	FALSE	FALSE	TRUE	TRUE	TRUE		0.0186	0.0805	0.0734	1.46e-05	291	0.0608687		0.0537989	0.0349021	0.5165	115803	3.63e-06		TRUE	2.26e-05		0.000881475	0.254971
Glycine levels	multiple sclerosis	rs17153388	7	106349163		A	C	A	C	FALSE	FALSE	FALSE	TRUE	TRUE	TRUE		0.0108	-0.0443	0.3317	3.76e-05	291	0.0550157		0.0255652	-0.000499875	0.9844	115803	3.3e-09		TRUE	5.12e-05		0.00087007	0.251669
Glycine levels	multiple sclerosis	rs17216693	19	19666574		C	T	C	T	FALSE	FALSE	FALSE	TRUE	TRUE	TRUE		0.0161	0.066	0.1166	4.35e-05	291	0.054953		0.0241482	-0.0483503	0.0452595	115803	3.46e-05		TRUE	7.85e-05		0.000897375	0.259574
Glycine levels	multiple sclerosis	rs17306391	11	23191372		C	A	C	A	FALSE	FALSE	FALSE	TRUE	TRUE	TRUE		0.0198	0.0888	0.0634	7.64e-06	291	0.0650694		0.0510288	0.027474	0.5903	115803	2.5e-06		TRUE	1.11e-05		0.000936482	0.270897
Glycine levels	multiple sclerosis	rs17812492	6	127484628		A	G	A	G	FALSE	FALSE	FALSE	TRUE	TRUE	TRUE		0.035	0.1808	0.02	2.47e-07	291	0.0845293		0.122619	-0.0211742	0.8629	115803	2.58e-07		TRUE	4.07e-07		0.0012814	0.370798
Glycine levels	multiple sclerosis	rs1841041	4	70008400		G	T	G	T	FALSE	FALSE	FALSE	TRUE	TRUE	TRUE		0.0157	-0.0678	0.1216	1.52e-05	291	0.0606184		0.0329406	0.0508723	0.1225	115803	2.06e-05		TRUE	2.87e-05		0.000982009	0.284079
Glycine levels	multiple sclerosis	rs1932436	1	198739870		G	A	G	A	FALSE	FALSE	FALSE	TRUE	TRUE	TRUE		0.0123	-0.0515	0.2595	2.95e-05	291	0.0571913		0.0186822	-0.0335315	0.0726792	115803	2.78e-05		TRUE	5.25e-05		0.00101931	0.294882
Glycine levels	multiple sclerosis	rs1974769	7	65950614		A	G	A	G	FALSE	FALSE	FALSE	TRUE	TRUE	TRUE		0.0101	0.0416	0.4529	3.8e-05	291	0.0554463		0.0165736	0.0149106	0.3683	115803	6.99e-06		TRUE	5.76e-05		0.000857602	0.24806
Glycine levels	multiple sclerosis	rs2018906	6	129847804		C	A	C	A	FALSE	FALSE	FALSE	TRUE	TRUE	TRUE		0.0103	0.0469	0.5393	4.89e-06	291	0.0669396		0.016434	0.0197946	0.2284	115803	1.25e-05		TRUE	9.54e-06		0.00109301	0.316226
Glycine levels	multiple sclerosis	rs2225992	14	45155356		A	G	A	G	FALSE	FALSE	FALSE	TRUE	TRUE	TRUE		0.0241	-0.1017	0.9541	2.43e-05	291	0.0580419		0.0364382	0.0516432	0.1564	115803	1.73e-05		TRUE	4.23e-05		0.000905896	0.262041
Glycine levels	multiple sclerosis	rs2235355	22	50696648		T	C	T	C	FALSE	FALSE	FALSE	TRUE	TRUE	TRUE		0.0154	0.0732	0.1264	2e-06	291	0.0725091		0.0321085	0.00732678	0.8195	115803	4.5e-07		TRUE	3.04e-06		0.00118335	0.342392
Glycine levels	multiple sclerosis	rs224637	11	32077503		G	A	G	A	FALSE	FALSE	FALSE	TRUE	TRUE	TRUE		0.0092	0.0409	0.4868	8.99e-06	291	0.0640095		0.0178586	-0.0113355	0.5256	115803	3.48e-06		TRUE	1.35e-05		0.000835822	0.241755
Glycine levels	multiple sclerosis	rs2282189	1	13842586		G	A	G	A	FALSE	FALSE	FALSE	TRUE	TRUE	TRUE		0.0871	0.3715	0.0035	2e-05	291	0.0592204		0.105863	-0.0214679	0.8393	115803	3.55e-07		TRUE	2.68e-05		0.000962704	0.27849
Glycine levels	multiple sclerosis	rs3005903	1	56787717		A	C	A	C	FALSE	FALSE	FALSE	TRUE	TRUE	TRUE		0.011	0.0451	0.7068	3.92e-05	291	0.0549688		0.0179986	0.0037928	0.8331	115803	3.83e-07		TRUE	5.37e-05		0.000843031	0.243842
Glycine levels	multiple sclerosis	rs323626	3	151932279		A	G	A	G	FALSE	FALSE	FALSE	TRUE	TRUE	TRUE		0.0102	0.044	0.5663	1.59e-05	291	0.0604933		0.0167327	0.0296559	0.0763396	115803	2.71e-05		TRUE	3.08e-05		0.00095098	0.275095
Glycine levels	multiple sclerosis	rs34691305	3	50015625		A	G	A	G	FALSE	FALSE	FALSE	TRUE	TRUE	TRUE		0.0309	0.1364	0.0287	9.92e-06	291	0.0631651		0.0817041	-0.102918	0.2078	115803	1.37e-05		TRUE	1.78e-05		0.00103728	0.300084
Glycine levels	multiple sclerosis	rs35425579	12	14493043		A	G	A	G	FALSE	FALSE	FALSE	TRUE	TRUE	TRUE		0.0379	0.1665	0.0201	1.11e-05	291	0.0626004		0.072114	-0.0495518	0.492	115803	4.08e-06		TRUE	1.72e-05		0.00109203	0.315943
Glycine levels	multiple sclerosis	rs35509480	2	200962976		C	T	C	T	FALSE	FALSE	FALSE	TRUE	TRUE	TRUE		0.0255	0.106	0.0411	3.2e-05	291	0.0564174		0.0479587	-0.0886517	0.0645298	115803	2.95e-05		TRUE	6.02e-05		0.000885639	0.256177
Glycine levels	multiple sclerosis	rs409792	19	36301495		C	T	C	T	FALSE	FALSE	FALSE	TRUE	TRUE	TRUE		0.0106	-0.0461	0.6619	1.38e-05	291	0.0614271		0.0233142	0.013592	0.559899	115803	2.94e-06		TRUE	2.03e-05		0.000951195	0.275157
Glycine levels	multiple sclerosis	rs412060	21	41447559		A	G	A	G	FALSE	FALSE	FALSE	TRUE	TRUE	TRUE		0.01	0.0461	0.4093	4.55e-06	291	0.0684995		0.0166861	-0.0228593	0.1707	115803	1.62e-05		TRUE	7.69e-06		0.00102764	0.297293
Glycine levels	multiple sclerosis	rs4392646	5	164881560		G	A	G	A	FALSE	FALSE	FALSE	TRUE	TRUE	TRUE		0.0101	-0.0412	0.3489	4.5e-05	291	0.0544429		0.0171153	-0.0130149	0.447	115803	4.99e-06		TRUE	6.57e-05		0.000771211	0.223052
Glycine levels	multiple sclerosis	rs4482464	2	207598699		T	C	T	C	FALSE	FALSE	FALSE	TRUE	TRUE	TRUE		0.02	0.0945	0.0759	2.24e-06	291	0.0717115		0.0295483	-0.0511683	0.0833297	115803	2.59e-05		TRUE	4.97e-06		0.00125272	0.36249
Glycine levels	multiple sclerosis	rs4487685	7	96118651		A	G	A	G	FALSE	FALSE	FALSE	TRUE	TRUE	TRUE		0.0103	0.0442	0.341	1.81e-05	291	0.0599025		0.0187125	-0.0172504	0.3566	115803	7.34e-06		TRUE	2.81e-05		0.00087804	0.253977
Glycine levels	multiple sclerosis	rs4573361	9	83903212		G	A	G	A	FALSE	FALSE	FALSE	TRUE	TRUE	TRUE		0.0104	0.0478	0.652	4.44e-06	291	0.0681166		0.0180012	-0.0104545	0.561399	115803	2.91e-06		TRUE	6.81e-06		0.00103684	0.299958
Glycine levels	multiple sclerosis	rs4692009	4	165707677		T	C	T	C	FALSE	FALSE	FALSE	TRUE	TRUE	TRUE		0.0188	0.088	0.0919	2.79e-06	291	0.0704716		0.0339941	-0.0389322	0.2521	115803	1.13e-05		TRUE	5.29e-06		0.00129254	0.374028
Glycine levels	multiple sclerosis	rs4718707	7	67559642		T	G	T	G	FALSE	FALSE	FALSE	TRUE	TRUE	TRUE		0.0097	0.0401	0.5326	3.23e-05	291	0.0558336		0.016597	-0.0257281	0.1211	115803	2.08e-05		TRUE	6.2e-05		0.000800587	0.231555
Glycine levels	multiple sclerosis	rs4875490	8	5146665		T	G	T	G	FALSE	FALSE	FALSE	TRUE	TRUE	TRUE		0.0102	0.0476	0.7125	3.4e-06	291	0.0700751		0.0278593	-0.00380724	0.8913	115803	1.61e-07		TRUE	4.44e-06		0.000928254	0.268515
Glycine levels	multiple sclerosis	rs4902477	14	67989097		A	G	A	G	FALSE	FALSE	FALSE	TRUE	TRUE	TRUE		0.0096	-0.0406	0.5058	2.29e-05	291	0.0582818		0.016537	-0.0231304	0.1619	115803	1.69e-05		TRUE	4.05e-05		0.000824069	0.238352
Glycine levels	multiple sclerosis	rs4968255	17	45312813		T	C	T	C	FALSE	FALSE	FALSE	TRUE	TRUE	TRUE		0.0115	0.0504	0.2972	1.2e-05	291	0.0623193		0.0197823	-0.022055	0.2649	115803	1.07e-05		TRUE	1.98e-05		0.00106114	0.306994
Glycine levels	multiple sclerosis	rs55760956	2	62370857		G	A	G	A	FALSE	FALSE	FALSE	TRUE	TRUE	TRUE		0.0547	0.2467	0.0106	6.42e-06	291	0.0657547		0.0775158	-0.0259601	0.7377	115803	9.69e-07		TRUE	9.47e-06		0.00127657	0.369402
Glycine levels	multiple sclerosis	rs570132	5	2609437		G	A	G	A	FALSE	FALSE	FALSE	TRUE	TRUE	TRUE		0.0106	-0.043	0.6574	4.93e-05	291	0.0538737		0.0192891	0.0185273	0.3368	115803	7.97e-06		TRUE	7.52e-05		0.000832883	0.240904
Glycine levels	multiple sclerosis	rs59912232	14	75997648		T	C	T	C	FALSE	FALSE	FALSE	TRUE	TRUE	TRUE		0.0397	0.2044	0.0174	2.68e-07	291	0.0840176		0.0651492	0.152103	0.0195601	115803	4.71e-05		TRUE	7.75e-07		0.00142862	0.413463
Glycine levels	multiple sclerosis	rs60496467	3	37836879		T	G	T	G	FALSE	FALSE	FALSE	TRUE	TRUE	TRUE		0.0135	0.0686	0.1436	3.7e-07	291	0.0820194		0.0286166	0.0228593	0.4244	115803	5.51e-06		TRUE	7.27e-07		0.00115747	0.334896
Glycine levels	multiple sclerosis	rs6070525	20	57165467		T	C	T	C	FALSE	FALSE	FALSE	TRUE	TRUE	TRUE		0.0167	0.0691	0.1039	3.71e-05	291	0.0559281		0.0242271	-0.0372958	0.1237	115803	2.05e-05		TRUE	6.1e-05		0.000889115	0.257183
Glycine levels	multiple sclerosis	rs61863038	10	84025329		T	C	T	C	FALSE	FALSE	FALSE	TRUE	TRUE	TRUE		0.0493	0.2072	0.0132	2.63e-05	291	0.0576001		0.0795556	-0.0830536	0.2965	115803	9.41e-06		TRUE	4.19e-05		0.00111844	0.323591
Glycine levels	multiple sclerosis	rs61871552	10	122077589		C	T	C	T	FALSE	FALSE	FALSE	TRUE	TRUE	TRUE		0.0212	0.0881	0.0587	3.2e-05	291	0.0563867		0.0389961	-0.0801042	0.0399604	115803	3.64e-05		TRUE	6.31e-05		0.000857725	0.248095
Glycine levels	multiple sclerosis	rs62189266	2	239958853		G	A	G	A	FALSE	FALSE	FALSE	TRUE	TRUE	TRUE		0.0108	0.0489	0.2717	6.35e-06	291	0.0662382		0.0190936	0.0426763	0.0254097	115803	4.31e-05		TRUE	1.35e-05		0.000946341	0.273752
Glycine levels	multiple sclerosis	rs62534516	9	14511929		C	T	C	T	FALSE	FALSE	FALSE	TRUE	TRUE	TRUE		0.035	0.1494	0.0219	1.93e-05	291	0.0593082		0.0569756	0.0496105	0.3839	115803	6.55e-06		TRUE	3.06e-05		0.000956222	0.276613
Glycine levels	multiple sclerosis	rs6725404	2	128972833		A	G	A	G	FALSE	FALSE	FALSE	TRUE	TRUE	TRUE		0.0344	0.1494	0.0248	1.37e-05	291	0.0612673		0.056231	0.0213258	0.7045	115803	1.24e-06		TRUE	1.99e-05		0.00107963	0.312351
Glycine levels	multiple sclerosis	rs6796776	3	7697734		T	G	T	G	FALSE	FALSE	FALSE	TRUE	TRUE	TRUE		0.0264	0.1106	0.0376	2.71e-05	291	0.0572532		0.039151	0.0258308	0.5094	115803	3.76e-06		TRUE	4.08e-05		0.000885286	0.256074
Glycine levels	multiple sclerosis	rs71375456	17	29981754		A	G	A	G	FALSE	FALSE	FALSE	TRUE	TRUE	TRUE		0.0136	-0.0593	0.159	1.27e-05	291	0.0617254		0.0270545	-0.0148886	0.582101	115803	2.62e-06		TRUE	1.92e-05		0.000940443	0.272044
Glycine levels	multiple sclerosis	rs72702070	4	186640079		C	A	C	A	FALSE	FALSE	FALSE	TRUE	TRUE	TRUE		0.0299	0.1402	0.0272	2.84e-06	291	0.0706988		0.0486342	-0.0199007	0.6824	115803	1.45e-06		TRUE	4.28e-06		0.0010402	0.300932
Glycine levels	multiple sclerosis	rs72762553	9	129512711		A	G	A	G	FALSE	FALSE	FALSE	TRUE	TRUE	TRUE		0.0162	0.0695	0.0996	1.81e-05	291	0.0598726		0.0264538	0.011769	0.656401	115803	1.71e-06		TRUE	2.54e-05		0.000866352	0.250593
Glycine levels	multiple sclerosis	rs72778482	16	9667792		G	A	G	A	FALSE	FALSE	FALSE	TRUE	TRUE	TRUE		0.0384	0.1687	0.0162	1.13e-05	291	0.0626028		0.117588	-0.1441	0.2204	115803	1.3e-05		TRUE	1.94e-05		0.000907156	0.262406
Glycine levels	multiple sclerosis	rs72824807	5	165373832		A	G	A	G	FALSE	FALSE	FALSE	TRUE	TRUE	TRUE		0.0283	0.1205	0.0324	2.08e-05	291	0.0590308		0.0623817	0.030253	0.6277	115803	2.03e-06		TRUE	2.94e-05		0.000910427	0.263353
Glycine levels	multiple sclerosis	rs73085687	7	20761379		C	T	C	T	FALSE	FALSE	FALSE	TRUE	TRUE	TRUE		0.0244	0.1167	0.0397	1.74e-06	291	0.0733468		0.0547778	-0.00608147	0.9116	115803	1.06e-07		TRUE	2.57e-06		0.00103841	0.300413
Glycine levels	multiple sclerosis	rs73202466	3	125995291		C	T	C	T	FALSE	FALSE	FALSE	TRUE	TRUE	TRUE		0.0122	0.0507	0.1914	3.09e-05	291	0.0563886		0.0255565	-0.0739937	0.003788	115803	7.24e-05		TRUE	7.53e-05		0.000795649	0.230126
Glycine levels	multiple sclerosis	rs73687528	8	79430749		G	A	G	A	FALSE	FALSE	FALSE	TRUE	TRUE	TRUE		0.0208	0.0977	0.0642	2.48e-06	291	0.0709274		0.0604968	0.0416557	0.4911	115803	4.09e-06		TRUE	4.41e-06		0.00114693	0.331844
Glycine levels	multiple sclerosis	rs753924	12	106455696		C	T	C	T	FALSE	FALSE	FALSE	TRUE	TRUE	TRUE		0.05	0.2204	0.0097	1.05e-05	291	0.0629979		0.149047	0.0268575	0.857	115803	2.8e-07		TRUE	1.44e-05		0.000933236	0.269957
Glycine levels	multiple sclerosis	rs7586119	2	26813226		G	A	G	A	FALSE	FALSE	FALSE	TRUE	TRUE	TRUE		0.0265	0.1201	0.0328	5.86e-06	291	0.0663556		0.0451053	-0.0158733	0.7249	115803	1.07e-06		TRUE	8.62e-06		0.000915179	0.264729
Glycine levels	multiple sclerosis	rs7614020	3	61939024		A	G	A	G	FALSE	FALSE	FALSE	TRUE	TRUE	TRUE		0.0235	0.1064	0.0567	5.83e-06	291	0.066235		0.0354896	0.0115332	0.7452	115803	9.12e-07		TRUE	8.74e-06		0.00121101	0.350405
Glycine levels	multiple sclerosis	rs8030786	15	101471956		T	C	T	C	FALSE	FALSE	FALSE	TRUE	TRUE	TRUE		0.0322	0.1332	0.0257	3.54e-05	291	0.0559006		0.0777571	-0.0170538	0.8264	115803	4.15e-07		TRUE	4.63e-05		0.000888514	0.257009
Glycine levels	multiple sclerosis	rs9607312	22	36540840		A	G	A	G	FALSE	FALSE	FALSE	TRUE	TRUE	TRUE		0.0585	0.2538	0.007	1.45e-05	291	0.0611465		0.171554	-0.0226417	0.895	115803	1.5e-07		TRUE	1.93e-05		0.00089549	0.259028
Proline levels	multiple sclerosis	rs10006955	4	190223523		T	C	T	C	FALSE	FALSE	FALSE	TRUE	TRUE	TRUE		0.0146	-0.061	0.4498	2.98e-05	291	0.056962		0.0166752	-0.00129916	0.9379	115803	5.24e-08		TRUE	3.77e-05		0.00184175	0.533247
Proline levels	multiple sclerosis	rs10083189	12	68916243		C	T	C	T	FALSE	FALSE	FALSE	TRUE	TRUE	TRUE		0.0188	-0.0799	0.8358	2.1e-05	291	0.0588235		0.0276773	0.0228372	0.4093	115803	5.88e-06		TRUE	3.28e-05		0.00175226	0.507293
Proline levels	multiple sclerosis	rs10137995	14	56173687		G	A	G	A	FALSE	FALSE	FALSE	TRUE	TRUE	TRUE		0.0222	0.1014	0.1143	5.15e-06	291	0.0673288		0.0260106	-0.0468836	0.0714694	115803	2.81e-05		TRUE	1.03e-05		0.0020818	0.602895
Proline levels	multiple sclerosis	rs10283839	9	23964386		T	C	T	C	FALSE	FALSE	FALSE	TRUE	TRUE	TRUE		0.0152	-0.0667	0.5351	1.21e-05	291	0.0624673		0.0172798	-0.00935609	0.5882	115803	2.53e-06		TRUE	1.7e-05		0.00221348	0.641116
Proline levels	multiple sclerosis	rs1028889	1	98806421		T	C	T	C	FALSE	FALSE	FALSE	TRUE	TRUE	TRUE		0.0166	0.0674	0.2572	4.86e-05	291	0.0539651		0.0185603	0.0416557	0.0248102	115803	4.35e-05		TRUE	9.66e-05		0.00173577	0.50251
Proline levels	multiple sclerosis	rs11235496	11	72138578		A	G	A	G	FALSE	FALSE	FALSE	TRUE	TRUE	TRUE		0.0281	0.1327	0.0798	2.29e-06	291	0.0716388		0.0884101	0.051188	0.5626	115803	2.89e-06		TRUE	3.82e-06		0.00258617	0.749341
Proline levels	multiple sclerosis	rs11583750	1	48030350		A	G	A	G	FALSE	FALSE	FALSE	TRUE	TRUE	TRUE		0.0235	0.0962	0.1044	4.11e-05	291	0.0548071		0.0282964	-0.0120274	0.6708	115803	1.56e-06		TRUE	5.77e-05		0.00173059	0.501008
Proline levels	multiple sclerosis	rs11585269	1	157925346		C	T	C	T	FALSE	FALSE	FALSE	TRUE	TRUE	TRUE		0.0518	0.2113	0.0204	4.45e-05	291	0.0544415		0.0915221	0.0594316	0.5161	115803	3.64e-06		TRUE	6.42e-05		0.00178447	0.516632
Proline levels	multiple sclerosis	rs11622419	14	72584361		A	G	A	G	FALSE	FALSE	FALSE	TRUE	TRUE	TRUE		0.0236	0.0984	0.1025	3.02e-05	291	0.0567413		0.0277477	-0.0314987	0.2563	115803	1.11e-05		TRUE	4.91e-05		0.00178147	0.515764
Proline levels	multiple sclerosis	rs11625012	14	51804089		G	T	G	T	FALSE	FALSE	FALSE	TRUE	TRUE	TRUE		0.014	-0.0606	0.3813	1.46e-05	291	0.060885		0.0172725	0.0153811	0.3732	115803	6.85e-06		TRUE	2.38e-05		0.0017327	0.501618
Proline levels	multiple sclerosis	rs11631672	15	79506573		T	C	T	C	FALSE	FALSE	FALSE	TRUE	TRUE	TRUE		0.0283	0.1458	0.0636	2.63e-07	291	0.0841171		0.0442621	0.0290169	0.5121	115803	3.71e-06		TRUE	4.94e-07		0.002532	0.733605
Proline levels	multiple sclerosis	rs12118945	1	37776263		C	T	C	T	FALSE	FALSE	FALSE	TRUE	TRUE	TRUE		0.0188	0.0778	0.1624	3.61e-05	291	0.0559428		0.0233382	-0.00935609	0.6885	115803	1.39e-06		TRUE	4.78e-05		0.00164669	0.476678
Proline levels	multiple sclerosis	rs12497785	3	5314243		C	T	C	T	FALSE	FALSE	FALSE	TRUE	TRUE	TRUE		0.0179	0.0741	0.2033	3.31e-05	291	0.0559777		0.0232067	0.026934	0.2458	115803	1.16e-05		TRUE	5.58e-05		0.00177868	0.514955
Proline levels	multiple sclerosis	rs12564008	1	183910793		C	T	C	T	FALSE	FALSE	FALSE	TRUE	TRUE	TRUE		0.0146	-0.0598	0.2756	4.09e-05	291	0.0548647		0.0187674	-0.0150856	0.4215	115803	5.58e-06		TRUE	6.2e-05		0.00142787	0.413246
Proline levels	multiple sclerosis	rs12594531	15	72074505		C	A	C	A	FALSE	FALSE	FALSE	TRUE	TRUE	TRUE		0.0157	-0.0687	0.3013	1.26e-05	291	0.0621377		0.0179978	0.0137947	0.4434	115803	5.07e-06		TRUE	1.89e-05		0.00198716	0.575433
Proline levels	multiple sclerosis	rs12964634	18	74507062		C	A	C	A	FALSE	FALSE	FALSE	TRUE	TRUE	TRUE		0.0148	0.0603	0.3165	4.45e-05	291	0.0543197		0.0183837	-0.0121262	0.5095	115803	3.76e-06		TRUE	6.57e-05		0.00157317	0.455364
Proline levels	multiple sclerosis	rs13135384	4	139582664		G	A	G	A	FALSE	FALSE	FALSE	TRUE	TRUE	TRUE		0.017	-0.0713	0.7612	2.64e-05	291	0.057375		0.019011	0.0177417	0.3507	115803	7.52e-06		TRUE	4.24e-05		0.00184817	0.53511
Proline levels	multiple sclerosis	rs16925955	9	109703198		C	T	C	T	FALSE	FALSE	FALSE	TRUE	TRUE	TRUE		0.063	0.2964	0.0149	2.58e-06	291	0.0711421		0.17225	-0.0418135	0.8082	115803	5.09e-07		TRUE	3.82e-06		0.00257901	0.747261
Proline levels	multiple sclerosis	rs17467189	8	129107010		G	A	G	A	FALSE	FALSE	FALSE	TRUE	TRUE	TRUE		0.0133	-0.0645	0.545	1.2e-06	291	0.0752558		0.0163392	0.0228593	0.1618	115803	1.69e-05		TRUE	2.57e-06		0.00206328	0.59752
Proline levels	multiple sclerosis	rs1751276	10	4477665		A	G	A	G	FALSE	FALSE	FALSE	TRUE	TRUE	TRUE		0.0239	-0.1045	0.0973	1.26e-05	291	0.0620469		0.0285888	-0.0334348	0.2422	115803	1.18e-05		TRUE	2.1e-05		0.00191831	0.555457
Proline levels	multiple sclerosis	rs2068434	5	75779471		G	A	G	A	FALSE	FALSE	FALSE	TRUE	TRUE	TRUE		0.0143	0.0582	0.603	4.46e-05	291	0.054209		0.0175101	-0.0136933	0.4342	115803	5.28e-06		TRUE	6.86e-05		0.00162175	0.469447
Proline levels	multiple sclerosis	rs213147	15	57246582		T	C	T	C	FALSE	FALSE	FALSE	TRUE	TRUE	TRUE		0.0703	-0.322	0.982	4.58e-06	291	0.0676811		0.0667606	-0.158527	0.0175699	115803	4.87e-05		TRUE	1.11e-05		0.00366544	1.06321
Proline levels	multiple sclerosis	rs2157892	7	106437225		T	C	T	C	FALSE	FALSE	FALSE	TRUE	TRUE	TRUE		0.0136	-0.0576	0.4526	2.37e-05	291	0.0584409		0.0168283	-0.00561574	0.738599	115803	9.62e-07		TRUE	3.13e-05		0.00164397	0.47589
Proline levels	multiple sclerosis	rs2327076	6	8334960		G	A	G	A	FALSE	FALSE	FALSE	TRUE	TRUE	TRUE		0.0167	0.0749	0.2334	7.37e-06	291	0.0650744		0.0204374	-0.0239118	0.242	115803	1.18e-05		TRUE	1.28e-05		0.00200754	0.581345
Proline levels	multiple sclerosis	rs2617091	8	4450873		G	T	G	T	FALSE	FALSE	FALSE	TRUE	TRUE	TRUE		0.0144	0.0656	0.4103	5.32e-06	291	0.0669988		0.0165329	-0.00279609	0.8657	115803	2.47e-07		TRUE	7.43e-06		0.00208243	0.603078
Proline levels	multiple sclerosis	rs26774	5	53471733		T	C	T	C	FALSE	FALSE	FALSE	TRUE	TRUE	TRUE		0.0169	0.0769	0.228	5.27e-06	291	0.0668545		0.018898	0.001998	0.9158	115803	9.65e-08		TRUE	7.5e-06		0.00208178	0.602889
Proline levels	multiple sclerosis	rs294223	1	23016006		C	T	C	T	FALSE	FALSE	FALSE	TRUE	TRUE	TRUE		0.0147	-0.0609	0.7047	3.46e-05	291	0.0560592		0.0179636	-0.000499875	0.9778	115803	6.69e-09		TRUE	4.33e-05		0.00154359	0.446788
Proline levels	multiple sclerosis	rs2962325	5	10523116		G	A	G	A	FALSE	FALSE	FALSE	TRUE	TRUE	TRUE		0.0147	-0.0677	0.6444	3.98e-06	291	0.0683733		0.0171372	-0.0151841	0.3756	115803	6.78e-06		TRUE	7.01e-06		0.00210051	0.608325
Proline levels	multiple sclerosis	rs35108511	1	169716052		C	T	C	T	FALSE	FALSE	FALSE	TRUE	TRUE	TRUE		0.0647	0.3043	0.0124	2.51e-06	291	0.0710995		0.194518	0.48062	0.01348	115803	5.27e-05		TRUE	6.53e-06		0.00226797	0.656932
Proline levels	multiple sclerosis	rs35141994	5	136800776		G	A	G	A	FALSE	FALSE	FALSE	TRUE	TRUE	TRUE		0.0418	0.1764	0.0292	2.41e-05	291	0.0580465		0.0430201	0.0798011	0.0636004	115803	2.97e-05		TRUE	4.64e-05		0.00176417	0.510745
Proline levels	multiple sclerosis	rs35999130	16	29694822		A	G	A	G	FALSE	FALSE	FALSE	TRUE	TRUE	TRUE		0.0265	-0.1151	0.0977	1.41e-05	291	0.0612771		0.0669249	-0.0685928	0.3054	115803	9.07e-06		TRUE	2.3e-05		0.00233575	0.676612
Proline levels	multiple sclerosis	rs4073028	2	68997816		G	A	G	A	FALSE	FALSE	FALSE	TRUE	TRUE	TRUE		0.0302	0.1231	0.0574	4.57e-05	291	0.054366		0.0390029	-0.00429078	0.9124	115803	1.05e-07		TRUE	5.8e-05		0.00163978	0.474675
Proline levels	multiple sclerosis	rs4327428	3	45809329		A	C	A	C	FALSE	FALSE	FALSE	TRUE	TRUE	TRUE		0.0223	0.1396	0.1202	3.55e-10	291	0.119409		0.0266138	-0.00558438	0.8338	115803	3.8e-07		TRUE	1.07e-09		0.00412182	1.19614
Proline levels	multiple sclerosis	rs4539307	11	2573121		A	G	A	G	FALSE	FALSE	FALSE	TRUE	TRUE	TRUE		0.0173	0.0723	0.2132	3.1e-05	291	0.0569905		0.0197059	0.00652122	0.740699	115803	9.46e-07		TRUE	3.97e-05		0.00175371	0.507713
Proline levels	multiple sclerosis	rs4957619	5	110974312		C	T	C	T	FALSE	FALSE	FALSE	TRUE	TRUE	TRUE		0.014	0.0597	0.4582	1.95e-05	291	0.0591962		0.0164708	-0.0103463	0.5299	115803	3.41e-06		TRUE	2.95e-05		0.00176959	0.512318
Proline levels	multiple sclerosis	rs55780375	19	15121210		T	C	T	C	FALSE	FALSE	FALSE	TRUE	TRUE	TRUE		0.0339	0.1431	0.0492	2.43e-05	291	0.0580761		0.0429824	0.0693395	0.1067	115803	2.25e-05		TRUE	4.38e-05		0.00191586	0.554746
Proline levels	multiple sclerosis	rs5766941	22	48315549		C	T	C	T	FALSE	FALSE	FALSE	TRUE	TRUE	TRUE		0.0141	-0.0573	0.5851	4.9e-05	291	0.0540554		0.0162784	-0.00120072	0.9412	115803	4.7e-08		TRUE	6.06e-05		0.00159409	0.461427
Proline levels	multiple sclerosis	rs62330006	4	112228748		G	A	G	A	FALSE	FALSE	FALSE	TRUE	TRUE	TRUE		0.0577	0.2412	0.0154	2.91e-05	291	0.0570176		0.280943	0.223019	0.4273	115803	5.44e-06		TRUE	4.36e-05		0.00176427	0.510775
Proline levels	multiple sclerosis	rs640579	18	569263		C	T	C	T	FALSE	FALSE	FALSE	TRUE	TRUE	TRUE		0.017	0.0813	0.2454	1.71e-06	291	0.0733345		0.0189997	0.00239712	0.8996	115803	1.37e-07		TRUE	2.59e-06		0.00244795	0.709193
Proline levels	multiple sclerosis	rs6444244	3	187324062		T	G	T	G	FALSE	FALSE	FALSE	TRUE	TRUE	TRUE		0.017	0.0934	0.1932	4.12e-08	291	0.0945699		0.0218171	-0.00985132	0.6516	115803	1.76e-06		TRUE	8.13e-08		0.00271955	0.788093
Proline levels	multiple sclerosis	rs6469404	8	113115355		G	A	G	A	FALSE	FALSE	FALSE	TRUE	TRUE	TRUE		0.0254	0.1035	0.0863	4.59e-05	291	0.0543318		0.0290685	0.0374942	0.1971	115803	1.44e-05		TRUE	7.48e-05		0.00168937	0.489055
Proline levels	multiple sclerosis	rs6706585	2	45241531		A	G	A	G	FALSE	FALSE	FALSE	TRUE	TRUE	TRUE		0.0649	0.2833	0.0122	1.28e-05	291	0.0618551		0.063404	0.0958503	0.1306	115803	1.97e-05		TRUE	2.33e-05		0.00193443	0.560132
Proline levels	multiple sclerosis	rs7104335	11	34257577		A	G	A	G	FALSE	FALSE	FALSE	TRUE	TRUE	TRUE		0.0149	-0.0655	0.379	1.06e-05	291	0.0626761		0.0177072	0.0170538	0.3355	115803	8.01e-06		TRUE	1.81e-05		0.0020195	0.584816
Proline levels	multiple sclerosis	rs7129363	11	127215937		C	T	C	T	FALSE	FALSE	FALSE	TRUE	TRUE	TRUE		0.0283	0.127	0.062	7.11e-06	291	0.065145		0.0797163	0.143178	0.0724803	115803	2.79e-05		TRUE	1.46e-05		0.001876	0.543182
Proline levels	multiple sclerosis	rs7257446	19	53827213		T	C	T	C	FALSE	FALSE	FALSE	TRUE	TRUE	TRUE		0.0796	0.3509	0.0087	1.05e-05	291	0.0630057		0.0922782	0.0804511	0.3833	115803	6.56e-06		TRUE	1.68e-05		0.00212384	0.615095
Proline levels	multiple sclerosis	rs72632170	8	33988130		C	T	C	T	FALSE	FALSE	FALSE	TRUE	TRUE	TRUE		0.0207	0.0854	0.1655	3.63e-05	291	0.0556192		0.0385063	0.0313875	0.415	115803	5.74e-06		TRUE	5.5e-05		0.00201451	0.583369
Proline levels	multiple sclerosis	rs72657966	8	72787822		A	G	A	G	FALSE	FALSE	FALSE	TRUE	TRUE	TRUE		0.0375	0.1771	0.0374	2.31e-06	291	0.0716458		0.0600266	-0.0187236	0.755099	115803	8.4e-07		TRUE	3.58e-06		0.00225831	0.65413
Proline levels	multiple sclerosis	rs72874563	6	67259183		A	G	A	G	FALSE	FALSE	FALSE	TRUE	TRUE	TRUE		0.0389	0.1912	0.0359	8.62e-07	291	0.0771457		0.0894204	0.141679	0.1131	115803	2.17e-05		TRUE	1.98e-06		0.00253059	0.733197
Proline levels	multiple sclerosis	rs7292322	22	28163346		A	G	A	G	FALSE	FALSE	FALSE	TRUE	TRUE	TRUE		0.017	0.0697	0.2111	4.24e-05	291	0.0549688		0.0200355	0.0114344	0.5682	115803	2.81e-06		TRUE	5.8e-05		0.0016181	0.468389
Proline levels	multiple sclerosis	rs73039674	7	3686322		A	C	A	C	FALSE	FALSE	FALSE	TRUE	TRUE	TRUE		0.0371	0.1756	0.036	2.28e-06	291	0.0719414		0.126079	-0.246157	0.0508897	115803	3.29e-05		TRUE	5.04e-06		0.00214022	0.61985
Proline levels	multiple sclerosis	rs73101754	7	44403351		G	A	G	A	FALSE	FALSE	FALSE	TRUE	TRUE	TRUE		0.0654	0.331	0.0215	4.16e-07	291	0.081418		0.284309	0.269318	0.3435	115803	7.75e-06		TRUE	8.34e-07		0.00460983	1.33841
Proline levels	multiple sclerosis	rs7328473	13	53737445		C	T	C	T	FALSE	FALSE	FALSE	TRUE	TRUE	TRUE		0.0491	-0.2106	0.9778	1.77e-05	291	0.0598486		0.123735	-0.0521358	0.673501	115803	1.53e-06		TRUE	2.54e-05		0.00192553	0.557551
Proline levels	multiple sclerosis	rs735538	19	5308044		T	C	T	C	FALSE	FALSE	FALSE	TRUE	TRUE	TRUE		0.0307	-0.1266	0.0577	3.75e-05	291	0.0555727		0.0367834	0.0214279	0.5602	115803	2.93e-06		TRUE	5.27e-05		0.00174286	0.504566
Proline levels	multiple sclerosis	rs73982817	2	206060919		G	A	G	A	FALSE	FALSE	FALSE	TRUE	TRUE	TRUE		0.0212	0.0882	0.1381	3.11e-05	291	0.0565075		0.0227257	0.0128826	0.5708	115803	2.77e-06		TRUE	4.51e-05		0.0018519	0.536192
Proline levels	multiple sclerosis	rs7527584	1	157220344		T	C	T	C	FALSE	FALSE	FALSE	TRUE	TRUE	TRUE		0.0355	0.1471	0.0427	3.46e-05	291	0.0560798		0.0427909	0.0659261	0.1234	115803	2.05e-05		TRUE	5.95e-05		0.00176901	0.512151
Proline levels	multiple sclerosis	rs7569050	2	12699525		A	G	A	G	FALSE	FALSE	FALSE	TRUE	TRUE	TRUE		0.0136	-0.0561	0.5717	3.47e-05	291	0.0556038		0.0172338	0.00722605	0.675	115803	1.52e-06		TRUE	5.07e-05		0.00154125	0.446108
Proline levels	multiple sclerosis	rs7634260	3	9640458		G	A	G	A	FALSE	FALSE	FALSE	TRUE	TRUE	TRUE		0.0236	0.0966	0.0987	4.24e-05	291	0.0547971		0.0286636	0.0362491	0.206	115803	1.38e-05		TRUE	6.9e-05		0.00166024	0.480607
Proline levels	multiple sclerosis	rs8088638	18	52316656		G	A	G	A	FALSE	FALSE	FALSE	TRUE	TRUE	TRUE		0.0149	0.0626	0.5871	2.59e-05	291	0.0575614		0.0165045	-0.0314907	0.0563897	115803	3.14e-05		TRUE	5.07e-05		0.00189992	0.550122
Proline levels	multiple sclerosis	rs858937	2	50969073		C	T	C	T	FALSE	FALSE	FALSE	TRUE	TRUE	TRUE		0.0246	0.1063	0.0936	1.59e-05	291	0.0606887		0.0248107	-0.0166604	0.5019	115803	3.89e-06		TRUE	2.34e-05		0.00191731	0.555167
Proline levels	multiple sclerosis	rs912304	14	25476170		T	G	T	G	FALSE	FALSE	FALSE	TRUE	TRUE	TRUE		0.0149	-0.0638	0.3278	1.75e-05	291	0.0596565		0.017264	0.00662188	0.7013	115803	1.27e-06		TRUE	2.6e-05		0.00179382	0.519346
Proline levels	multiple sclerosis	rs9572392	13	70767791		C	A	C	A	FALSE	FALSE	FALSE	TRUE	TRUE	TRUE		0.0771	0.3186	0.0084	3.6e-05	291	0.0557897		0.0692173	-0.0389322	0.573801	115803	2.73e-06		TRUE	5.07e-05		0.00169098	0.48952
Proline levels	multiple sclerosis	rs9638760	7	19340303		T	G	T	G	FALSE	FALSE	FALSE	TRUE	TRUE	TRUE		0.0165	0.0702	0.2582	2.09e-05	291	0.058942		0.0200785	0.026155	0.1927	115803	1.47e-05		TRUE	3.57e-05		0.00188776	0.546595
Proline levels	multiple sclerosis	rs983186	7	27188659		A	G	A	G	FALSE	FALSE	FALSE	TRUE	TRUE	TRUE		0.0174	0.0721	0.7825	3.46e-05	291	0.0560802		0.0188816	0.000899595	0.962	115803	1.96e-08		TRUE	4.33e-05		0.00176947	0.512284
Ornithine levels	multiple sclerosis	rs10270164	7	67201647		C	T	C	T	FALSE	FALSE	FALSE	TRUE	TRUE	TRUE		0.0102	-0.0427	0.1568	2.85e-05	291	0.0571728		0.0220637	0.00120072	0.9566	115803	2.56e-08		TRUE	3.63e-05		0.000482128	0.139402
Ornithine levels	multiple sclerosis	rs10890947	11	108980846		G	A	G	A	FALSE	FALSE	FALSE	TRUE	TRUE	TRUE		0.0122	-0.0507	0.112	3.33e-05	291	0.0563886		0.0242836	0.0143959	0.5533	115803	3.03e-06		TRUE	4.63e-05		0.000511301	0.147842
Ornithine levels	multiple sclerosis	rs111670837	9	114731088		A	G	A	G	FALSE	FALSE	FALSE	TRUE	TRUE	TRUE		0.0184	0.0834	0.0521	5.83e-06	291	0.0663702		0.0409889	-0.0555293	0.1755	115803	1.58e-05		TRUE	1.08e-05		0.000687009	0.198682
Ornithine levels	multiple sclerosis	rs11219821	11	124741772		T	C	T	C	FALSE	FALSE	FALSE	TRUE	TRUE	TRUE		0.0082	-0.0363	0.4865	8.97e-06	291	0.063503		0.0169384	-0.0244976	0.1481	115803	1.81e-05		TRUE	1.76e-05		0.000658365	0.190393
Ornithine levels	multiple sclerosis	rs112413218	4	185470870		A	G	A	G	FALSE	FALSE	FALSE	TRUE	TRUE	TRUE		0.016	-0.0768	0.0666	1.56e-06	291	0.0738367		0.0352882	0.0214279	0.5437	115803	3.18e-06		TRUE	2.68e-06		0.000733322	0.212085
Ornithine levels	multiple sclerosis	rs12198082	6	55206665		G	A	G	A	FALSE	FALSE	FALSE	TRUE	TRUE	TRUE		0.0146	-0.0606	0.082	3.2e-05	291	0.0562593		0.0323222	-0.0448778	0.165	115803	1.66e-05		TRUE	5.6e-05		0.000552881	0.159871
Ornithine levels	multiple sclerosis	rs12268603	10	35218064		C	A	C	A	FALSE	FALSE	FALSE	TRUE	TRUE	TRUE		0.0193	-0.0874	0.0419	6.22e-06	291	0.0662579		0.0673896	0.0696717	0.3012	115803	9.23e-06		TRUE	1.03e-05		0.000613307	0.177354
Ornithine levels	multiple sclerosis	rs12612138	2	121458794		T	G	T	G	FALSE	FALSE	FALSE	TRUE	TRUE	TRUE		0.0083	0.0341	0.5912	3.93e-05	291	0.0551827		0.0239385	0.00692391	0.7724	115803	7.22e-07		TRUE	5.28e-05		0.000562062	0.162527
Ornithine levels	multiple sclerosis	rs12801572	11	13768197		T	C	T	C	FALSE	FALSE	FALSE	TRUE	TRUE	TRUE		0.0203	-0.0829	0.0417	4.26e-05	291	0.0545575		0.0486797	-0.0218593	0.6534	115803	1.74e-06		TRUE	6.04e-05		0.000549258	0.158823
Ornithine levels	multiple sclerosis	rs12896271	14	56256911		A	G	A	G	FALSE	FALSE	FALSE	TRUE	TRUE	TRUE		0.0175	0.0782	0.0586	7.36e-06	291	0.0646284		0.0365914	-0.0575139	0.116	115803	2.13e-05		TRUE	1.51e-05		0.000674707	0.195122
Ornithine levels	multiple sclerosis	rs12957632	18	74482432		T	C	T	C	FALSE	FALSE	FALSE	TRUE	TRUE	TRUE		0.0083	0.0407	0.328	8.33e-07	291	0.0768113		0.0193773	-0.0264472	0.1723	115803	1.61e-05		TRUE	1.98e-06		0.000730234	0.211192
Ornithine levels	multiple sclerosis	rs1318235	1	21944397		G	A	G	A	FALSE	FALSE	FALSE	TRUE	TRUE	TRUE		0.0162	-0.0725	0.0614	8.02e-06	291	0.0648108		0.0392329	-0.0103463	0.792	115803	6.01e-07		TRUE	1.09e-05		0.000605836	0.175193
Ornithine levels	multiple sclerosis	rs136559	22	27259584		C	T	C	T	FALSE	FALSE	FALSE	TRUE	TRUE	TRUE		0.0087	-0.0369	0.7141	2.23e-05	291	0.0585991		0.0180558	0.0123237	0.494899	115803	4.02e-06		TRUE	3.29e-05		0.000555976	0.160766
Ornithine levels	multiple sclerosis	rs1371197	2	42456812		A	G	A	G	FALSE	FALSE	FALSE	TRUE	TRUE	TRUE		0.008	-0.0345	0.5477	1.65e-05	291	0.060461		0.0162466	-0.00531409	0.743599	115803	9.24e-07		TRUE	2.25e-05		0.000589709	0.170526
Ornithine levels	multiple sclerosis	rs1401282	2	171224155		A	G	A	G	FALSE	FALSE	FALSE	TRUE	TRUE	TRUE		0.0092	-0.0425	0.2421	3.98e-06	291	0.0687644		0.0197703	0.0118298	0.5496	115803	3.09e-06		TRUE	6.15e-06		0.000662849	0.19169
Ornithine levels	multiple sclerosis	rs1416811	1	111169375		C	T	C	T	FALSE	FALSE	FALSE	TRUE	TRUE	TRUE		0.0284	-0.1187	0.9811	2.91e-05	291	0.0570005		0.0529745	-0.0237805	0.653501	115803	1.74e-06		TRUE	4.06e-05		0.000522524	0.151088
Ornithine levels	multiple sclerosis	rs1526575	12	18088534		G	T	G	T	FALSE	FALSE	FALSE	TRUE	TRUE	TRUE		0.009	0.0371	0.2432	3.53e-05	291	0.0555331		0.0219309	-0.0412379	0.0600606	115803	3.05e-05		TRUE	6.98e-05		0.000506667	0.146501
Ornithine levels	multiple sclerosis	rs16875130	8	107829726		C	T	C	T	FALSE	FALSE	FALSE	TRUE	TRUE	TRUE		0.0349	0.1543	0.0151	1.01e-05	291	0.0633519		0.0698788	0.114738	0.1006	115803	2.33e-05		TRUE	1.89e-05		0.000708159	0.204803
Ornithine levels	multiple sclerosis	rs169903	7	52649479		G	A	G	A	FALSE	FALSE	FALSE	TRUE	TRUE	TRUE		0.0106	-0.0475	0.1906	6.82e-06	291	0.0649686		0.0217522	0.0175452	0.4199	115803	5.62e-06		TRUE	1.2e-05		0.000696151	0.201328
Ornithine levels	multiple sclerosis	rs16991802	22	33512743		A	G	A	G	FALSE	FALSE	FALSE	TRUE	TRUE	TRUE		0.0168	0.0736	0.052	1.12e-05	291	0.0622751		0.0437472	0.0416557	0.341	115803	7.83e-06		TRUE	1.92e-05		0.000534069	0.154428
Ornithine levels	multiple sclerosis	rs1851910	7	27520003		T	G	T	G	FALSE	FALSE	FALSE	TRUE	TRUE	TRUE		0.0082	0.0397	0.4311	1.32e-06	291	0.0750217		0.0168635	-0.0259601	0.1237	115803	2.05e-05		TRUE	2.77e-06		0.000773081	0.223593
Ornithine levels	multiple sclerosis	rs2458696	10	2548914		A	G	A	G	FALSE	FALSE	FALSE	TRUE	TRUE	TRUE		0.0111	-0.0553	0.1383	6.72e-07	291	0.0790903		0.0226226	0.0238829	0.2911	115803	9.62e-06		TRUE	1.26e-06		0.000728884	0.210801
Ornithine levels	multiple sclerosis	rs35675876	3	60931527		A	G	A	G	FALSE	FALSE	FALSE	TRUE	TRUE	TRUE		0.0085	-0.038	0.2593	7.25e-06	291	0.064683		0.0188081	-0.00836492	0.6565	115803	1.71e-06		TRUE	1.16e-05		0.000554679	0.160391
Ornithine levels	multiple sclerosis	rs3845974	3	60039488		C	T	C	T	FALSE	FALSE	FALSE	TRUE	TRUE	TRUE		0.0099	0.0514	0.1855	2.24e-07	291	0.0853157		0.0206506	-0.00846408	0.6819	115803	1.45e-06		TRUE	3.8e-07		0.000798346	0.230906
Ornithine levels	multiple sclerosis	rs4584912	18	40600221		G	A	G	A	FALSE	FALSE	FALSE	TRUE	TRUE	TRUE		0.0189	-0.0789	0.957	2.94e-05	291	0.0568726		0.0693807	-0.0812101	0.2418	115803	1.18e-05		TRUE	4.84e-05		0.000512347	0.148144
Ornithine levels	multiple sclerosis	rs4941082	18	59558052		C	T	C	T	FALSE	FALSE	FALSE	TRUE	TRUE	TRUE		0.0083	-0.0361	0.3799	1.55e-05	291	0.0614362		0.0154132	-0.00039992	0.9793	115803	5.81e-09		TRUE	1.79e-05		0.00061401	0.177558
Ornithine levels	multiple sclerosis	rs4978050	9	26149006		C	T	C	T	FALSE	FALSE	FALSE	TRUE	TRUE	TRUE		0.0139	-0.0655	0.0893	2.33e-06	291	0.071352		0.0261187	0.046882	0.0726608	115803	2.78e-05		TRUE	5.35e-06		0.000697814	0.201809
Ornithine levels	multiple sclerosis	rs56327406	2	18062642		A	G	A	G	FALSE	FALSE	FALSE	TRUE	TRUE	TRUE		0.0094	-0.0402	0.2527	2.06e-05	291	0.0595181		0.0200883	0.0186733	0.3526	115803	7.46e-06		TRUE	2.99e-05		0.000610355	0.1765
Ornithine levels	multiple sclerosis	rs60626660	6	12527537		T	C	T	C	FALSE	FALSE	FALSE	TRUE	TRUE	TRUE		0.0151	0.0646	0.0813	1.82e-05	291	0.0595587		0.0322512	-0.026036	0.4195	115803	5.63e-06		TRUE	2.9e-05		0.000623389	0.180272
Ornithine levels	multiple sclerosis	rs6067973	20	50475213		G	A	G	A	FALSE	FALSE	FALSE	TRUE	TRUE	TRUE		0.0078	-0.0332	0.4105	2.3e-05	291	0.0589906		0.0170901	-0.0211215	0.2165	115803	1.32e-05		TRUE	3.49e-05		0.000533462	0.154253
Ornithine levels	multiple sclerosis	rs62171202	2	155090407		A	C	A	C	FALSE	FALSE	FALSE	TRUE	TRUE	TRUE		0.0422	-0.1758	0.0103	3.12e-05	291	0.0566485		0.0843085	0.0758017	0.3686	115803	6.98e-06		TRUE	4.74e-05		0.000630099	0.182213
Ornithine levels	multiple sclerosis	rs62219565	20	21432318		G	A	G	A	FALSE	FALSE	FALSE	TRUE	TRUE	TRUE		0.0344	0.1547	0.016	6.78e-06	291	0.065402		0.107869	-0.125487	0.2447	115803	1.17e-05		TRUE	1.21e-05		0.000753574	0.217947
Ornithine levels	multiple sclerosis	rs6433102	2	169853633		T	C	T	C	FALSE	FALSE	FALSE	TRUE	TRUE	TRUE		0.0095	0.04	0.7442	2.64e-05	291	0.0577988		0.0195726	-0.0164343	0.4011	115803	6.09e-06		TRUE	3.88e-05		0.000609172	0.176158
Ornithine levels	multiple sclerosis	rs6863088	5	179679760		A	C	A	C	FALSE	FALSE	FALSE	TRUE	TRUE	TRUE		0.0084	0.0356	0.2804	2.31e-05	291	0.0585137		0.0186949	-0.0030952	0.8685	115803	2.37e-07		TRUE	2.98e-05		0.000511445	0.147883
Ornithine levels	multiple sclerosis	rs6997633	8	139686706		G	A	G	A	FALSE	FALSE	FALSE	TRUE	TRUE	TRUE		0.0077	-0.0354	0.5717	4.11e-06	291	0.0681511		0.0171228	-0.00893984	0.6016	115803	2.35e-06		TRUE	6.68e-06		0.000613695	0.177467
Ornithine levels	multiple sclerosis	rs712982	4	1719633		C	A	C	A	FALSE	FALSE	FALSE	TRUE	TRUE	TRUE		0.01	0.0411	0.1977	3.66e-05	291	0.0552224		0.0208711	-0.00737275	0.723901	115803	1.08e-06		TRUE	5.32e-05		0.000535867	0.154949
Ornithine levels	multiple sclerosis	rs7182711	15	62878416		T	C	T	C	FALSE	FALSE	FALSE	TRUE	TRUE	TRUE		0.0196	-0.1044	0.0459	1.07e-07	291	0.0893965		0.0558745	0.0156214	0.7798	115803	6.75e-07		TRUE	1.85e-07		0.000954635	0.276153
Ornithine levels	multiple sclerosis	rs72691989	9	4555774		T	C	T	C	FALSE	FALSE	FALSE	TRUE	TRUE	TRUE		0.0154	0.0685	0.0721	9.21e-06	291	0.0640742		0.0425474	-0.0193123	0.649901	115803	1.78e-06		TRUE	1.28e-05		0.000627838	0.181559
Ornithine levels	multiple sclerosis	rs7277671	21	34561180		G	A	G	A	FALSE	FALSE	FALSE	TRUE	TRUE	TRUE		0.0081	0.0328	0.6387	4.68e-05	291	0.0536923		0.0173902	0.0115332	0.5072	115803	3.8e-06		TRUE	7.28e-05		0.000496527	0.143567
Ornithine levels	multiple sclerosis	rs72790535	16	31524824		A	G	A	G	FALSE	FALSE	FALSE	TRUE	TRUE	TRUE		0.0215	0.0925	0.0378	1.75e-05	291	0.0601932		0.0319326	-0.066781	0.0364998	115803	3.78e-05		TRUE	3.46e-05		0.000622401	0.179986
Ornithine levels	multiple sclerosis	rs72812049	2	64667264		T	C	T	C	FALSE	FALSE	FALSE	TRUE	TRUE	TRUE		0.0279	-0.1232	0.0167	9.76e-06	291	0.0632061		0.0465158	-0.0376811	0.4179	115803	5.67e-06		TRUE	1.6e-05		0.000498487	0.144135
Ornithine levels	multiple sclerosis	rs72835743	2	115848875		T	C	T	C	FALSE	FALSE	FALSE	TRUE	TRUE	TRUE		0.0197	0.0923	0.0412	2.89e-06	291	0.0705956		0.0664801	0.0677437	0.3082	115803	8.97e-06		TRUE	5.03e-06		0.000673068	0.194648
Ornithine levels	multiple sclerosis	rs73037017	19	34269243		T	C	T	C	FALSE	FALSE	FALSE	TRUE	TRUE	TRUE		0.0207	0.0839	0.035	4.95e-05	291	0.0537866		0.0554437	0.0943107	0.0889406	115803	2.5e-05		TRUE	8.89e-05		0.000475499	0.137484
Ornithine levels	multiple sclerosis	rs73559508	13	80330525		T	G	T	G	FALSE	FALSE	FALSE	TRUE	TRUE	TRUE		0.0131	0.0546	0.1032	3.27e-05	291	0.0567014		0.0277382	-0.0418135	0.1317	115803	1.96e-05		TRUE	5.35e-05		0.000551811	0.159562
Ornithine levels	multiple sclerosis	rs8045556	16	11371425		T	C	T	C	FALSE	FALSE	FALSE	TRUE	TRUE	TRUE		0.0352	0.1457	0.0157	3.51e-05	291	0.0559659		0.09105	0.0995994	0.274	115803	1.03e-05		TRUE	5.51e-05		0.000656109	0.18974
Ornithine levels	multiple sclerosis	rs8098928	18	268917		C	T	C	T	FALSE	FALSE	FALSE	TRUE	TRUE	TRUE		0.0115	0.0497	0.132	1.66e-05	291	0.0607046		0.024329	-0.0384512	0.114	115803	2.16e-05		TRUE	2.85e-05		0.000566026	0.163674
Ornithine levels	multiple sclerosis	rs9441941	1	223178561		C	A	C	A	FALSE	FALSE	FALSE	TRUE	TRUE	TRUE		0.0078	-0.0339	0.5565	1.53e-05	291	0.0613502		0.0505673	-0.0830536	0.1005	115803	2.33e-05		TRUE	2.6e-05		0.000567268	0.164033
Ornithine levels	multiple sclerosis	rs963925	12	117134164		A	G	A	G	FALSE	FALSE	FALSE	TRUE	TRUE	TRUE		0.008	-0.0352	0.5716	1.09e-05	291	0.0627838		0.0205171	-0.0382587	0.06222	115803	3e-05		TRUE	2.17e-05		0.000606816	0.175476
Ornithine levels	multiple sclerosis	rs9764136	5	78911899		A	G	A	G	FALSE	FALSE	FALSE	TRUE	TRUE	TRUE		0.0295	0.1237	0.0217	2.82e-05	291	0.0573518		0.056256	-0.0569473	0.3114	115803	8.85e-06		TRUE	4.33e-05		0.000649683	0.18788
Citrulline levels	multiple sclerosis	rs10120600	9	12061706		G	A	G	A	FALSE	FALSE	FALSE	TRUE	TRUE	TRUE		0.0142	-0.0613	0.1222	1.59e-05	291	0.060577		0.025577	0.0261387	0.3068	115803	9.02e-06		TRUE	2.57e-05		0.000806153	0.233166
Citrulline levels	multiple sclerosis	rs10132658	14	51677599		T	C	T	C	FALSE	FALSE	FALSE	TRUE	TRUE	TRUE		0.009	-0.0413	0.5751	4.54e-06	291	0.067916		0.0165114	-0.00601807	0.715501	115803	1.15e-06		TRUE	6.69e-06		0.000833605	0.241113
Citrulline levels	multiple sclerosis	rs1029566	7	81293196		A	C	A	C	FALSE	FALSE	FALSE	TRUE	TRUE	TRUE		0.022	-0.1082	0.9535	8.36e-07	291	0.0772331		0.0477909	-0.00240288	0.9599	115803	2.18e-08		TRUE	1.33e-06		0.00103815	0.300336
Citrulline levels	multiple sclerosis	rs11049113	12	27892574		G	A	G	A	FALSE	FALSE	FALSE	TRUE	TRUE	TRUE		0.0166	0.0826	0.0847	6.04e-07	291	0.0789127		0.0342995	-0.0568528	0.0974092	115803	2.37e-05		TRUE	1.51e-06		0.00105788	0.306051
Citrulline levels	multiple sclerosis	rs11158732	14	68825191		C	A	C	A	FALSE	FALSE	FALSE	TRUE	TRUE	TRUE		0.0086	-0.0357	0.595	3.29e-05	291	0.0562715		0.0165143	-0.0100503	0.5428	115803	3.2e-06		TRUE	4.73e-05		0.00061424	0.177625
Citrulline levels	multiple sclerosis	rs11208942	1	67136845		T	G	T	G	FALSE	FALSE	FALSE	TRUE	TRUE	TRUE		0.0175	0.0746	0.0697	2.11e-05	291	0.0591589		0.034277	-0.00269636	0.9373	115803	5.34e-08		TRUE	2.63e-05		0.000721711	0.208725
Citrulline levels	multiple sclerosis	rs11850146	14	25378496		T	C	T	C	FALSE	FALSE	FALSE	TRUE	TRUE	TRUE		0.0138	-0.0676	0.1288	9.96e-07	291	0.0766649		0.0288856	-0.022935	0.4272	115803	5.44e-06		TRUE	1.76e-06		0.00102555	0.296688
Citrulline levels	multiple sclerosis	rs11894165	2	207624412		C	T	C	T	FALSE	FALSE	FALSE	TRUE	TRUE	TRUE		0.0129	0.0529	0.1469	4.32e-05	291	0.0549884		0.019946	-0.0001	0.996	115803	2.17e-10		TRUE	5.13e-05		0.000701396	0.202846
Citrulline levels	multiple sclerosis	rs12055230	5	53952691		C	T	C	T	FALSE	FALSE	FALSE	TRUE	TRUE	TRUE		0.0097	-0.0399	0.4987	3.61e-05	291	0.0553088		0.0166952	0.0377774	0.0236499	115803	4.42e-05		TRUE	7.83e-05		0.000796	0.230227
Citrulline levels	multiple sclerosis	rs12313449	12	64844129		G	A	G	A	FALSE	FALSE	FALSE	TRUE	TRUE	TRUE		0.0103	0.0494	0.2571	1.54e-06	291	0.0737261		0.01904	-0.00667765	0.7258	115803	1.06e-06		TRUE	2.56e-06		0.000932216	0.269662
Citrulline levels	multiple sclerosis	rs12783991	10	125037523		T	G	T	G	FALSE	FALSE	FALSE	TRUE	TRUE	TRUE		0.0192	0.081	0.0632	2.57e-05	291	0.0580117		0.0518372	-0.0559076	0.2808	115803	1e-05		TRUE	3.95e-05		0.000776898	0.224698
Citrulline levels	multiple sclerosis	rs12967536	18	71235071		A	G	A	G	FALSE	FALSE	FALSE	TRUE	TRUE	TRUE		0.0151	0.0619	0.1081	3.93e-05	291	0.054952		0.037716	-0.0218593	0.5622	115803	2.9e-06		TRUE	5.83e-05		0.000738845	0.213684
Citrulline levels	multiple sclerosis	rs13210345	6	23091840		A	G	A	G	FALSE	FALSE	FALSE	TRUE	TRUE	TRUE		0.0194	0.081	0.0554	3.09e-05	291	0.0568894		0.0385583	-0.00955421	0.8043	115803	5.3e-07		TRUE	3.96e-05		0.000686685	0.198588
Citrulline levels	multiple sclerosis	rs13256693	8	18215738		C	T	C	T	FALSE	FALSE	FALSE	TRUE	TRUE	TRUE		0.0094	-0.0433	0.4364	3.69e-06	291	0.0683994		0.0167131	-0.00793137	0.6351	115803	1.94e-06		TRUE	6.34e-06		0.000922277	0.266784
Citrulline levels	multiple sclerosis	rs1346763	2	115272713		T	C	T	C	FALSE	FALSE	FALSE	TRUE	TRUE	TRUE		0.0092	0.0408	0.4533	8.68e-06	291	0.0637168		0.0164718	0.00682323	0.6787	115803	1.48e-06		TRUE	1.35e-05		0.000825059	0.238639
Citrulline levels	multiple sclerosis	rs1393447	12	130630096		A	G	A	G	FALSE	FALSE	FALSE	TRUE	TRUE	TRUE		0.0106	-0.0439	0.7474	3.5e-05	291	0.0560248		0.0202854	0.011769	0.5618	115803	2.91e-06		TRUE	4.9e-05		0.000727688	0.210455
Citrulline levels	multiple sclerosis	rs17359446	12	86646378		T	G	T	G	FALSE	FALSE	FALSE	TRUE	TRUE	TRUE		0.0133	0.0543	0.1459	4.27e-05	291	0.0545313		0.0248051	0.00280393	0.91	115803	1.1e-07		TRUE	5.65e-05		0.000734841	0.212525
Citrulline levels	multiple sclerosis	rs1798571	10	30905934		T	C	T	C	FALSE	FALSE	FALSE	TRUE	TRUE	TRUE		0.01	0.0426	0.6218	2e-05	291	0.0590843		0.0169454	-0.00893984	0.5978	115803	2.4e-06		TRUE	2.94e-05		0.000853535	0.246882
Citrulline levels	multiple sclerosis	rs1976118	3	149821893		G	A	G	A	FALSE	FALSE	FALSE	TRUE	TRUE	TRUE		0.0246	-0.1242	0.9623	4.37e-07	291	0.0810524		0.0409391	0.026934	0.5106	115803	3.74e-06		TRUE	8.23e-07		0.00111925	0.323824
Citrulline levels	multiple sclerosis	rs2088887	1	3116717		T	C	T	C	FALSE	FALSE	FALSE	TRUE	TRUE	TRUE		0.0409	0.1835	0.0129	7.13e-06	291	0.0651157		0.156977	-0.204898	0.1918	115803	1.47e-05		TRUE	1.31e-05		0.000857537	0.248041
Citrulline levels	multiple sclerosis	rs2119012	2	154041964		G	A	G	A	FALSE	FALSE	FALSE	TRUE	TRUE	TRUE		0.0096	-0.0403	0.4056	2.51e-05	291	0.057473		0.016517	-0.00380724	0.8177	115803	4.59e-07		TRUE	3.59e-05		0.000783099	0.226493
Citrulline levels	multiple sclerosis	rs214436	6	9392509		G	A	G	A	FALSE	FALSE	FALSE	TRUE	TRUE	TRUE		0.0108	0.0449	0.2324	3.28e-05	291	0.0564314		0.0189853	-0.00628024	0.7408	115803	9.45e-07		TRUE	4.34e-05		0.000719273	0.20802
Citrulline levels	multiple sclerosis	rs2281723	13	113739226		C	T	C	T	FALSE	FALSE	FALSE	TRUE	TRUE	TRUE		0.0171	-0.0726	0.0748	2.18e-05	291	0.0587093		0.0332902	0.0248051	0.4562	115803	4.79e-06		TRUE	3.28e-05		0.000729525	0.210987
Citrulline levels	multiple sclerosis	rs2535682	22	18204888		G	A	G	A	FALSE	FALSE	FALSE	TRUE	TRUE	TRUE		0.0251	0.1035	0.0362	3.71e-05	291	0.0555657		0.0747072	-0.0832376	0.2652	115803	1.07e-05		TRUE	5.91e-05		0.000747491	0.216187
Citrulline levels	multiple sclerosis	rs28532820	18	25041120		G	T	G	T	FALSE	FALSE	FALSE	TRUE	TRUE	TRUE		0.0086	-0.0365	0.5955	2.12e-05	291	0.0586721		0.0186253	0.00944446	0.612099	115803	2.22e-06		TRUE	3.13e-05		0.000641824	0.185606
Citrulline levels	multiple sclerosis	rs28573946	4	188916158		G	T	G	T	FALSE	FALSE	FALSE	TRUE	TRUE	TRUE		0.0293	-0.1221	0.0312	3.04e-05	291	0.0566834		0.0987094	-0.201716	0.0409996	115803	3.61e-05		TRUE	6.01e-05		0.00090126	0.260699
Citrulline levels	multiple sclerosis	rs28602679	8	5102523		T	G	T	G	FALSE	FALSE	FALSE	TRUE	TRUE	TRUE		0.0091	0.0383	0.3988	2.79e-05	291	0.0577539		0.0168489	-0.0018982	0.9103	115803	1.1e-07		TRUE	3.34e-05		0.000703399	0.203425
Citrulline levels	multiple sclerosis	rs34200603	4	99712384		G	A	G	A	FALSE	FALSE	FALSE	TRUE	TRUE	TRUE		0.0247	0.109	0.0371	1.04e-05	291	0.0631307		0.057185	-0.0296348	0.604301	115803	2.32e-06		TRUE	1.52e-05		0.000848864	0.24553
Citrulline levels	multiple sclerosis	rs34950020	6	133800545		A	G	A	G	FALSE	FALSE	FALSE	TRUE	TRUE	TRUE		0.0098	0.0439	0.3118	6.95e-06	291	0.0649269		0.0177846	0.0143018	0.4213	115803	5.58e-06		TRUE	1.21e-05		0.000827084	0.239225
Citrulline levels	multiple sclerosis	rs35497628	21	21811932		A	G	A	G	FALSE	FALSE	FALSE	TRUE	TRUE	TRUE		0.0118	0.049	0.2035	3.49e-05	291	0.0563068		0.0253196	0.0378057	0.1354	115803	1.93e-05		TRUE	5.68e-05		0.000778345	0.225117
Citrulline levels	multiple sclerosis	rs36011195	2	37888497		C	T	C	T	FALSE	FALSE	FALSE	TRUE	TRUE	TRUE		0.0195	-0.0795	0.0637	4.75e-05	291	0.0543853		0.0363033	0.0100503	0.7819	115803	6.62e-07		TRUE	5.99e-05		0.000753909	0.218044
Citrulline levels	multiple sclerosis	rs4358675	7	157067339		A	C	A	C	FALSE	FALSE	FALSE	TRUE	TRUE	TRUE		0.0094	0.0458	0.3962	1.21e-06	291	0.0759088		0.0181718	0.0174469	0.337	115803	7.96e-06		TRUE	2.08e-06		0.00100362	0.290337
Citrulline levels	multiple sclerosis	rs439747	8	143903612		T	C	T	C	FALSE	FALSE	FALSE	TRUE	TRUE	TRUE		0.0094	-0.0397	0.6104	2.62e-05	291	0.0581323		0.0170675	0.0191161	0.2627	115803	1.08e-05		TRUE	3.91e-05		0.000749626	0.216804
Citrulline levels	multiple sclerosis	rs4536472	16	52668970		A	G	A	G	FALSE	FALSE	FALSE	TRUE	TRUE	TRUE		0.0109	0.05	0.214	4.57e-06	291	0.0678682		0.0195124	0.00380724	0.8453	115803	3.29e-07		TRUE	6.48e-06		0.00084102	0.243259
Citrulline levels	multiple sclerosis	rs45549238	14	51210905		A	G	A	G	FALSE	FALSE	FALSE	TRUE	TRUE	TRUE		0.0274	0.1136	0.0277	3.34e-05	291	0.0561391		0.0536203	-0.0799196	0.1361	115803	1.92e-05		TRUE	5.83e-05		0.000695131	0.201033
Citrulline levels	multiple sclerosis	rs56157454	11	93898069		C	T	C	T	FALSE	FALSE	FALSE	TRUE	TRUE	TRUE		0.0143	0.0664	0.1145	3.18e-06	291	0.0694253		0.0266726	0.00631993	0.8127	115803	4.85e-07		TRUE	5.07e-06		0.000894047	0.258611
Citrulline levels	multiple sclerosis	rs60332599	22	50433020		G	A	G	A	FALSE	FALSE	FALSE	TRUE	TRUE	TRUE		0.0123	0.0509	0.1684	3.72e-05	291	0.0559406		0.0304229	-0.020611	0.498101	115803	3.96e-06		TRUE	5.07e-05		0.000725642	0.209863
Citrulline levels	multiple sclerosis	rs60818160	4	14854689		C	T	C	T	FALSE	FALSE	FALSE	TRUE	TRUE	TRUE		0.0106	-0.0437	0.2939	3.45e-05	291	0.0555437		0.0195809	-0.0247902	0.2055	115803	1.38e-05		TRUE	6.12e-05		0.000792608	0.229246
Citrulline levels	multiple sclerosis	rs61780041	1	7324582		A	G	A	G	FALSE	FALSE	FALSE	TRUE	TRUE	TRUE		0.022	0.103	0.0428	2.76e-06	291	0.0704987		0.0922648	-0.078164	0.3969	115803	6.2e-06		TRUE	4.91e-06		0.000869262	0.251435
Citrulline levels	multiple sclerosis	rs61916673	12	748585		A	G	A	G	FALSE	FALSE	FALSE	TRUE	TRUE	TRUE		0.0207	0.091	0.0555	1.15e-05	291	0.0626804		0.0579683	0.0176549	0.760699	115803	8.01e-07		TRUE	1.56e-05		0.000868176	0.251121
Citrulline levels	multiple sclerosis	rs62125943	19	3280020		T	C	T	C	FALSE	FALSE	FALSE	TRUE	TRUE	TRUE		0.0108	-0.0466	0.2982	1.63e-05	291	0.060522		0.0212747	-0.00935609	0.6601	115803	1.67e-06		TRUE	2.28e-05		0.000908914	0.262915
Citrulline levels	multiple sclerosis	rs62369341	5	101737738		C	T	C	T	FALSE	FALSE	FALSE	TRUE	TRUE	TRUE		0.009	0.0397	0.3642	9.87e-06	291	0.0630812		0.0174356	-0.00219758	0.8997	115803	1.37e-07		TRUE	1.4e-05		0.000729914	0.211099
Citrulline levels	multiple sclerosis	rs6548946	3	68097030		T	C	T	C	FALSE	FALSE	FALSE	TRUE	TRUE	TRUE		0.0094	0.0412	0.6439	1.09e-05	291	0.0623292		0.0174906	-0.0158246	0.3656	115803	7.07e-06		TRUE	1.89e-05		0.000778422	0.225139
Citrulline levels	multiple sclerosis	rs6865563	5	22182814		C	T	C	T	FALSE	FALSE	FALSE	TRUE	TRUE	TRUE		0.0093	0.0455	0.5754	1.02e-06	291	0.0764893		0.0176252	-0.0317893	0.0712902	115803	2.81e-05		TRUE	2.32e-06		0.00101159	0.292644
Citrulline levels	multiple sclerosis	rs6966495	7	29388867		G	A	G	A	FALSE	FALSE	FALSE	TRUE	TRUE	TRUE		0.0106	-0.0432	0.2329	4.32e-05	291	0.0543487		0.02085	0.0110388	0.596499	115803	2.42e-06		TRUE	6.36e-05		0.000666836	0.192844
Citrulline levels	multiple sclerosis	rs6972479	7	116918060		A	G	A	G	FALSE	FALSE	FALSE	TRUE	TRUE	TRUE		0.0105	-0.0445	0.2559	2.38e-05	291	0.0585137		0.0202068	-0.0308201	0.1272	115803	2.01e-05		TRUE	4.01e-05		0.000754139	0.218111
Citrulline levels	multiple sclerosis	rs7045322	9	2494323		C	A	C	A	FALSE	FALSE	FALSE	TRUE	TRUE	TRUE		0.012	0.0526	0.2031	1.18e-05	291	0.0623386		0.0198591	0.0359381	0.0703493	115803	2.83e-05		TRUE	2.3e-05		0.000895602	0.259061
Citrulline levels	multiple sclerosis	rs71364220	18	10482460		A	G	A	G	FALSE	FALSE	FALSE	TRUE	TRUE	TRUE		0.0392	0.1655	0.0139	2.48e-05	291	0.0580943		0.061746	0.0451646	0.4645	115803	4.62e-06		TRUE	3.61e-05		0.000750865	0.217163
Citrulline levels	multiple sclerosis	rs72729664	14	76741157		T	C	T	C	FALSE	FALSE	FALSE	TRUE	TRUE	TRUE		0.0149	-0.064	0.1214	1.71e-05	291	0.0600086		0.0293436	-0.015578	0.5955	115803	2.43e-06		TRUE	2.53e-05		0.000873775	0.252742
Citrulline levels	multiple sclerosis	rs72940460	2	205799904		C	T	C	T	FALSE	FALSE	FALSE	TRUE	TRUE	TRUE		0.0325	0.1329	0.0223	4.47e-05	291	0.0546962		0.089661	-0.0763127	0.3947	115803	6.26e-06		TRUE	6.43e-05		0.000770177	0.222753
Citrulline levels	multiple sclerosis	rs73122077	20	46099108		T	C	T	C	FALSE	FALSE	FALSE	TRUE	TRUE	TRUE		0.0233	0.1066	0.0412	4.56e-06	291	0.0675362		0.0578043	0.00160128	0.9779	115803	6.63e-09		TRUE	6.58e-06		0.000897779	0.259691
Citrulline levels	multiple sclerosis	rs7381510	6	95433545		C	T	C	T	FALSE	FALSE	FALSE	TRUE	TRUE	TRUE		0.0134	0.0605	0.8703	6.36e-06	291	0.0658874		0.0523711	0.0377774	0.4707	115803	4.49e-06		TRUE	1.01e-05		0.000826323	0.239005
Citrulline levels	multiple sclerosis	rs74008061	15	35405244		A	G	A	G	FALSE	FALSE	FALSE	TRUE	TRUE	TRUE		0.0379	-0.1563	0.0257	3.8e-05	291	0.0555786		0.0627938	-0.0281014	0.654501	115803	1.73e-06		TRUE	5.12e-05		0.00122342	0.354
Citrulline levels	multiple sclerosis	rs7563279	2	229499707		G	A	G	A	FALSE	FALSE	FALSE	TRUE	TRUE	TRUE		0.0099	0.0412	0.3491	3.24e-05	291	0.0565392		0.0181612	0.0154183	0.3959	115803	6.22e-06		TRUE	4.77e-05		0.000771416	0.223111
Citrulline levels	multiple sclerosis	rs76332902	4	168265136		T	C	T	C	FALSE	FALSE	FALSE	TRUE	TRUE	TRUE		0.0291	0.128	0.0262	1.1e-05	291	0.062747		0.0432007	0.0237805	0.582	115803	2.62e-06		TRUE	1.63e-05		0.000836028	0.241814
Citrulline levels	multiple sclerosis	rs8113956	20	62097991		A	G	A	G	FALSE	FALSE	FALSE	TRUE	TRUE	TRUE		0.0098	-0.0504	0.2975	3.07e-07	291	0.0838455		0.0227863	-0.0510733	0.025	115803	4.34e-05		TRUE	7.78e-07		0.00106175	0.307173
Citrulline levels	multiple sclerosis	rs871440	13	112193423		T	C	T	C	FALSE	FALSE	FALSE	TRUE	TRUE	TRUE		0.0125	-0.0565	0.819	6.64e-06	291	0.0660258		0.029759	0.0327576	0.271	115803	1.05e-05		TRUE	1.08e-05		0.000946432	0.273778
Citrulline levels	multiple sclerosis	rs9768996	7	51740095		C	A	C	A	FALSE	FALSE	FALSE	TRUE	TRUE	TRUE		0.0295	-0.1272	0.9726	1.61e-05	291	0.0604442		0.0836284	-0.0172479	0.8366	115803	3.67e-07		TRUE	2.2e-05		0.000862361	0.249437
Acetoacetate levels	multiple sclerosis	rs10414865	19	5856056		C	T	C	T	FALSE	FALSE	FALSE	TRUE	TRUE	TRUE		0.0377	0.1547	0.2116	4.08e-05	291	0.0550562		0.0338792	-0.0324672	0.3379	115803	7.93e-06		TRUE	6.21e-05		0.00798496	2.32623
Acetoacetate levels	multiple sclerosis	rs10975631	9	6533985		A	G	A	G	FALSE	FALSE	FALSE	TRUE	TRUE	TRUE		0.0408	-0.2112	0.1851	2.19e-07	291	0.0848518		0.0205792	0.0400857	0.0514304	115803	3.28e-05		TRUE	6.12e-07		0.0134564	3.94194
Acetoacetate levels	multiple sclerosis	rs11004373	10	56305305		T	G	T	G	FALSE	FALSE	FALSE	TRUE	TRUE	TRUE		0.0891	-0.3971	0.0347	8.41e-06	291	0.06431		0.044783	-0.00149888	0.9733	115803	9.67e-09		TRUE	1.12e-05		0.0105638	3.08554
Acetoacetate levels	multiple sclerosis	rs11222536	11	131107321		T	C	T	C	FALSE	FALSE	FALSE	TRUE	TRUE	TRUE		0.0432	-0.2088	0.182	1.34e-06	291	0.0747888		0.0231956	0.0121738	0.5997	115803	2.38e-06		TRUE	2.24e-06		0.0129812	3.80091
Acetoacetate levels	multiple sclerosis	rs11466134	17	47583018		A	C	A	C	FALSE	FALSE	FALSE	TRUE	TRUE	TRUE		0.0898	-0.4421	0.0346	8.42e-07	291	0.0773775		0.0581878	-0.0992116	0.0881901	115803	2.51e-05		TRUE	1.96e-06		0.0130573	3.82349
Acetoacetate levels	multiple sclerosis	rs11601246	11	94060134		T	C	T	C	FALSE	FALSE	FALSE	TRUE	TRUE	TRUE		0.0449	0.1938	0.1667	1.56e-05	291	0.06056		0.0210334	0.0251127	0.2325	115803	1.23e-05		TRUE	2.68e-05		0.0104346	3.04739
Acetoacetate levels	multiple sclerosis	rs11608184	11	106620010		A	G	A	G	FALSE	FALSE	FALSE	TRUE	TRUE	TRUE		0.0364	0.1519	0.2614	2.94e-05	291	0.0568334		0.0181315	0.0228593	0.2074	115803	1.37e-05		TRUE	4.97e-05		0.00890965	2.59804
Acetoacetate levels	multiple sclerosis	rs11672063	19	46049412		T	G	T	G	FALSE	FALSE	FALSE	TRUE	TRUE	TRUE		0.0306	0.1446	0.5097	2.34e-06	291	0.0717253		0.0176313	0.0204068	0.2471	115803	1.16e-05		TRUE	4.32e-06		0.0104506	3.05213
Acetoacetate levels	multiple sclerosis	rs11836721	12	76965810		A	G	A	G	FALSE	FALSE	FALSE	TRUE	TRUE	TRUE		0.0849	-0.351	0.0408	3.53e-05	291	0.0558401		0.0461392	-0.0372958	0.4189	115803	5.64e-06		TRUE	5.3e-05		0.00964303	2.81397
Acetoacetate levels	multiple sclerosis	rs12035675	1	208150993		A	G	A	G	FALSE	FALSE	FALSE	TRUE	TRUE	TRUE		0.0656	0.2778	0.0683	2.27e-05	291	0.0584269		0.0372786	0.0241902	0.5164	115803	3.64e-06		TRUE	3.36e-05		0.0098218	2.86666
Acetoacetate levels	multiple sclerosis	rs12546427	8	6604906		A	G	A	G	FALSE	FALSE	FALSE	TRUE	TRUE	TRUE		0.043	-0.1806	0.1839	2.72e-05	291	0.0575267		0.0228402	0.00793137	0.7284	115803	1.04e-06		TRUE	3.65e-05		0.00979018	2.85734
Acetoacetate levels	multiple sclerosis	rs12722516	10	6081217		G	A	G	A	FALSE	FALSE	FALSE	TRUE	TRUE	TRUE		0.0865	-0.3571	0.0404	3.64e-05	291	0.0556884		0.0458847	0.0721407	0.1159	115803	2.13e-05		TRUE	6.38e-05		0.00988738	2.88599
Acetoacetate levels	multiple sclerosis	rs13274132	8	137071614		T	C	T	C	FALSE	FALSE	FALSE	TRUE	TRUE	TRUE		0.0528	-0.2206	0.0938	2.98e-05	291	0.0569607		0.0467422	-0.0569473	0.2231	115803	1.28e-05		TRUE	4.82e-05		0.00827309	2.41087
Acetoacetate levels	multiple sclerosis	rs1372850	15	98868186		A	G	A	G	FALSE	FALSE	FALSE	TRUE	TRUE	TRUE		0.0497	0.2243	0.8857	6.53e-06	291	0.0658371		0.0287459	-0.00039992	0.9889	115803	1.67e-09		TRUE	8.68e-06		0.0101864	2.97417
Acetoacetate levels	multiple sclerosis	rs1731057	16	8803889		C	T	C	T	FALSE	FALSE	FALSE	TRUE	TRUE	TRUE		0.043	-0.1751	0.1757	4.66e-05	291	0.0542635		0.025691	-0.0210763	0.412	115803	5.81e-06		TRUE	6.85e-05		0.00888095	2.58959
Acetoacetate levels	multiple sclerosis	rs17326574	19	34333445		A	G	A	G	FALSE	FALSE	FALSE	TRUE	TRUE	TRUE		0.0662	0.2847	0.0623	1.72e-05	291	0.0601479		0.0377181	-0.0523078	0.1655	115803	1.66e-05		TRUE	2.99e-05		0.00947015	2.76304
Acetoacetate levels	multiple sclerosis	rs1806727	20	46390748		C	T	C	T	FALSE	FALSE	FALSE	TRUE	TRUE	TRUE		0.0395	-0.1809	0.2301	4.64e-06	291	0.067664		0.0217936	-0.0210763	0.3335	115803	8.08e-06		TRUE	8.03e-06		0.0115947	3.39016
Acetoacetate levels	multiple sclerosis	rs237854	3	8832735		C	T	C	T	FALSE	FALSE	FALSE	TRUE	TRUE	TRUE		0.0474	0.195	0.8506	3.94e-05	291	0.0553221		0.0211534	0.0327298	0.1218	115803	2.07e-05		TRUE	6.73e-05		0.00966441	2.82027
Acetoacetate levels	multiple sclerosis	rs2619149	3	142643281		T	C	T	C	FALSE	FALSE	FALSE	TRUE	TRUE	TRUE		0.0338	0.1394	0.6812	3.78e-05	291	0.0555849		0.0179074	-0.0240095	0.18	115803	1.55e-05		TRUE	6.18e-05		0.00844012	2.45996
Acetoacetate levels	multiple sclerosis	rs2810008	1	242687390		A	G	A	G	FALSE	FALSE	FALSE	TRUE	TRUE	TRUE		0.0333	0.1365	0.3325	4.09e-05	291	0.0549459		0.0176765	-0.0191161	0.2795	115803	1.01e-05		TRUE	6.48e-05		0.00827062	2.41014
Acetoacetate levels	multiple sclerosis	rs2823209	21	16664777		A	G	A	G	FALSE	FALSE	FALSE	TRUE	TRUE	TRUE		0.039	-0.1637	0.2279	2.74e-05	291	0.0574606		0.0197977	0.00439035	0.8245	115803	4.25e-07		TRUE	3.59e-05		0.00943073	2.75143
Acetoacetate levels	multiple sclerosis	rs34065085	18	3159164		T	C	T	C	FALSE	FALSE	FALSE	TRUE	TRUE	TRUE		0.0452	0.1931	0.1683	1.91e-05	291	0.0594011		0.0215775	0.00934352	0.665001	115803	1.62e-06		TRUE	2.74e-05		0.0104387	3.0486
Acetoacetate levels	multiple sclerosis	rs342179	12	63097996		A	G	A	G	FALSE	FALSE	FALSE	TRUE	TRUE	TRUE		0.032	0.1499	0.5083	2.91e-06	291	0.0705703		0.0166061	0.0224501	0.1764	115803	1.58e-05		TRUE	5.47e-06		0.0112319	3.28289
Acetoacetate levels	multiple sclerosis	rs35088846	4	136524836		T	C	T	C	FALSE	FALSE	FALSE	TRUE	TRUE	TRUE		0.0463	-0.215	0.1312	3.41e-06	291	0.0694328		0.0249111	-0.0393169	0.1145	115803	2.15e-05		TRUE	6.94e-06		0.0105381	3.07793
Acetoacetate levels	multiple sclerosis	rs3522	15	74244344		T	C	T	C	FALSE	FALSE	FALSE	TRUE	TRUE	TRUE		0.0325	-0.1343	0.4375	3.68e-05	291	0.05579		0.0166153	-0.0219389	0.1867	115803	1.51e-05		TRUE	5.95e-05		0.00887734	2.58853
Acetoacetate levels	multiple sclerosis	rs36035077	12	119680066		C	A	C	A	FALSE	FALSE	FALSE	TRUE	TRUE	TRUE		0.099	-0.4243	0.0293	1.81e-05	291	0.0597608		0.0428003	-0.0622233	0.146	115803	1.83e-05		TRUE	3.23e-05		0.0102407	2.99018
Acetoacetate levels	multiple sclerosis	rs3850427	15	25841802		G	A	G	A	FALSE	FALSE	FALSE	TRUE	TRUE	TRUE		0.0722	-0.2957	0.0564	4.26e-05	291	0.0548565		0.034468	-0.0137056	0.6909	115803	1.37e-06		TRUE	5.7e-05		0.00930678	2.71493
Acetoacetate levels	multiple sclerosis	rs4142630	20	62085117		A	G	A	G	FALSE	FALSE	FALSE	TRUE	TRUE	TRUE		0.0336	-0.14	0.369	3.05e-05	291	0.0566688		0.017388	0.0323166	0.0630899	115803	2.98e-05		TRUE	5.79e-05		0.00912729	2.66208
Acetoacetate levels	multiple sclerosis	rs475037	15	26418434		G	A	G	A	FALSE	FALSE	FALSE	TRUE	TRUE	TRUE		0.0394	0.1644	0.7833	3.07e-05	291	0.0568208		0.0252813	0.012225	0.628699	115803	2.02e-06		TRUE	4.21e-05		0.00917531	2.67622
Acetoacetate levels	multiple sclerosis	rs529219	3	23031200		T	C	T	C	FALSE	FALSE	FALSE	TRUE	TRUE	TRUE		0.0344	-0.1468	0.6458	2.01e-05	291	0.0592787		0.0172832	0.0205866	0.2336	115803	1.23e-05		TRUE	3.3e-05		0.00985891	2.87759
Acetoacetate levels	multiple sclerosis	rs56258082	3	143491919		A	G	A	G	FALSE	FALSE	FALSE	TRUE	TRUE	TRUE		0.0447	0.1829	0.1815	4.32e-05	291	0.0547592		0.0289901	-0.00856323	0.767701	115803	7.53e-07		TRUE	5.66e-05		0.00993923	2.90127
Acetoacetate levels	multiple sclerosis	rs6665682	1	17968988		T	C	T	C	FALSE	FALSE	FALSE	TRUE	TRUE	TRUE		0.0428	-0.1749	0.1523	4.35e-05	291	0.0546258		0.0239307	-0.0191161	0.4244	115803	5.51e-06		TRUE	6.43e-05		0.00789863	2.30088
Acetoacetate levels	multiple sclerosis	rs7074358	10	12738278		A	G	A	G	FALSE	FALSE	FALSE	TRUE	TRUE	TRUE		0.034	-0.1585	0.3874	3.05e-06	291	0.0699382		0.017077	0.00945516	0.5798	115803	2.65e-06		TRUE	5.02e-06		0.0119241	3.48765
Acetoacetate levels	multiple sclerosis	rs71565397	6	33596664		C	A	C	A	FALSE	FALSE	FALSE	TRUE	TRUE	TRUE		0.0582	-0.2675	0.0715	4.26e-06	291	0.0681184		0.0525268	-0.0101483	0.8468	115803	3.22e-07		TRUE	6.22e-06		0.00950092	2.7721
Acetoacetate levels	multiple sclerosis	rs73569211	10	10934182		G	A	G	A	FALSE	FALSE	FALSE	TRUE	TRUE	TRUE		0.0456	-0.2072	0.1438	5.43e-06	291	0.0666781		0.0229729	-0.00290421	0.8994	115803	1.38e-07		TRUE	7.76e-06		0.0105717	3.08786
Acetoacetate levels	multiple sclerosis	rs7519192	1	186862419		G	A	G	A	FALSE	FALSE	FALSE	TRUE	TRUE	TRUE		0.0359	0.1507	0.2827	2.71e-05	291	0.0574692		0.018283	0.0127813	0.4845	115803	4.22e-06		TRUE	3.97e-05		0.0092105	2.68658
Acetoacetate levels	multiple sclerosis	rs8020973	14	92758996		T	G	T	G	FALSE	FALSE	FALSE	TRUE	TRUE	TRUE		0.0462	-0.1995	0.145	1.59e-05	291	0.0606107		0.0245946	0.00260339	0.9157	115803	9.68e-08		TRUE	2.09e-05		0.00986847	2.88041
Acetoacetate levels	multiple sclerosis	rs9354661	6	68742167		G	T	G	T	FALSE	FALSE	FALSE	TRUE	TRUE	TRUE		0.032	0.1305	0.4816	4.5e-05	291	0.0544156		0.0166311	0.00508704	0.7597	115803	8.08e-07		TRUE	6e-05		0.00850359	2.47862
Acetoacetate levels	multiple sclerosis	rs9456931	6	158397559		C	T	C	T	FALSE	FALSE	FALSE	TRUE	TRUE	TRUE		0.0363	-0.1565	0.286	1.6e-05	291	0.0604292		0.0218381	0.0314907	0.1493	115803	1.8e-05		TRUE	2.89e-05		0.0100028	2.92003
Acetoacetate levels	multiple sclerosis	rs9520447	13	108104103		G	A	G	A	FALSE	FALSE	FALSE	TRUE	TRUE	TRUE		0.0364	-0.1485	0.3167	4.42e-05	291	0.0544546		0.0175316	0.0295588	0.091791	115803	2.45e-05		TRUE	7.96e-05		0.00954426	2.78487
Acetoacetate levels	multiple sclerosis	rs968042	4	106016717		A	G	A	G	FALSE	FALSE	FALSE	TRUE	TRUE	TRUE		0.0333	0.1451	0.6724	1.29e-05	291	0.0616474		0.017645	-0.0113355	0.5206	115803	3.56e-06		TRUE	1.99e-05		0.00927548	2.70571
Acetoacetate levels	multiple sclerosis	rs9849690	3	184328020		A	G	A	G	FALSE	FALSE	FALSE	TRUE	TRUE	TRUE		0.0315	0.1412	0.5222	7.35e-06	291	0.0650068		0.0205711	-0.0140015	0.4961	115803	4e-06		TRUE	1.16e-05		0.00994907	2.90417
Sphingomyelin (d18:1/14:0, d16:1/16:0) levels	multiple sclerosis	rs10069979	5	99292206		T	C	T	C	FALSE	FALSE	FALSE	TRUE	TRUE	TRUE		0.0212	0.0973	0.326	4.62e-06	291	0.0679363		0.0177982	-0.0142973	0.4218	115803	5.57e-06		TRUE	7.39e-06		0.00416038	1.20737
Sphingomyelin (d18:1/14:0, d16:1/16:0) levels	multiple sclerosis	rs10485765	20	13238583		T	C	T	C	FALSE	FALSE	FALSE	TRUE	TRUE	TRUE		0.0264	-0.1093	0.176	3.53e-05	291	0.0559901		0.0216661	0.0252152	0.2445	115803	1.17e-05		TRUE	5.57e-05		0.00346506	1.00488
Sphingomyelin (d18:1/14:0, d16:1/16:0) levels	multiple sclerosis	rs10907214	1	5504553		A	G	A	G	FALSE	FALSE	FALSE	TRUE	TRUE	TRUE		0.0206	-0.095	0.2902	3.99e-06	291	0.0685452		0.0179489	-0.0197946	0.2701	115803	1.05e-05		TRUE	7.18e-06		0.00371801	1.07851
Sphingomyelin (d18:1/14:0, d16:1/16:0) levels	multiple sclerosis	rs10983653	9	120197413		T	C	T	C	FALSE	FALSE	FALSE	TRUE	TRUE	TRUE		0.0315	-0.1299	0.1149	3.75e-05	291	0.0555735		0.0245718	-0.0364284	0.1382	115803	1.9e-05		TRUE	6.38e-05		0.00343211	0.995295
Sphingomyelin (d18:1/14:0, d16:1/16:0) levels	multiple sclerosis	rs11187505	10	95294808		G	A	G	A	FALSE	FALSE	FALSE	TRUE	TRUE	TRUE		0.0449	-0.2272	0.048	4.28e-07	291	0.0813876		0.0499982	0.041343	0.4083	115803	5.9e-06		TRUE	8.13e-07		0.00471764	1.36986
Sphingomyelin (d18:1/14:0, d16:1/16:0) levels	multiple sclerosis	rs11221513	11	99689148		A	G	A	G	FALSE	FALSE	FALSE	TRUE	TRUE	TRUE		0.0223	-0.0913	0.2973	4.32e-05	291	0.0548211		0.0175784	0.0238142	0.1755	115803	1.58e-05		TRUE	7.01e-05		0.00348286	1.01007
Sphingomyelin (d18:1/14:0, d16:1/16:0) levels	multiple sclerosis	rs11612920	12	11570428		T	C	T	C	FALSE	FALSE	FALSE	TRUE	TRUE	TRUE		0.1165	-0.491	0.0104	2.51e-05	291	0.057904		0.166607	-0.247251	0.1378	115803	1.9e-05		TRUE	4.38e-05		0.00496233	1.44127
Sphingomyelin (d18:1/14:0, d16:1/16:0) levels	multiple sclerosis	rs1161457	13	29434854		A	G	A	G	FALSE	FALSE	FALSE	TRUE	TRUE	TRUE		0.0256	-0.1119	0.8252	1.21e-05	291	0.0620125		0.0212349	-0.00591747	0.7805	115803	6.71e-07		TRUE	1.73e-05		0.00361236	1.04776
Sphingomyelin (d18:1/14:0, d16:1/16:0) levels	multiple sclerosis	rs11673176	19	5092840		T	C	T	C	FALSE	FALSE	FALSE	TRUE	TRUE	TRUE		0.0253	-0.123	0.1911	1.18e-06	291	0.0756015		0.0212181	-0.022055	0.2986	115803	9.33e-06		TRUE	2.23e-06		0.00467731	1.35809
Sphingomyelin (d18:1/14:0, d16:1/16:0) levels	multiple sclerosis	rs11709977	3	61397942		A	G	A	G	FALSE	FALSE	FALSE	TRUE	TRUE	TRUE		0.0431	-0.1942	0.0535	6.5e-06	291	0.0656388		0.0401971	0.0154183	0.7013	115803	1.27e-06		TRUE	9.77e-06		0.00381947	1.10806
Sphingomyelin (d18:1/14:0, d16:1/16:0) levels	multiple sclerosis	rs11769666	7	145182288		T	C	T	C	FALSE	FALSE	FALSE	TRUE	TRUE	TRUE		0.0321	0.1415	0.1043	1.04e-05	291	0.0630005		0.0297959	-0.0440169	0.1396	115803	1.88e-05		TRUE	1.92e-05		0.00374102	1.08521
Sphingomyelin (d18:1/14:0, d16:1/16:0) levels	multiple sclerosis	rs11876897	18	2211483		T	C	T	C	FALSE	FALSE	FALSE	TRUE	TRUE	TRUE		0.0291	-0.1545	0.1451	1.11e-07	291	0.0888697		0.0228391	0.03015	0.1868	115803	1.5e-05		TRUE	2.67e-07		0.00592202	1.72166
Sphingomyelin (d18:1/14:0, d16:1/16:0) levels	multiple sclerosis	rs12049441	1	242816619		A	G	A	G	FALSE	FALSE	FALSE	TRUE	TRUE	TRUE		0.0213	-0.0868	0.3851	4.5e-05	291	0.0543397		0.0172783	-0.00843548	0.6254	115803	2.06e-06		TRUE	6.31e-05		0.00356819	1.0349
Sphingomyelin (d18:1/14:0, d16:1/16:0) levels	multiple sclerosis	rs1218373	10	14296716		G	T	G	T	FALSE	FALSE	FALSE	TRUE	TRUE	TRUE		0.0203	-0.0892	0.4819	1.1e-05	291	0.0626257		0.0163424	0.00119928	0.9415	115803	4.65e-08		TRUE	1.49e-05		0.00397311	1.15281
Sphingomyelin (d18:1/14:0, d16:1/16:0) levels	multiple sclerosis	rs12335231	8	4479563		T	C	T	C	FALSE	FALSE	FALSE	TRUE	TRUE	TRUE		0.0616	-0.2829	0.0428	4.29e-06	291	0.0680166		0.0514432	-0.0143959	0.7796	115803	6.76e-07		TRUE	6.45e-06		0.00655756	1.90764
Sphingomyelin (d18:1/14:0, d16:1/16:0) levels	multiple sclerosis	rs12339782	9	119596241		G	A	G	A	FALSE	FALSE	FALSE	TRUE	TRUE	TRUE		0.0377	-0.1562	0.0777	3.49e-05	291	0.0560689		0.0314219	0.00783058	0.8032	115803	5.36e-07		TRUE	4.53e-05		0.00349692	1.01416
Sphingomyelin (d18:1/14:0, d16:1/16:0) levels	multiple sclerosis	rs12488259	3	132276356		A	C	A	C	FALSE	FALSE	FALSE	TRUE	TRUE	TRUE		0.0309	-0.1255	0.1065	4.91e-05	291	0.0539965		0.0265772	0.0702079	0.00824992	115803	6.03e-05		TRUE	0.000104335		0.00299752	0.868887
Sphingomyelin (d18:1/14:0, d16:1/16:0) levels	multiple sclerosis	rs12821866	12	10069058		G	A	G	A	FALSE	FALSE	FALSE	TRUE	TRUE	TRUE		0.0489	-0.2285	0.0454	3.01e-06	291	0.0702465		0.0826466	0.105027	0.2038	115803	1.39e-05		TRUE	5.66e-06		0.00452564	1.31386
Sphingomyelin (d18:1/14:0, d16:1/16:0) levels	multiple sclerosis	rs12966257	18	20913842		T	C	T	C	FALSE	FALSE	FALSE	TRUE	TRUE	TRUE		0.0291	-0.1572	0.1279	6.56e-08	291	0.0917156		0.0238235	-0.0180364	0.449	115803	4.95e-06		TRUE	1.43e-07		0.0055128	1.60203
Sphingomyelin (d18:1/14:0, d16:1/16:0) levels	multiple sclerosis	rs13143401	4	182524939		T	C	T	C	FALSE	FALSE	FALSE	TRUE	TRUE	TRUE		0.0578	-0.2888	0.0335	5.89e-07	291	0.0795164		0.0740746	-0.0719485	0.3314	115803	8.15e-06		TRUE	1.15e-06		0.00540096	1.56935
Sphingomyelin (d18:1/14:0, d16:1/16:0) levels	multiple sclerosis	rs13167498	5	66158057		T	C	T	C	FALSE	FALSE	FALSE	TRUE	TRUE	TRUE		0.0799	-0.3833	0.0162	1.62e-06	291	0.0737582		0.0927534	0.14237	0.1248	115803	2.03e-05		TRUE	3.4e-06		0.00468306	1.35977
Sphingomyelin (d18:1/14:0, d16:1/16:0) levels	multiple sclerosis	rs1363571	5	164592961		G	A	G	A	FALSE	FALSE	FALSE	TRUE	TRUE	TRUE		0.0664	-0.2903	0.0255	1.24e-05	291	0.0620363		0.0613615	-0.00757127	0.9018	115803	1.31e-07		TRUE	1.66e-05		0.00418838	1.21553
Sphingomyelin (d18:1/14:0, d16:1/16:0) levels	multiple sclerosis	rs1503023	18	70898074		G	A	G	A	FALSE	FALSE	FALSE	TRUE	TRUE	TRUE		0.0369	-0.1568	0.0797	2.15e-05	291	0.0588059		0.0312938	0.0290169	0.3538	115803	7.42e-06		TRUE	3.36e-05		0.0036067	1.04611
Sphingomyelin (d18:1/14:0, d16:1/16:0) levels	multiple sclerosis	rs17165404	7	130773240		G	T	G	T	FALSE	FALSE	FALSE	TRUE	TRUE	TRUE		0.0426	-0.1985	0.0609	3.24e-06	291	0.0698785		0.0340162	-0.031983	0.3471	115803	7.63e-06		TRUE	5.55e-06		0.00450692	1.3084
Sphingomyelin (d18:1/14:0, d16:1/16:0) levels	multiple sclerosis	rs17187127	1	208298898		T	C	T	C	FALSE	FALSE	FALSE	TRUE	TRUE	TRUE		0.1455	-0.6055	0.0052	3.15e-05	291	0.0565366		0.326259	0.091896	0.7782	115803	6.85e-07		TRUE	4.23e-05		0.00379313	1.10039
Sphingomyelin (d18:1/14:0, d16:1/16:0) levels	multiple sclerosis	rs17820739	15	58121664		G	A	G	A	FALSE	FALSE	FALSE	TRUE	TRUE	TRUE		0.0265	-0.1175	0.1492	9.07e-06	291	0.0636947		0.0242824	-0.0278097	0.2521	115803	1.13e-05		TRUE	1.6e-05		0.00350511	1.01654
Sphingomyelin (d18:1/14:0, d16:1/16:0) levels	multiple sclerosis	rs1873717	4	11767981		A	G	A	G	FALSE	FALSE	FALSE	TRUE	TRUE	TRUE		0.0379	-0.1831	0.0667	1.31e-06	291	0.0747258		0.0317357	-0.00299551	0.9248	115803	7.69e-08		TRUE	2.04e-06		0.00417401	1.21135
Sphingomyelin (d18:1/14:0, d16:1/16:0) levels	multiple sclerosis	rs199541	20	19917570		G	A	G	A	FALSE	FALSE	FALSE	TRUE	TRUE	TRUE		0.0381	-0.179	0.0753	2.68e-06	291	0.0709568		0.0341488	-0.00935609	0.784099	115803	6.48e-07		TRUE	3.97e-06		0.00446202	1.2953
Sphingomyelin (d18:1/14:0, d16:1/16:0) levels	multiple sclerosis	rs245957	7	29279270		A	G	A	G	FALSE	FALSE	FALSE	TRUE	TRUE	TRUE		0.055	-0.2267	0.0359	3.8e-05	291	0.0555228		0.0456282	-0.0113355	0.8038	115803	5.33e-07		TRUE	4.95e-05		0.00355754	1.0318
Sphingomyelin (d18:1/14:0, d16:1/16:0) levels	multiple sclerosis	rs2483232	1	3340116		G	A	G	A	FALSE	FALSE	FALSE	TRUE	TRUE	TRUE		0.0445	0.1894	0.9471	2.1e-05	291	0.0589846		0.0595876	-0.0414472	0.4867	115803	4.18e-06		TRUE	3.1e-05		0.00359452	1.04257
Sphingomyelin (d18:1/14:0, d16:1/16:0) levels	multiple sclerosis	rs2501295	1	22346158		A	G	A	G	FALSE	FALSE	FALSE	TRUE	TRUE	TRUE		0.0501	0.2045	0.9557	4.45e-05	291	0.0545093		0.0528568	0.0309171	0.5586	115803	2.95e-06		TRUE	6.27e-05		0.00354113	1.02702
Sphingomyelin (d18:1/14:0, d16:1/16:0) levels	multiple sclerosis	rs2594285	1	11608652		T	G	T	G	FALSE	FALSE	FALSE	TRUE	TRUE	TRUE		0.0448	-0.1863	0.0594	3.17e-05	291	0.0564589		0.0347527	0.013607	0.695401	115803	1.32e-06		TRUE	4.38e-05		0.00387835	1.12521
Sphingomyelin (d18:1/14:0, d16:1/16:0) levels	multiple sclerosis	rs2825469	21	20644817		T	C	T	C	FALSE	FALSE	FALSE	TRUE	TRUE	TRUE		0.0366	-0.1488	0.0902	4.8e-05	291	0.0540993		0.0474912	-0.0770536	0.1047	115803	2.27e-05		TRUE	8.32e-05		0.00363403	1.05406
Sphingomyelin (d18:1/14:0, d16:1/16:0) levels	multiple sclerosis	rs28473096	4	48731061		T	C	T	C	FALSE	FALSE	FALSE	TRUE	TRUE	TRUE		0.0263	0.109	0.1845	3.33e-05	291	0.0561008		0.0341273	0.0305623	0.3705	115803	6.93e-06		TRUE	5.17e-05		0.00357523	1.03695
Sphingomyelin (d18:1/14:0, d16:1/16:0) levels	multiple sclerosis	rs28754424	4	150118287		A	G	A	G	FALSE	FALSE	FALSE	TRUE	TRUE	TRUE		0.0242	-0.1041	0.2302	1.7e-05	291	0.0601755		0.0191831	-0.0270313	0.1588	115803	1.71e-05		TRUE	2.99e-05		0.00384074	1.11425
Sphingomyelin (d18:1/14:0, d16:1/16:0) levels	multiple sclerosis	rs2981985	6	167769458		G	A	G	A	FALSE	FALSE	FALSE	TRUE	TRUE	TRUE		0.0485	0.2004	0.9507	3.58e-05	291	0.0557811		0.0403357	-0.0610247	0.1303	115803	1.98e-05		TRUE	6.21e-05		0.00376457	1.09207
Sphingomyelin (d18:1/14:0, d16:1/16:0) levels	multiple sclerosis	rs313420	11	103213506		C	T	C	T	FALSE	FALSE	FALSE	TRUE	TRUE	TRUE		0.0213	-0.1004	0.6488	2.46e-06	291	0.071391		0.016991	0.00359354	0.8325	115803	3.86e-07		TRUE	3.64e-06		0.0045937	1.33371
Sphingomyelin (d18:1/14:0, d16:1/16:0) levels	multiple sclerosis	rs35401316	10	72363845		C	T	C	T	FALSE	FALSE	FALSE	TRUE	TRUE	TRUE		0.053	-0.2166	0.0378	4.42e-05	291	0.0546345		0.0639431	-0.0163654	0.798	115803	5.66e-07		TRUE	5.73e-05		0.00341275	0.989661
Sphingomyelin (d18:1/14:0, d16:1/16:0) levels	multiple sclerosis	rs41484050	3	177891973		G	T	G	T	FALSE	FALSE	FALSE	TRUE	TRUE	TRUE		0.0391	-0.1656	0.0722	2.33e-05	291	0.0584409		0.0334591	0.0335568	0.3159	115803	8.69e-06		TRUE	3.62e-05		0.00367403	1.06571
Sphingomyelin (d18:1/14:0, d16:1/16:0) levels	multiple sclerosis	rs4242108	5	44129286		C	T	C	T	FALSE	FALSE	FALSE	TRUE	TRUE	TRUE		0.0271	-0.1108	0.1624	4.32e-05	291	0.0546792		0.023164	-0.00329457	0.8869	115803	1.75e-07		TRUE	5.55e-05		0.00333989	0.968463
Sphingomyelin (d18:1/14:0, d16:1/16:0) levels	multiple sclerosis	rs4352833	8	132397859		T	C	T	C	FALSE	FALSE	FALSE	TRUE	TRUE	TRUE		0.0375	0.1786	0.9216	1.86e-06	291	0.0727758		0.0301616	-0.0195906	0.516	115803	3.64e-06		TRUE	3.22e-06		0.00460948	1.33831
Sphingomyelin (d18:1/14:0, d16:1/16:0) levels	multiple sclerosis	rs4708168	6	75562196		C	T	C	T	FALSE	FALSE	FALSE	TRUE	TRUE	TRUE		0.0291	-0.1193	0.1334	4.2e-05	291	0.0549601		0.029379	0.0315939	0.2822	115803	9.99e-06		TRUE	6.46e-05		0.00329068	0.954146
Sphingomyelin (d18:1/14:0, d16:1/16:0) levels	multiple sclerosis	rs4763042	12	63331466		G	A	G	A	FALSE	FALSE	FALSE	TRUE	TRUE	TRUE		0.0335	-0.1366	0.1018	4.64e-05	291	0.0544027		0.0296562	-0.0223484	0.4511	115803	4.9e-06		TRUE	6.61e-05		0.00341234	0.989543
Sphingomyelin (d18:1/14:0, d16:1/16:0) levels	multiple sclerosis	rs4855830	3	89140640		G	A	G	A	FALSE	FALSE	FALSE	TRUE	TRUE	TRUE		0.0309	0.1359	0.8717	1.1e-05	291	0.0627318		0.0257839	0.0224462	0.384	115803	6.54e-06		TRUE	1.75e-05		0.00413107	1.19883
Sphingomyelin (d18:1/14:0, d16:1/16:0) levels	multiple sclerosis	rs4877225	9	84352304		T	C	T	C	FALSE	FALSE	FALSE	TRUE	TRUE	TRUE		0.0207	-0.0853	0.3511	3.84e-05	291	0.0554962		0.0171165	0.0293646	0.0862402	115803	2.54e-05		TRUE	6.78e-05		0.00331541	0.961339
Sphingomyelin (d18:1/14:0, d16:1/16:0) levels	multiple sclerosis	rs58421993	14	88159829		G	A	G	A	FALSE	FALSE	FALSE	TRUE	TRUE	TRUE		0.1119	-0.4622	0.0105	3.64e-05	291	0.0557432		0.107484	-0.109482	0.3084	115803	8.96e-06		TRUE	5.63e-05		0.0044391	1.28862
Sphingomyelin (d18:1/14:0, d16:1/16:0) levels	multiple sclerosis	rs60123959	2	237477938		G	A	G	A	FALSE	FALSE	FALSE	TRUE	TRUE	TRUE		0.0402	-0.1714	0.0665	1.98e-05	291	0.0591804		0.0366522	-0.0380662	0.299	115803	9.31e-06		TRUE	3.24e-05		0.00364744	1.05797
Sphingomyelin (d18:1/14:0, d16:1/16:0) levels	multiple sclerosis	rs60212763	2	35599456		T	C	T	C	FALSE	FALSE	FALSE	TRUE	TRUE	TRUE		0.0405	-0.1673	0.0628	3.56e-05	291	0.0557532		0.0397433	-0.0384512	0.3333	115803	8.08e-06		TRUE	5.56e-05		0.00329468	0.955311
Sphingomyelin (d18:1/14:0, d16:1/16:0) levels	multiple sclerosis	rs6060254	20	33716598		A	G	A	G	FALSE	FALSE	FALSE	TRUE	TRUE	TRUE		0.0227	0.0982	0.7389	1.47e-05	291	0.0608168		0.0188578	-0.00280393	0.8818	115803	1.91e-07		TRUE	2.04e-05		0.00372088	1.07935
Sphingomyelin (d18:1/14:0, d16:1/16:0) levels	multiple sclerosis	rs61903373	11	121706514		A	G	A	G	FALSE	FALSE	FALSE	TRUE	TRUE	TRUE		0.0782	-0.3632	0.0223	3.41e-06	291	0.0694571		0.133907	0.397497	0.00299302	115803	7.61e-05		TRUE	9.55e-06		0.00575218	1.672
Sphingomyelin (d18:1/14:0, d16:1/16:0) levels	multiple sclerosis	rs62054903	16	29750555		G	A	G	A	FALSE	FALSE	FALSE	TRUE	TRUE	TRUE		0.0888	-0.3753	0.0128	2.36e-05	291	0.0582087		0.442568	-0.0258627	0.9534	115803	2.95e-08		TRUE	3.06e-05		0.00355961	1.0324
Sphingomyelin (d18:1/14:0, d16:1/16:0) levels	multiple sclerosis	rs62069469	17	70658359		A	G	A	G	FALSE	FALSE	FALSE	TRUE	TRUE	TRUE		0.0816	-0.4135	0.0153	3.99e-07	291	0.0816025		0.0654436	-0.073715	0.26	115803	1.1e-05		TRUE	8.47e-07		0.00515201	1.49664
Sphingomyelin (d18:1/14:0, d16:1/16:0) levels	multiple sclerosis	rs62290914	3	185856050		G	T	G	T	FALSE	FALSE	FALSE	TRUE	TRUE	TRUE		0.0314	-0.1287	0.1276	4.2e-05	291	0.0549365		0.0270169	-0.0418135	0.1217	115803	2.07e-05		TRUE	7.16e-05		0.00368768	1.06968
Sphingomyelin (d18:1/14:0, d16:1/16:0) levels	multiple sclerosis	rs62468824	7	23577394		C	T	C	T	FALSE	FALSE	FALSE	TRUE	TRUE	TRUE		0.0925	-0.41	0.0168	9.33e-06	291	0.0636536		0.262364	0.359679	0.1704	115803	1.62e-05		TRUE	1.69e-05		0.00555327	1.61386
Sphingomyelin (d18:1/14:0, d16:1/16:0) levels	multiple sclerosis	rs62516489	8	113515340		A	G	A	G	FALSE	FALSE	FALSE	TRUE	TRUE	TRUE		0.0511	-0.2078	0.0406	4.79e-05	291	0.0541235		0.117272	0.139837	0.2331	115803	1.23e-05		TRUE	7.58e-05		0.00336393	0.975457
Sphingomyelin (d18:1/14:0, d16:1/16:0) levels	multiple sclerosis	rs648396	6	138413269		G	A	G	A	FALSE	FALSE	FALSE	TRUE	TRUE	TRUE		0.0214	-0.0971	0.5219	5.84e-06	291	0.0665008		0.0165663	-0.00742752	0.653899	115803	1.74e-06		TRUE	8.61e-06		0.00470516	1.36622
Sphingomyelin (d18:1/14:0, d16:1/16:0) levels	multiple sclerosis	rs6550645	3	22016432		G	A	G	A	FALSE	FALSE	FALSE	TRUE	TRUE	TRUE		0.0245	0.1178	0.8046	1.54e-06	291	0.0740694		0.0207405	-0.0105555	0.6108	115803	2.24e-06		TRUE	2.52e-06		0.0043634	1.26655
Sphingomyelin (d18:1/14:0, d16:1/16:0) levels	multiple sclerosis	rs6567170	18	58109319		T	C	T	C	FALSE	FALSE	FALSE	TRUE	TRUE	TRUE		0.0361	0.1586	0.0824	1.1e-05	291	0.062606		0.0288063	-0.0615654	0.0325799	115803	3.94e-05		TRUE	2.37e-05		0.00380379	1.10349
Sphingomyelin (d18:1/14:0, d16:1/16:0) levels	multiple sclerosis	rs66466372	11	26291156		C	T	C	T	FALSE	FALSE	FALSE	TRUE	TRUE	TRUE		0.0619	-0.3064	0.0312	7.59e-07	291	0.0781549		0.0699548	-0.0253753	0.7168	115803	1.14e-06		TRUE	1.23e-06		0.0056754	1.64955
Sphingomyelin (d18:1/14:0, d16:1/16:0) levels	multiple sclerosis	rs6737490	2	118601177		C	T	C	T	FALSE	FALSE	FALSE	TRUE	TRUE	TRUE		0.0475	-0.2357	0.0451	7.05e-07	291	0.07851		0.0350988	0.0175532	0.617	115803	2.16e-06		TRUE	1.21e-06		0.00478502	1.38952
Sphingomyelin (d18:1/14:0, d16:1/16:0) levels	multiple sclerosis	rs71382578	16	18909378		T	G	T	G	FALSE	FALSE	FALSE	TRUE	TRUE	TRUE		0.0385	-0.163	0.0796	2.35e-05	291	0.0584012		0.0282782	0.00290421	0.9182	115803	9.11e-08		TRUE	3e-05		0.00389309	1.1295
Sphingomyelin (d18:1/14:0, d16:1/16:0) levels	multiple sclerosis	rs71541991	7	50216190		A	G	A	G	FALSE	FALSE	FALSE	TRUE	TRUE	TRUE		0.0783	-0.4021	0.0154	2.86e-07	291	0.0836222		0.0919672	-0.333826	0.000283602	115803	0.000113766		TRUE	1.15e-06		0.00490319	1.424
Sphingomyelin (d18:1/14:0, d16:1/16:0) levels	multiple sclerosis	rs71616265	5	44629871		A	G	A	G	FALSE	FALSE	FALSE	TRUE	TRUE	TRUE		0.0774	-0.3219	0.0233	3.18e-05	291	0.05647		0.102218	0.0813185	0.4263	115803	5.47e-06		TRUE	4.77e-05		0.00471617	1.36943
Sphingomyelin (d18:1/14:0, d16:1/16:0) levels	multiple sclerosis	rs72791395	5	135217807		A	G	A	G	FALSE	FALSE	FALSE	TRUE	TRUE	TRUE		0.0449	-0.1831	0.0477	4.54e-05	291	0.0544112		0.0604429	-0.0211742	0.726099	115803	1.06e-06		TRUE	6.06e-05		0.00304578	0.88292
Sphingomyelin (d18:1/14:0, d16:1/16:0) levels	multiple sclerosis	rs72828936	6	24132022		A	G	A	G	FALSE	FALSE	FALSE	TRUE	TRUE	TRUE		0.0627	-0.2555	0.0298	4.59e-05	291	0.0543358		0.736256	-1.08738	0.1397	115803	1.88e-05		TRUE	7.77e-05		0.00377476	1.09504
Sphingomyelin (d18:1/14:0, d16:1/16:0) levels	multiple sclerosis	rs72847499	3	30554356		C	T	C	T	FALSE	FALSE	FALSE	TRUE	TRUE	TRUE		0.1224	-0.5179	0.0079	2.32e-05	291	0.0583348		0.076443	-0.0794579	0.2986	115803	9.33e-06		TRUE	3.72e-05		0.0042044	1.2202
Sphingomyelin (d18:1/14:0, d16:1/16:0) levels	multiple sclerosis	rs73109670	3	60808337		T	C	T	C	FALSE	FALSE	FALSE	TRUE	TRUE	TRUE		0.0404	-0.1705	0.0564	2.48e-05	291	0.0580517		0.0399528	-0.0901149	0.0241002	115803	4.39e-05		TRUE	5.05e-05		0.00309418	0.896994
Sphingomyelin (d18:1/14:0, d16:1/16:0) levels	multiple sclerosis	rs73123055	3	11581670		T	C	T	C	FALSE	FALSE	FALSE	TRUE	TRUE	TRUE		0.0757	-0.372	0.0191	8.99e-07	291	0.0771158		0.0657083	-0.0766832	0.2432	115803	1.18e-05		TRUE	1.79e-06		0.0051853	1.50636
Sphingomyelin (d18:1/14:0, d16:1/16:0) levels	multiple sclerosis	rs73196014	12	116343537		T	C	T	C	FALSE	FALSE	FALSE	TRUE	TRUE	TRUE		0.0258	-0.1141	0.1803	9.4e-06	291	0.0633862		0.0221209	-0.00349389	0.8745	115803	2.15e-07		TRUE	1.34e-05		0.00384815	1.11641
Sphingomyelin (d18:1/14:0, d16:1/16:0) levels	multiple sclerosis	rs73209373	12	119060442		T	C	T	C	FALSE	FALSE	FALSE	TRUE	TRUE	TRUE		0.0583	-0.2367	0.0309	4.9e-05	291	0.0539599		0.142649	0.148152	0.299	115803	9.31e-06		TRUE	7.54e-05		0.00335547	0.972996
Sphingomyelin (d18:1/14:0, d16:1/16:0) levels	multiple sclerosis	rs779914	2	12700740		C	A	C	A	FALSE	FALSE	FALSE	TRUE	TRUE	TRUE		0.0207	0.0916	0.3286	9.15e-06	291	0.0634571		0.0179058	0.00260339	0.8844	115803	1.83e-07		TRUE	1.32e-05		0.00370229	1.07394
Sphingomyelin (d18:1/14:0, d16:1/16:0) levels	multiple sclerosis	rs8036633	15	39868557		A	G	A	G	FALSE	FALSE	FALSE	TRUE	TRUE	TRUE		0.0323	-0.152	0.121	2.47e-06	291	0.0711736		0.0245407	-0.0164637	0.5023	115803	3.89e-06		TRUE	4.21e-06		0.00491464	1.42734
Sphingomyelin (d18:1/14:0, d16:1/16:0) levels	multiple sclerosis	rs8092104	18	10209195		T	C	T	C	FALSE	FALSE	FALSE	TRUE	TRUE	TRUE		0.066	0.3041	0.967	4.11e-06	291	0.0684324		0.058528	0.0254728	0.663399	115803	1.64e-06		TRUE	6.25e-06		0.00590205	1.71582
Sphingomyelin (d18:1/14:0, d16:1/16:0) levels	multiple sclerosis	rs9326286	11	126666201		G	T	G	T	FALSE	FALSE	FALSE	TRUE	TRUE	TRUE		0.0205	0.089	0.3547	1.45e-05	291	0.0612259		0.0170124	0.0253178	0.1367	115803	1.91e-05		TRUE	2.57e-05		0.00362604	1.05174
Sphingomyelin (d18:1/14:0, d16:1/16:0) levels	multiple sclerosis	rs9333447	1	165614080		T	C	T	C	FALSE	FALSE	FALSE	TRUE	TRUE	TRUE		0.0538	-0.2834	0.0339	1.42e-07	291	0.0876034		0.043291	0.0676366	0.1182	115803	2.11e-05		TRUE	3.51e-07		0.0052608	1.52841
Sphingomyelin (d18:1/14:0, d16:1/16:0) levels	multiple sclerosis	rs9418741	10	128874098		G	A	G	A	FALSE	FALSE	FALSE	TRUE	TRUE	TRUE		0.0199	-0.0812	0.4728	4.54e-05	291	0.0544731		0.017446	-0.0110388	0.5269	115803	3.46e-06		TRUE	6.37e-05		0.00328696	0.953065
Sphingomyelin (d18:1/14:0, d16:1/16:0) levels	multiple sclerosis	rs9825287	3	38714855		A	G	A	G	FALSE	FALSE	FALSE	TRUE	TRUE	TRUE		0.0542	-0.2575	0.0343	2e-06	291	0.0724433		0.0397059	-0.0754785	0.0573099	115803	3.12e-05		TRUE	4.59e-06		0.00439259	1.27506
Sphingomyelin (d18:1/14:0, d16:1/16:0) levels	multiple sclerosis	rs9965875	18	42457812		A	G	A	G	FALSE	FALSE	FALSE	TRUE	TRUE	TRUE		0.0595	-0.2599	0.0337	1.25e-05	291	0.061932		0.123265	-0.264286	0.0320302	115803	3.97e-05		TRUE	2.65e-05		0.00439931	1.27702
Sphingomyelin (d18:1/18:1, d18:2/18:0) levels	multiple sclerosis	rs10840711	12	17575269		T	C	T	C	FALSE	FALSE	FALSE	TRUE	TRUE	TRUE		0.0227	0.0983	0.0534	1.56e-05	291	0.0609332		0.0388415	-0.00598207	0.8776	115803	2.05e-07		TRUE	2e-05		0.000976888	0.282597
Sphingomyelin (d18:1/18:1, d18:2/18:0) levels	multiple sclerosis	rs11244241	9	133288738		A	G	A	G	FALSE	FALSE	FALSE	TRUE	TRUE	TRUE		0.0179	-0.0741	0.0914	3.49e-05	291	0.0559777		0.028831	-0.026934	0.3502	115803	7.54e-06		TRUE	5.32e-05		0.00091198	0.263803
Sphingomyelin (d18:1/18:1, d18:2/18:0) levels	multiple sclerosis	rs11259606	10	15373313		T	C	T	C	FALSE	FALSE	FALSE	TRUE	TRUE	TRUE		0.0217	0.0894	0.0611	3.92e-05	291	0.0554718		0.0875568	-0.0030952	0.9718	115803	1.08e-08		TRUE	4.77e-05		0.000916992	0.265254
Sphingomyelin (d18:1/18:1, d18:2/18:0) levels	multiple sclerosis	rs11578056	1	167224019		C	T	C	T	FALSE	FALSE	FALSE	TRUE	TRUE	TRUE		0.0232	0.0996	0.0576	1.82e-05	291	0.0599509		0.0491793	-0.122218	0.01295	115803	5.33e-05		TRUE	3.92e-05		0.00107698	0.311582
Sphingomyelin (d18:1/18:1, d18:2/18:0) levels	multiple sclerosis	rs11625012	14	51804089		G	T	G	T	FALSE	FALSE	FALSE	TRUE	TRUE	TRUE		0.0102	-0.0416	0.3815	4.37e-05	291	0.0544233		0.0172725	0.0153811	0.3732	115803	6.85e-06		TRUE	6.78e-05		0.000816678	0.236213
Sphingomyelin (d18:1/18:1, d18:2/18:0) levels	multiple sclerosis	rs11638892	15	25878275		A	G	A	G	FALSE	FALSE	FALSE	TRUE	TRUE	TRUE		0.0285	-0.1289	0.0365	6.25e-06	291	0.0661024		0.0405023	-0.0542041	0.1808	115803	1.55e-05		TRUE	1.13e-05		0.00116864	0.338132
Sphingomyelin (d18:1/18:1, d18:2/18:0) levels	multiple sclerosis	rs11769666	7	145182288		T	C	T	C	FALSE	FALSE	FALSE	TRUE	TRUE	TRUE		0.0162	0.0819	0.1052	4.54e-07	291	0.0812524		0.0297959	-0.0440169	0.1396	115803	1.88e-05		TRUE	9.81e-07		0.00126281	0.365415
Sphingomyelin (d18:1/18:1, d18:2/18:0) levels	multiple sclerosis	rs11955946	5	90344018		G	A	G	A	FALSE	FALSE	FALSE	TRUE	TRUE	TRUE		0.0118	0.048	0.285	4.61e-05	291	0.0541552		0.0181969	0.0107577	0.5544	115803	3.02e-06		TRUE	6.65e-05		0.000938995	0.271625
Sphingomyelin (d18:1/18:1, d18:2/18:0) levels	multiple sclerosis	rs11977513	7	100920007		G	A	G	A	FALSE	FALSE	FALSE	TRUE	TRUE	TRUE		0.0152	-0.0664	0.1529	1.31e-05	291	0.0619414		0.0253139	0.044579	0.0782294	115803	2.68e-05		TRUE	2.43e-05		0.00114211	0.330447
Sphingomyelin (d18:1/18:1, d18:2/18:0) levels	multiple sclerosis	rs12065273	1	40902209		C	T	C	T	FALSE	FALSE	FALSE	TRUE	TRUE	TRUE		0.0238	-0.1022	0.0547	1.71e-05	291	0.0599775		0.039693	0.0269602	0.497	115803	3.98e-06		TRUE	2.63e-05		0.00108016	0.312504
Sphingomyelin (d18:1/18:1, d18:2/18:0) levels	multiple sclerosis	rs12336793	9	109960553		T	G	T	G	FALSE	FALSE	FALSE	TRUE	TRUE	TRUE		0.0128	0.053	0.1885	3.57e-05	291	0.0560022		0.0208832	0.00591747	0.7769	115803	6.93e-07		TRUE	4.61e-05		0.000859373	0.248572
Sphingomyelin (d18:1/18:1, d18:2/18:0) levels	multiple sclerosis	rs12408007	1	231756145		A	G	A	G	FALSE	FALSE	FALSE	TRUE	TRUE	TRUE		0.0157	-0.0746	0.1185	1.93e-06	291	0.0724623		0.0436357	0.0118702	0.785599	115803	6.39e-07		TRUE	3.1e-06		0.00116265	0.336396
Sphingomyelin (d18:1/18:1, d18:2/18:0) levels	multiple sclerosis	rs12461424	19	31970617		A	G	A	G	FALSE	FALSE	FALSE	TRUE	TRUE	TRUE		0.0215	0.0909	0.0664	2.41e-05	291	0.0582491		0.0359594	0.00561574	0.8759	115803	2.11e-07		TRUE	3.11e-05		0.00102444	0.296367
Sphingomyelin (d18:1/18:1, d18:2/18:0) levels	multiple sclerosis	rs12461965	19	533133		C	T	C	T	FALSE	FALSE	FALSE	TRUE	TRUE	TRUE		0.0184	-0.0757	0.916	3.79e-05	291	0.0553273		0.0360398	-0.0263498	0.4647	115803	4.62e-06		TRUE	5.66e-05		0.000881854	0.255081
Sphingomyelin (d18:1/18:1, d18:2/18:0) levels	multiple sclerosis	rs12463638	2	106009380		G	A	G	A	FALSE	FALSE	FALSE	TRUE	TRUE	TRUE		0.014	-0.0609	0.8652	1.28e-05	291	0.0614522		0.0250058	-0.0268575	0.2828	115803	9.96e-06		TRUE	2.26e-05		0.000865109	0.250233
Sphingomyelin (d18:1/18:1, d18:2/18:0) levels	multiple sclerosis	rs12872251	13	76192503		T	C	T	C	FALSE	FALSE	FALSE	TRUE	TRUE	TRUE		0.0304	-0.1309	0.0304	1.71e-05	291	0.0602878		0.0568153	-0.0972174	0.0870603	115803	2.53e-05		TRUE	3.14e-05		0.00101013	0.292222
Sphingomyelin (d18:1/18:1, d18:2/18:0) levels	multiple sclerosis	rs12927139	16	79689338		A	G	A	G	FALSE	FALSE	FALSE	TRUE	TRUE	TRUE		0.0207	0.0863	0.0692	3.18e-05	291	0.0567308		0.0428012	0.0802344	0.0608499	115803	3.03e-05		TRUE	5.75e-05		0.000959432	0.277542
Sphingomyelin (d18:1/18:1, d18:2/18:0) levels	multiple sclerosis	rs12932453	16	378220		T	C	T	C	FALSE	FALSE	FALSE	TRUE	TRUE	TRUE		0.0298	-0.1319	0.0327	9.92e-06	291	0.0634854		0.120854	-0.153751	0.2033	115803	1.4e-05		TRUE	1.7e-05		0.0011006	0.318423
Sphingomyelin (d18:1/18:1, d18:2/18:0) levels	multiple sclerosis	rs13421056	2	196231968		A	G	A	G	FALSE	FALSE	FALSE	TRUE	TRUE	TRUE		0.035	0.1521	0.0196	1.36e-05	291	0.0613385		0.0524047	0.0252152	0.6304	115803	2e-06		TRUE	2.02e-05		0.000889094	0.257177
Sphingomyelin (d18:1/18:1, d18:2/18:0) levels	multiple sclerosis	rs1571793	9	78793274		A	G	A	G	FALSE	FALSE	FALSE	TRUE	TRUE	TRUE		0.0133	-0.0541	0.2093	4.93e-05	291	0.054152		0.0211	-0.00110061	0.9584	115803	2.35e-08		TRUE	5.94e-05		0.000968736	0.280236
Sphingomyelin (d18:1/18:1, d18:2/18:0) levels	multiple sclerosis	rs1615764	2	231348146		G	A	G	A	FALSE	FALSE	FALSE	TRUE	TRUE	TRUE		0.0126	-0.0518	0.2234	3.88e-05	291	0.0552506		0.0200828	0.00420884	0.834	115803	3.79e-07		TRUE	5.13e-05		0.000931044	0.269322
Sphingomyelin (d18:1/18:1, d18:2/18:0) levels	multiple sclerosis	rs16911848	11	23886973		A	G	A	G	FALSE	FALSE	FALSE	TRUE	TRUE	TRUE		0.0378	0.2083	0.02	3.56e-08	291	0.0950836		0.0630781	-0.00727348	0.9082	115803	1.15e-07		TRUE	6.79e-08		0.00170084	0.492382
Sphingomyelin (d18:1/18:1, d18:2/18:0) levels	multiple sclerosis	rs17448679	5	106739481		C	T	C	T	FALSE	FALSE	FALSE	TRUE	TRUE	TRUE		0.0681	0.2793	0.0062	4.11e-05	291	0.0550023		0.086259	0.0257281	0.7655	115803	7.68e-07		TRUE	5.45e-05		0.000961308	0.278085
Sphingomyelin (d18:1/18:1, d18:2/18:0) levels	multiple sclerosis	rs17567976	13	66725708		G	T	G	T	FALSE	FALSE	FALSE	TRUE	TRUE	TRUE		0.0196	0.0909	0.072	3.66e-06	291	0.0692695		0.0345372	-0.0156765	0.649901	115803	1.78e-06		TRUE	5.47e-06		0.00110418	0.31946
Sphingomyelin (d18:1/18:1, d18:2/18:0) levels	multiple sclerosis	rs1817567	2	184797826		A	G	A	G	FALSE	FALSE	FALSE	TRUE	TRUE	TRUE		0.0114	-0.0468	0.2592	3.86e-05	291	0.0551022		0.0221556	0.00652122	0.7685	115803	7.48e-07		TRUE	5.35e-05		0.000841119	0.243288
Sphingomyelin (d18:1/18:1, d18:2/18:0) levels	multiple sclerosis	rs1906717	12	48768774		T	C	T	C	FALSE	FALSE	FALSE	TRUE	TRUE	TRUE		0.014	-0.0602	0.8231	1.81e-05	291	0.060132		0.0218223	0.0567583	0.00929694	115803	5.84e-05		TRUE	3.9e-05		0.00105537	0.305323
Sphingomyelin (d18:1/18:1, d18:2/18:0) levels	multiple sclerosis	rs2007267	14	76884443		T	C	T	C	FALSE	FALSE	FALSE	TRUE	TRUE	TRUE		0.02	-0.0872	0.0726	1.28e-05	291	0.0617176		0.033788	0.0613436	0.06944	115803	2.85e-05		TRUE	2.55e-05		0.00102392	0.296217
Sphingomyelin (d18:1/18:1, d18:2/18:0) levels	multiple sclerosis	rs2391898	13	111656439		A	G	A	G	FALSE	FALSE	FALSE	TRUE	TRUE	TRUE		0.0126	0.0535	0.7812	2.22e-05	291	0.0587202		0.0204972	0.00914166	0.6556	115803	1.72e-06		TRUE	3.07e-05		0.000978469	0.283055
Sphingomyelin (d18:1/18:1, d18:2/18:0) levels	multiple sclerosis	rs2398193	10	5065756		T	C	T	C	FALSE	FALSE	FALSE	TRUE	TRUE	TRUE		0.0196	-0.0898	0.9145	4.66e-06	291	0.0677159		0.0326818	-0.0327298	0.3166	115803	8.66e-06		TRUE	8.02e-06		0.00126105	0.364904
Sphingomyelin (d18:1/18:1, d18:2/18:0) levels	multiple sclerosis	rs28551743	8	143959412		A	G	A	G	FALSE	FALSE	FALSE	TRUE	TRUE	TRUE		0.01	0.0406	0.5213	4.82e-05	291	0.053959		0.0175037	-0.0112366	0.5209	115803	3.56e-06		TRUE	6.94e-05		0.000822684	0.237952
Sphingomyelin (d18:1/18:1, d18:2/18:0) levels	multiple sclerosis	rs3006557	10	30090348		A	G	A	G	FALSE	FALSE	FALSE	TRUE	TRUE	TRUE		0.0124	-0.0586	0.7368	2.37e-06	291	0.0717342		0.0193729	0.00059982	0.9753	115803	8.28e-09		TRUE	3.29e-06		0.00133187	0.385423
Sphingomyelin (d18:1/18:1, d18:2/18:0) levels	multiple sclerosis	rs34609161	3	97907476		T	C	T	C	FALSE	FALSE	FALSE	TRUE	TRUE	TRUE		0.0192	0.0847	0.0756	1.07e-05	291	0.0630905		0.0372611	-0.0629748	0.0910102	115803	2.47e-05		TRUE	1.99e-05		0.00100272	0.290076
Sphingomyelin (d18:1/18:1, d18:2/18:0) levels	multiple sclerosis	rs35678298	2	206581049		T	C	T	C	FALSE	FALSE	FALSE	TRUE	TRUE	TRUE		0.063	0.3043	0.0077	1.35e-06	291	0.0746979		0.104661	-0.0466927	0.6555	115803	1.72e-06		TRUE	2.23e-06		0.00141504	0.409525
Sphingomyelin (d18:1/18:1, d18:2/18:0) levels	multiple sclerosis	rs357916	11	44492709		A	G	A	G	FALSE	FALSE	FALSE	TRUE	TRUE	TRUE		0.0377	-0.1565	0.0224	3.34e-05	291	0.0562723		0.0532605	-0.0856271	0.1079	115803	2.23e-05		TRUE	5.85e-05		0.00107267	0.310336
Sphingomyelin (d18:1/18:1, d18:2/18:0) levels	multiple sclerosis	rs35791680	2	47324139		A	G	A	G	FALSE	FALSE	FALSE	TRUE	TRUE	TRUE		0.0125	0.055	0.2292	1.09e-05	291	0.0627838		0.0235394	0.0277824	0.2379	115803	1.2e-05		TRUE	1.86e-05		0.00106884	0.309225
Sphingomyelin (d18:1/18:1, d18:2/18:0) levels	multiple sclerosis	rs381043	12	125899573		C	T	C	T	FALSE	FALSE	FALSE	TRUE	TRUE	TRUE		0.0128	0.0564	0.2085	1.08e-05	291	0.062951		0.022278	0.0231663	0.2984	115803	9.34e-06		TRUE	1.76e-05		0.00104989	0.303738
Sphingomyelin (d18:1/18:1, d18:2/18:0) levels	multiple sclerosis	rs41291163	2	29063510		A	G	A	G	FALSE	FALSE	FALSE	TRUE	TRUE	TRUE		0.0254	-0.1092	0.0394	1.75e-05	291	0.0601113		0.08499	-0.0118298	0.8893	115803	1.67e-07		TRUE	2.28e-05		0.000902639	0.261098
Sphingomyelin (d18:1/18:1, d18:2/18:0) levels	multiple sclerosis	rs4256496	7	8083827		G	A	G	A	FALSE	FALSE	FALSE	TRUE	TRUE	TRUE		0.01	0.0409	0.5555	4.42e-05	291	0.0547156		0.0174685	-0.00270365	0.877	115803	2.07e-07		TRUE	5.54e-05		0.0008261	0.23894
Sphingomyelin (d18:1/18:1, d18:2/18:0) levels	multiple sclerosis	rs4271674	18	74242453		A	C	A	C	FALSE	FALSE	FALSE	TRUE	TRUE	TRUE		0.0199	0.0881	0.9309	9.71e-06	291	0.0635112		0.0394336	-0.055407	0.16	115803	1.7e-05		TRUE	1.74e-05		0.000998534	0.288865
Sphingomyelin (d18:1/18:1, d18:2/18:0) levels	multiple sclerosis	rs4365709	4	120721158		C	A	C	A	FALSE	FALSE	FALSE	TRUE	TRUE	TRUE		0.0098	0.0405	0.4425	3.53e-05	291	0.0557988		0.0167899	-0.0189199	0.2598	115803	1.1e-05		TRUE	5.7e-05		0.000809279	0.234071
Sphingomyelin (d18:1/18:1, d18:2/18:0) levels	multiple sclerosis	rs471724	1	55130972		T	C	T	C	FALSE	FALSE	FALSE	TRUE	TRUE	TRUE		0.0112	0.0467	0.7135	2.85e-05	291	0.0567452		0.0183851	0.0310141	0.0916199	115803	2.46e-05		TRUE	5.52e-05		0.000891625	0.25791
Sphingomyelin (d18:1/18:1, d18:2/18:0) levels	multiple sclerosis	rs4915446	1	200567806		T	C	T	C	FALSE	FALSE	FALSE	TRUE	TRUE	TRUE		0.0844	0.4112	0.0035	1.11e-06	291	0.0759001		0.187802	-0.0622233	0.740399	115803	9.48e-07		TRUE	1.78e-06		0.00117946	0.341265
Sphingomyelin (d18:1/18:1, d18:2/18:0) levels	multiple sclerosis	rs512490	12	57870648		G	A	G	A	FALSE	FALSE	FALSE	TRUE	TRUE	TRUE		0.0373	-0.1543	0.9777	3.6e-05	291	0.0559027		0.0682941	0.00239712	0.972	115803	1.06e-08		TRUE	4.45e-05		0.00103818	0.300346
Sphingomyelin (d18:1/18:1, d18:2/18:0) levels	multiple sclerosis	rs556330	21	44824964		C	T	C	T	FALSE	FALSE	FALSE	TRUE	TRUE	TRUE		0.011	0.0494	0.6528	6.7e-06	291	0.0652339		0.0201721	-0.00210221	0.917	115803	9.38e-08		TRUE	9.79e-06		0.00110623	0.320053
Sphingomyelin (d18:1/18:1, d18:2/18:0) levels	multiple sclerosis	rs55751312	22	50523078		T	C	T	C	FALSE	FALSE	FALSE	TRUE	TRUE	TRUE		0.0257	-0.1273	0.0447	7.21e-07	291	0.0782536		0.0516557	-0.0465018	0.368	115803	7e-06		TRUE	1.39e-06		0.00138399	0.400529
Sphingomyelin (d18:1/18:1, d18:2/18:0) levels	multiple sclerosis	rs55909294	6	74055200		A	G	A	G	FALSE	FALSE	FALSE	TRUE	TRUE	TRUE		0.0343	-0.1502	0.0229	1.2e-05	291	0.0622233		0.181513	-0.0983057	0.5881	115803	2.53e-06		TRUE	1.77e-05		0.00100959	0.292066
Sphingomyelin (d18:1/18:1, d18:2/18:0) levels	multiple sclerosis	rs57125381	8	53708602		C	T	C	T	FALSE	FALSE	FALSE	TRUE	TRUE	TRUE		0.0112	-0.0464	0.3164	3.36e-05	291	0.0560592		0.0156455	-0.000100005	0.9949	115803	3.53e-10		TRUE	4.31e-05		0.000931332	0.269406
Sphingomyelin (d18:1/18:1, d18:2/18:0) levels	multiple sclerosis	rs57551831	19	54936051		T	C	T	C	FALSE	FALSE	FALSE	TRUE	TRUE	TRUE		0.0349	-0.1507	0.0229	1.62e-05	291	0.0606073		0.0545164	0.0391567	0.4726	115803	4.45e-06		TRUE	2.4e-05		0.00101632	0.294016
Sphingomyelin (d18:1/18:1, d18:2/18:0) levels	multiple sclerosis	rs58421993	14	88159829		G	A	G	A	FALSE	FALSE	FALSE	TRUE	TRUE	TRUE		0.0559	-0.2442	0.0109	1.24e-05	291	0.0619439		0.107484	-0.109482	0.3084	115803	8.96e-06		TRUE	2.06e-05		0.00128584	0.372087
Sphingomyelin (d18:1/18:1, d18:2/18:0) levels	multiple sclerosis	rs58554023	8	59071852		T	C	T	C	FALSE	FALSE	FALSE	TRUE	TRUE	TRUE		0.0316	-0.1388	0.0275	1.11e-05	291	0.0625808		0.055339	0.0537173	0.3317	115803	8.14e-06		TRUE	1.84e-05		0.00103046	0.29811
Sphingomyelin (d18:1/18:1, d18:2/18:0) levels	multiple sclerosis	rs6096439	20	50075337		A	G	A	G	FALSE	FALSE	FALSE	TRUE	TRUE	TRUE		0.0165	-0.0683	0.1093	3.48e-05	291	0.0559707		0.0290945	-0.0124225	0.6694	115803	1.57e-06		TRUE	4.78e-05		0.000908287	0.262734
Sphingomyelin (d18:1/18:1, d18:2/18:0) levels	multiple sclerosis	rs60974257	12	32131512		A	G	A	G	FALSE	FALSE	FALSE	TRUE	TRUE	TRUE		0.0119	-0.0543	0.2044	4.79e-06	291	0.0672039		0.0199758	-0.0303561	0.1286	115803	1.99e-05		TRUE	9.83e-06		0.000958971	0.277409
Sphingomyelin (d18:1/18:1, d18:2/18:0) levels	multiple sclerosis	rs61977197	14	24259052		C	T	C	T	FALSE	FALSE	FALSE	TRUE	TRUE	TRUE		0.0156	0.0669	0.1164	1.77e-05	291	0.059829		0.0302129	-0.0752002	0.01281	115803	5.35e-05		TRUE	4e-05		0.000920642	0.266311
Sphingomyelin (d18:1/18:1, d18:2/18:0) levels	multiple sclerosis	rs62030796	16	427010		T	C	T	C	FALSE	FALSE	FALSE	TRUE	TRUE	TRUE		0.0272	-0.1333	0.0396	9.9e-07	291	0.0767281		0.0382422	-0.0119286	0.755099	115803	8.4e-07		TRUE	1.54e-06		0.00135157	0.391132
Sphingomyelin (d18:1/18:1, d18:2/18:0) levels	multiple sclerosis	rs6468704	8	100994389		T	C	T	C	FALSE	FALSE	FALSE	TRUE	TRUE	TRUE		0.013	0.0531	0.1827	4.55e-05	291	0.0545795		0.0220483	-0.0120726	0.584	115803	2.59e-06		TRUE	6.15e-05		0.000842052	0.243558
Sphingomyelin (d18:1/18:1, d18:2/18:0) levels	multiple sclerosis	rs6701371	1	18345215		C	T	C	T	FALSE	FALSE	FALSE	TRUE	TRUE	TRUE		0.0102	0.0437	0.4664	1.97e-05	291	0.0597203		0.0163925	0.0212721	0.1944	115803	1.45e-05		TRUE	3.14e-05		0.000950533	0.274965
Sphingomyelin (d18:1/18:1, d18:2/18:0) levels	multiple sclerosis	rs6746850	2	226126820		A	G	A	G	FALSE	FALSE	FALSE	TRUE	TRUE	TRUE		0.0122	-0.0591	0.7733	1.28e-06	291	0.075102		0.0216676	0.00697561	0.7475	115803	8.95e-07		TRUE	2.03e-06		0.00122463	0.354352
Sphingomyelin (d18:1/18:1, d18:2/18:0) levels	multiple sclerosis	rs6762865	3	189815115		T	C	T	C	FALSE	FALSE	FALSE	TRUE	TRUE	TRUE		0.0497	0.2387	0.0105	1.58e-06	291	0.073917		0.29591	0.0892685	0.762901	115803	7.86e-07		TRUE	2.45e-06		0.00118397	0.342572
Sphingomyelin (d18:1/18:1, d18:2/18:0) levels	multiple sclerosis	rs71352944	18	482041		T	C	T	C	FALSE	FALSE	FALSE	TRUE	TRUE	TRUE		0.0148	-0.0607	0.1576	4.29e-05	291	0.055003		0.0238378	-0.00239712	0.9199	115803	8.73e-08		TRUE	5.22e-05		0.000978322	0.283012
Sphingomyelin (d18:1/18:1, d18:2/18:0) levels	multiple sclerosis	rs72664074	4	80304933		C	T	C	T	FALSE	FALSE	FALSE	TRUE	TRUE	TRUE		0.0236	-0.1025	0.0481	1.36e-05	291	0.0612725		0.0337004	-0.00935609	0.7813	115803	6.66e-07		TRUE	1.95e-05		0.000962087	0.278311
Sphingomyelin (d18:1/18:1, d18:2/18:0) levels	multiple sclerosis	rs72782698	10	9072316		T	C	T	C	FALSE	FALSE	FALSE	TRUE	TRUE	TRUE		0.0289	0.1326	0.0293	4.61e-06	291	0.067898		0.044281	0.0171521	0.698499	115803	1.3e-06		TRUE	6.75e-06		0.00100016	0.289336
Sphingomyelin (d18:1/18:1, d18:2/18:0) levels	multiple sclerosis	rs72844304	11	3803357		T	G	T	G	FALSE	FALSE	FALSE	TRUE	TRUE	TRUE		0.0449	0.1898	0.0158	2.35e-05	291	0.05823		0.185782	0.0790432	0.6705	115803	1.56e-06		TRUE	3.31e-05		0.00112037	0.324151
Sphingomyelin (d18:1/18:1, d18:2/18:0) levels	multiple sclerosis	rs72871776	4	82032634		G	A	G	A	FALSE	FALSE	FALSE	TRUE	TRUE	TRUE		0.0393	-0.1789	0.0178	5.27e-06	291	0.0669057		0.0493686	0.00340579	0.945	115803	4.11e-08		TRUE	7.37e-06		0.0011191	0.323784
Sphingomyelin (d18:1/18:1, d18:2/18:0) levels	multiple sclerosis	rs72885500	11	29452000		T	C	T	C	FALSE	FALSE	FALSE	TRUE	TRUE	TRUE		0.0368	0.1726	0.0208	2.73e-06	291	0.070734		0.194234	0.351972	0.0699697	115803	2.84e-05		TRUE	5.94e-06		0.00121352	0.351133
Sphingomyelin (d18:1/18:1, d18:2/18:0) levels	multiple sclerosis	rs7334814	13	29376872		C	T	C	T	FALSE	FALSE	FALSE	TRUE	TRUE	TRUE		0.0098	-0.0483	0.5373	7.45e-07	291	0.0775344		0.0163733	0.0120274	0.4626	115803	4.66e-06		TRUE	1.5e-06		0.00115995	0.335616
Sphingomyelin (d18:1/18:1, d18:2/18:0) levels	multiple sclerosis	rs74179741	20	14420295		T	C	T	C	FALSE	FALSE	FALSE	TRUE	TRUE	TRUE		0.0468	-0.2025	0.0136	1.49e-05	291	0.0608414		0.169431	-0.0454513	0.788501	115803	6.21e-07		TRUE	2.09e-05		0.0011002	0.318308
Sphingomyelin (d18:1/18:1, d18:2/18:0) levels	multiple sclerosis	rs7659128	4	170778068		T	C	T	C	FALSE	FALSE	FALSE	TRUE	TRUE	TRUE		0.0209	0.0913	0.0687	1.29e-05	291	0.0619414		0.0429051	0.0417599	0.3304	115803	8.18e-06		TRUE	2.04e-05		0.00106664	0.308588
Sphingomyelin (d18:1/18:1, d18:2/18:0) levels	multiple sclerosis	rs7778807	7	155692401		A	G	A	G	FALSE	FALSE	FALSE	TRUE	TRUE	TRUE		0.0171	-0.0727	0.094	2.25e-05	291	0.0588616		0.0303962	0.114962	0.0001555	115803	0.000123511		TRUE	6.14e-05		0.000900233	0.260402
Sphingomyelin (d18:1/18:1, d18:2/18:0) levels	multiple sclerosis	rs9573965	13	77549449		C	T	C	T	FALSE	FALSE	FALSE	TRUE	TRUE	TRUE		0.0495	-0.2521	0.014	3.58e-07	291	0.0823589		0.0636069	-0.0232686	0.7145	115803	1.16e-06		TRUE	6.15e-07		0.00175461	0.507974
Sphingomyelin (d18:1/18:1, d18:2/18:0) levels	multiple sclerosis	rs9589736	13	86982135		C	T	C	T	FALSE	FALSE	FALSE	TRUE	TRUE	TRUE		0.0158	-0.0656	0.1247	3.48e-05	291	0.0562904		0.0247031	0.0590072	0.0169099	115803	4.93e-05		TRUE	6.88e-05		0.000939423	0.271748
Sphingomyelin (d18:1/18:1, d18:2/18:0) levels	multiple sclerosis	rs990794	1	244106113		A	C	A	C	FALSE	FALSE	FALSE	TRUE	TRUE	TRUE		0.0114	0.0481	0.2407	2.28e-05	291	0.0580259		0.0191849	-0.0249853	0.1928	115803	1.46e-05		TRUE	4.13e-05		0.000845687	0.24461
Sphingomyelin (d18:1/18:1, d18:2/18:0) levels	multiple sclerosis	rs9967016	18	35344826		C	T	C	T	FALSE	FALSE	FALSE	TRUE	TRUE	TRUE		0.0141	0.067	0.1714	2e-06	291	0.0724674		0.0225553	0.0222456	0.324	115803	8.4e-06		TRUE	3.68e-06		0.00127507	0.368967
Sphingomyelin (d18:1/18:1, d18:2/18:0) levels	multiple sclerosis	rs9982012	21	17751811		T	C	T	C	FALSE	FALSE	FALSE	TRUE	TRUE	TRUE		0.0306	-0.1283	0.0364	2.69e-05	291	0.0573412		0.0750418	0.145488	0.0525303	115803	3.25e-05		TRUE	5.29e-05		0.00115473	0.334104
Sphingomyelin (d18:1/20:0, d16:1/22:0) levels	multiple sclerosis	rs10009630	4	27617786		A	G	A	G	FALSE	FALSE	FALSE	TRUE	TRUE	TRUE		0.1099	0.5016	0.9918	4.99e-06	291	0.0672348		0.128302	0.0140015	0.9131	115803	1.03e-07		TRUE	7.05e-06		0.00409245	1.18758
Sphingomyelin (d18:1/20:0, d16:1/22:0) levels	multiple sclerosis	rs10107597	8	130113940		C	A	C	A	FALSE	FALSE	FALSE	TRUE	TRUE	TRUE		0.0325	-0.1388	0.0862	1.92e-05	291	0.0593656		0.0268873	0.0403013	0.1339	115803	1.94e-05		TRUE	3.48e-05		0.00303506	0.879803
Sphingomyelin (d18:1/20:0, d16:1/22:0) levels	multiple sclerosis	rs10279310	7	21970993		A	G	A	G	FALSE	FALSE	FALSE	TRUE	TRUE	TRUE		0.0193	-0.0916	0.2871	2.19e-06	291	0.0723074		0.0187323	0.028914	0.1227	115803	2.06e-05		TRUE	4.31e-06		0.00343465	0.996035
Sphingomyelin (d18:1/20:0, d16:1/22:0) levels	multiple sclerosis	rs1040439	6	143147414		T	C	T	C	FALSE	FALSE	FALSE	TRUE	TRUE	TRUE		0.0265	0.1122	0.8703	2.28e-05	291	0.0584063		0.0240961	-0.0130852	0.5871	115803	2.55e-06		TRUE	3.3e-05		0.002842	0.82368
Sphingomyelin (d18:1/20:0, d16:1/22:0) levels	multiple sclerosis	rs10410403	19	7018508		A	G	A	G	FALSE	FALSE	FALSE	TRUE	TRUE	TRUE		0.0278	-0.1278	0.1065	4.34e-06	291	0.0681433		0.175536	-0.0560022	0.749701	115803	8.79e-07		TRUE	6.38e-06		0.00310839	0.901127
Sphingomyelin (d18:1/20:0, d16:1/22:0) levels	multiple sclerosis	rs10788973	1	54657181		C	A	C	A	FALSE	FALSE	FALSE	TRUE	TRUE	TRUE		0.0613	-0.257	0.023	2.8e-05	291	0.0573331		0.0644685	-0.0167588	0.7949	115803	5.84e-07		TRUE	3.69e-05		0.00296837	0.860414
Sphingomyelin (d18:1/20:0, d16:1/22:0) levels	multiple sclerosis	rs10917097	1	22308807		G	A	G	A	FALSE	FALSE	FALSE	TRUE	TRUE	TRUE		0.0401	0.1821	0.9426	5.58e-06	291	0.0666038		0.0407056	0.0796426	0.0503999	115803	3.31e-05		TRUE	1.2e-05		0.0035883	1.04075
Sphingomyelin (d18:1/20:0, d16:1/22:0) levels	multiple sclerosis	rs10996615	10	67489783		C	T	C	T	FALSE	FALSE	FALSE	TRUE	TRUE	TRUE		0.0954	-0.4645	0.0092	1.12e-06	291	0.0758119		0.0737146	0.0387408	0.5992	115803	2.39e-06		TRUE	1.9e-06		0.00393346	1.14126
Sphingomyelin (d18:1/20:0, d16:1/22:0) levels	multiple sclerosis	rs11240099	1	146506626		C	T	C	T	FALSE	FALSE	FALSE	TRUE	TRUE	TRUE		0.0372	-0.1779	0.0641	1.76e-06	291	0.0733318		0.0483613	0.00020002	0.9967	115803	1.48e-10		TRUE	2.51e-06		0.00379725	1.10159
Sphingomyelin (d18:1/20:0, d16:1/22:0) levels	multiple sclerosis	rs11253209	10	5546697		A	G	A	G	FALSE	FALSE	FALSE	TRUE	TRUE	TRUE		0.0245	-0.106	0.1946	1.52e-05	291	0.0608311		0.0203145	0.00994933	0.6243	115803	2.07e-06		TRUE	2.2e-05		0.00352206	1.02147
Sphingomyelin (d18:1/20:0, d16:1/22:0) levels	multiple sclerosis	rs113290176	1	95359013		T	C	T	C	FALSE	FALSE	FALSE	TRUE	TRUE	TRUE		0.0582	-0.2754	0.0238	2.25e-06	291	0.0719077		0.0597538	0.0486652	0.4154	115803	5.73e-06		TRUE	3.87e-06		0.00352431	1.02213
Sphingomyelin (d18:1/20:0, d16:1/22:0) levels	multiple sclerosis	rs11649857	17	3674938		A	G	A	G	FALSE	FALSE	FALSE	TRUE	TRUE	TRUE		0.0347	-0.141	0.0914	4.93e-05	291	0.0540446		0.0311702	-0.0226417	0.467599	115803	4.56e-06		TRUE	6.96e-05		0.00330208	0.957462
Sphingomyelin (d18:1/20:0, d16:1/22:0) levels	multiple sclerosis	rs11666485	19	56472250		C	T	C	T	FALSE	FALSE	FALSE	TRUE	TRUE	TRUE		0.114	-0.4826	0.0089	2.31e-05	291	0.05839		0.0723028	-0.0242047	0.737801	115803	9.68e-07		TRUE	3.16e-05		0.00410877	1.19233
Sphingomyelin (d18:1/20:0, d16:1/22:0) levels	multiple sclerosis	rs11753644	6	150615150		A	C	A	C	FALSE	FALSE	FALSE	TRUE	TRUE	TRUE		0.038	-0.1742	0.0613	4.54e-06	291	0.067787		0.0356748	0.0363528	0.3082	115803	8.97e-06		TRUE	7.96e-06		0.00349232	1.01282
Sphingomyelin (d18:1/20:0, d16:1/22:0) levels	multiple sclerosis	rs11778703	8	111553549		G	A	G	A	FALSE	FALSE	FALSE	TRUE	TRUE	TRUE		0.0348	-0.1636	0.0658	2.65e-06	291	0.0710407		0.315359	0.386545	0.2203	115803	1.3e-05		TRUE	4.92e-06		0.0032905	0.954095
Sphingomyelin (d18:1/20:0, d16:1/22:0) levels	multiple sclerosis	rs11946732	4	148835530		G	A	G	A	FALSE	FALSE	FALSE	TRUE	TRUE	TRUE		0.0724	-0.3053	0.0156	2.49e-05	291	0.0579625		0.267259	0.255538	0.339	115803	7.89e-06		TRUE	3.88e-05		0.00286273	0.829703
Sphingomyelin (d18:1/20:0, d16:1/22:0) levels	multiple sclerosis	rs11995254	8	140855783		T	C	T	C	FALSE	FALSE	FALSE	TRUE	TRUE	TRUE		0.0407	-0.1985	0.0534	1.09e-06	291	0.0760473		0.0697819	-0.0557185	0.4246	115803	5.51e-06		TRUE	1.95e-06		0.00398345	1.15582
Sphingomyelin (d18:1/20:0, d16:1/22:0) levels	multiple sclerosis	rs12101832	15	42514103		T	C	T	C	FALSE	FALSE	FALSE	TRUE	TRUE	TRUE		0.0659	-0.3245	0.0191	8.39e-07	291	0.0774055		0.137098	-0.124428	0.3641	115803	7.11e-06		TRUE	1.6e-06		0.00394564	1.14481
Sphingomyelin (d18:1/20:0, d16:1/22:0) levels	multiple sclerosis	rs12209593	6	148320412		C	T	C	T	FALSE	FALSE	FALSE	TRUE	TRUE	TRUE		0.0422	-0.1844	0.0514	1.22e-05	291	0.0619746		0.0651274	-0.0471698	0.4689	115803	4.53e-06		TRUE	1.92e-05		0.00331587	0.961476
Sphingomyelin (d18:1/20:0, d16:1/22:0) levels	multiple sclerosis	rs12211335	6	114790125		G	A	G	A	FALSE	FALSE	FALSE	TRUE	TRUE	TRUE		0.0229	-0.1035	0.181	6.37e-06	291	0.0660163		0.0224212	0.00300451	0.8934	115803	1.55e-07		TRUE	8.66e-06		0.00317595	0.920773
Sphingomyelin (d18:1/20:0, d16:1/22:0) levels	multiple sclerosis	rs12354975	10	102833020		T	G	T	G	FALSE	FALSE	FALSE	TRUE	TRUE	TRUE		0.0469	-0.1997	0.0367	2.07e-05	291	0.059032		0.0420711	-0.0331446	0.4308	115803	5.36e-06		TRUE	3.14e-05		0.00281977	0.817218
Sphingomyelin (d18:1/20:0, d16:1/22:0) levels	multiple sclerosis	rs12413908	10	17695772		G	A	G	A	FALSE	FALSE	FALSE	TRUE	TRUE	TRUE		0.0415	-0.1991	0.0516	1.57e-06	291	0.073768		0.0462465	0.00300451	0.9482	115803	3.64e-08		TRUE	2.37e-06		0.00387984	1.12564
Sphingomyelin (d18:1/20:0, d16:1/22:0) levels	multiple sclerosis	rs12421620	11	66276576		A	G	A	G	FALSE	FALSE	FALSE	TRUE	TRUE	TRUE		0.0725	-0.3102	0.0156	1.87e-05	291	0.0595711		0.0685152	-0.108406	0.1136	115803	2.16e-05		TRUE	3.42e-05		0.00295536	0.856629
Sphingomyelin (d18:1/20:0, d16:1/22:0) levels	multiple sclerosis	rs12474167	2	4055332		G	A	G	A	FALSE	FALSE	FALSE	TRUE	TRUE	TRUE		0.0197	-0.0936	0.3025	1.97e-06	291	0.0724531		0.0200215	0.000700245	0.9721	115803	1.06e-08		TRUE	2.93e-06		0.00369702	1.0724
Sphingomyelin (d18:1/20:0, d16:1/22:0) levels	multiple sclerosis	rs12805758	11	110382942		T	G	T	G	FALSE	FALSE	FALSE	TRUE	TRUE	TRUE		0.0281	-0.1271	0.1086	6.29e-06	291	0.0661113		0.0312695	0.0358345	0.2518	115803	1.13e-05		TRUE	1.08e-05		0.00312769	0.906738
Sphingomyelin (d18:1/20:0, d16:1/22:0) levels	multiple sclerosis	rs12866256	13	83985080		G	T	G	T	FALSE	FALSE	FALSE	TRUE	TRUE	TRUE		0.0716	-0.3142	0.0155	1.15e-05	291	0.0624703		0.164725	0.0400931	0.8077	115803	5.12e-07		TRUE	1.59e-05		0.00301294	0.87337
Sphingomyelin (d18:1/20:0, d16:1/22:0) levels	multiple sclerosis	rs12968621	18	20956352		T	C	T	C	FALSE	FALSE	FALSE	TRUE	TRUE	TRUE		0.0262	-0.1366	0.1292	1.77e-07	291	0.0859726		0.023721	-0.0199007	0.4015	115803	6.08e-06		TRUE	3.81e-07		0.00419868	1.21853
Sphingomyelin (d18:1/20:0, d16:1/22:0) levels	multiple sclerosis	rs13167498	5	66158057		T	C	T	C	FALSE	FALSE	FALSE	TRUE	TRUE	TRUE		0.0691	-0.5015	0.015	4.03e-13	291	0.154161		0.0927534	0.14237	0.1248	115803	2.03e-05		TRUE	3.5e-12		0.00743189	2.1639
Sphingomyelin (d18:1/20:0, d16:1/22:0) levels	multiple sclerosis	rs135080	22	43824571		C	T	C	T	FALSE	FALSE	FALSE	TRUE	TRUE	TRUE		0.052	-0.2337	0.0326	6.97e-06	291	0.0653242		0.0465865	-0.0179381	0.7002	115803	1.28e-06		TRUE	1.03e-05		0.00344486	0.999005
Sphingomyelin (d18:1/20:0, d16:1/22:0) levels	multiple sclerosis	rs16866052	2	7407463		T	G	T	G	FALSE	FALSE	FALSE	TRUE	TRUE	TRUE		0.0268	-0.1191	0.1237	9.07e-06	291	0.0639658		0.0263665	-0.0564748	0.0322003	115803	3.96e-05		TRUE	1.91e-05		0.00307522	0.89148
Sphingomyelin (d18:1/20:0, d16:1/22:0) levels	multiple sclerosis	rs17033273	3	10676697		A	G	A	G	FALSE	FALSE	FALSE	TRUE	TRUE	TRUE		0.0847	-0.4651	0.0126	3.94e-08	291	0.0944773		0.0617738	0.0345914	0.5755	115803	2.71e-06		TRUE	8.51e-08		0.00538253	1.56397
Sphingomyelin (d18:1/20:0, d16:1/22:0) levels	multiple sclerosis	rs17089777	13	73391993		G	A	G	A	FALSE	FALSE	FALSE	TRUE	TRUE	TRUE		0.0991	-0.5599	0.0087	1.6e-08	291	0.0994663		0.113233	-0.0171521	0.8796	115803	1.98e-07		TRUE	3.26e-08		0.00540724	1.57119
Sphingomyelin (d18:1/20:0, d16:1/22:0) levels	multiple sclerosis	rs17192051	17	31924809		A	G	A	G	FALSE	FALSE	FALSE	TRUE	TRUE	TRUE		0.0237	-0.102	0.1708	1.74e-05	291	0.0602319		0.0224775	0.0229616	0.307	115803	9.01e-06		TRUE	2.72e-05		0.00294698	0.854195
Sphingomyelin (d18:1/20:0, d16:1/22:0) levels	multiple sclerosis	rs17370669	1	47873311		T	C	T	C	FALSE	FALSE	FALSE	TRUE	TRUE	TRUE		0.0509	-0.2624	0.028	2.49e-07	291	0.0842147		0.0703737	-0.00538547	0.939	115803	5.06e-08		TRUE	4.18e-07		0.00374785	1.0872
Sphingomyelin (d18:1/20:0, d16:1/22:0) levels	multiple sclerosis	rs17373605	1	60888846		T	C	T	C	FALSE	FALSE	FALSE	TRUE	TRUE	TRUE		0.0541	-0.2495	0.0319	4.04e-06	291	0.0685501		0.0677405	-0.0818564	0.2269	115803	1.26e-05		TRUE	7.35e-06		0.00384487	1.11546
Sphingomyelin (d18:1/20:0, d16:1/22:0) levels	multiple sclerosis	rs17719366	3	186724140		G	A	G	A	FALSE	FALSE	FALSE	TRUE	TRUE	TRUE		0.0923	-0.5385	0.009	5.49e-09	291	0.105369		0.483267	0.799175	0.0981906	115803	2.36e-05		TRUE	1.84e-08		0.0051727	1.50268
Sphingomyelin (d18:1/20:0, d16:1/22:0) levels	multiple sclerosis	rs2077023	7	141109797		T	C	T	C	FALSE	FALSE	FALSE	TRUE	TRUE	TRUE		0.0409	-0.1765	0.0554	1.58e-05	291	0.0605375		0.0368863	0.00521357	0.8876	115803	1.73e-07		TRUE	2.13e-05		0.00326045	0.945351
Sphingomyelin (d18:1/20:0, d16:1/22:0) levels	multiple sclerosis	rs2163970	3	85446451		G	A	G	A	FALSE	FALSE	FALSE	TRUE	TRUE	TRUE		0.0559	0.2986	0.9738	9.44e-08	291	0.08986		0.0494393	-0.0671018	0.1747	115803	1.59e-05		TRUE	2.29e-07		0.00454968	1.32087
Sphingomyelin (d18:1/20:0, d16:1/22:0) levels	multiple sclerosis	rs2396006	2	224390501		T	C	T	C	FALSE	FALSE	FALSE	TRUE	TRUE	TRUE		0.0365	-0.2051	0.0617	1.98e-08	291	0.0984953		0.0320857	-0.0153167	0.6331	115803	1.97e-06		TRUE	4.22e-08		0.00487066	1.41451
Sphingomyelin (d18:1/20:0, d16:1/22:0) levels	multiple sclerosis	rs28381784	7	87238517		G	A	G	A	FALSE	FALSE	FALSE	TRUE	TRUE	TRUE		0.0473	-0.2097	0.0391	9.1e-06	291	0.0636797		0.0526224	0.00060018	0.9909	115803	1.12e-09		TRUE	1.24e-05		0.00330432	0.958114
Sphingomyelin (d18:1/20:0, d16:1/22:0) levels	multiple sclerosis	rs28525240	8	4462281		C	A	C	A	FALSE	FALSE	FALSE	TRUE	TRUE	TRUE		0.059	-0.2815	0.0239	1.83e-06	291	0.0730174		0.066474	-0.0128175	0.8471	115803	3.21e-07		TRUE	2.77e-06		0.00369725	1.07247
Sphingomyelin (d18:1/20:0, d16:1/22:0) levels	multiple sclerosis	rs28548527	9	93249735		C	T	C	T	FALSE	FALSE	FALSE	TRUE	TRUE	TRUE		0.0438	-0.1994	0.0478	5.29e-06	291	0.0669153		0.0384908	0.00803217	0.8347	115803	3.76e-07		TRUE	7.6e-06		0.0036194	1.04981
Sphingomyelin (d18:1/20:0, d16:1/22:0) levels	multiple sclerosis	rs28773285	3	31822050		T	G	T	G	FALSE	FALSE	FALSE	TRUE	TRUE	TRUE		0.0199	-0.0871	0.3074	1.19e-05	291	0.0621667		0.0175112	-0.0291704	0.0957503	115803	2.4e-05		TRUE	2.29e-05		0.00323037	0.936603
Sphingomyelin (d18:1/20:0, d16:1/22:0) levels	multiple sclerosis	rs2906786	7	112136263		C	T	C	T	FALSE	FALSE	FALSE	TRUE	TRUE	TRUE		0.0437	0.2126	0.9581	1.13e-06	291	0.0756972		0.05734	-0.0767731	0.1806	115803	1.55e-05		TRUE	2.36e-06		0.00362895	1.05259
Sphingomyelin (d18:1/20:0, d16:1/22:0) levels	multiple sclerosis	rs35165133	11	75298917		A	C	A	C	FALSE	FALSE	FALSE	TRUE	TRUE	TRUE		0.0635	-0.3052	0.0182	1.55e-06	291	0.0740163		0.113597	-0.0802888	0.4797	115803	4.31e-06		TRUE	2.66e-06		0.00332884	0.965249
Sphingomyelin (d18:1/20:0, d16:1/22:0) levels	multiple sclerosis	rs35470294	3	163897135		T	C	T	C	FALSE	FALSE	FALSE	TRUE	TRUE	TRUE		0.0326	-0.146	0.0877	7.59e-06	291	0.064898		0.031019	-0.0387398	0.2117	115803	1.35e-05		TRUE	1.34e-05		0.00341093	0.989133
Sphingomyelin (d18:1/20:0, d16:1/22:0) levels	multiple sclerosis	rs35524707	16	74785830		A	G	A	G	FALSE	FALSE	FALSE	TRUE	TRUE	TRUE		0.0565	-0.2355	0.0307	3.08e-05	291	0.0567066		0.0640445	0.0519251	0.4175	115803	5.68e-06		TRUE	4.6e-05		0.00330072	0.957066
Sphingomyelin (d18:1/20:0, d16:1/22:0) levels	multiple sclerosis	rs35820500	12	105128276		A	G	A	G	FALSE	FALSE	FALSE	TRUE	TRUE	TRUE		0.0684	-0.3097	0.0172	5.87e-06	291	0.0662382		0.232737	-0.0569473	0.8067	115803	5.17e-07		TRUE	8.57e-06		0.00324269	0.940187
Sphingomyelin (d18:1/20:0, d16:1/22:0) levels	multiple sclerosis	rs35952683	6	151542145		A	G	A	G	FALSE	FALSE	FALSE	TRUE	TRUE	TRUE		0.0344	-0.1602	0.0683	3.21e-06	291	0.0698047		0.0378064	0.00915794	0.8086	115803	5.07e-07		TRUE	4.76e-06		0.00326627	0.947045
Sphingomyelin (d18:1/20:0, d16:1/22:0) levels	multiple sclerosis	rs3774450	3	53609026		A	G	A	G	FALSE	FALSE	FALSE	TRUE	TRUE	TRUE		0.1064	-0.4806	0.0083	6.31e-06	291	0.0659417		0.165209	-0.189049	0.2525	115803	1.13e-05		TRUE	1.11e-05		0.00380238	1.10308
Sphingomyelin (d18:1/20:0, d16:1/22:0) levels	multiple sclerosis	rs41278555	4	62778352		C	T	C	T	FALSE	FALSE	FALSE	TRUE	TRUE	TRUE		0.0812	-0.3399	0.0126	2.81e-05	291	0.0571647		0.120905	-0.106789	0.3771	115803	6.74e-06		TRUE	4.34e-05		0.00287472	0.83319
Sphingomyelin (d18:1/20:0, d16:1/22:0) levels	multiple sclerosis	rs4381401	12	128514599		A	G	A	G	FALSE	FALSE	FALSE	TRUE	TRUE	TRUE		0.0728	0.2973	0.9846	4.48e-05	291	0.0545587		0.0749342	0.0472652	0.5282	115803	3.44e-06		TRUE	6.28e-05		0.0026804	0.776719
Sphingomyelin (d18:1/20:0, d16:1/22:0) levels	multiple sclerosis	rs4959583	6	1608845		A	C	A	C	FALSE	FALSE	FALSE	TRUE	TRUE	TRUE		0.0583	-0.3181	0.0224	4.85e-08	291	0.0933924		0.135034	0.0182658	0.8924	115803	1.58e-07		TRUE	9.09e-08		0.00443166	1.28645
Sphingomyelin (d18:1/20:0, d16:1/22:0) levels	multiple sclerosis	rs55872344	2	134648354		A	G	A	G	FALSE	FALSE	FALSE	TRUE	TRUE	TRUE		0.0915	-0.45	0.0116	8.66e-07	291	0.0772288		0.0743985	0.0238829	0.748201	115803	8.9e-07		TRUE	1.42e-06		0.0046435	1.34823
Sphingomyelin (d18:1/20:0, d16:1/22:0) levels	multiple sclerosis	rs55953200	2	181895540		G	A	G	A	FALSE	FALSE	FALSE	TRUE	TRUE	TRUE		0.0519	-0.2561	0.0323	8.15e-07	291	0.0777062		0.376108	-0.0817643	0.8279	115803	4.08e-07		TRUE	1.28e-06		0.00410008	1.1898
Sphingomyelin (d18:1/20:0, d16:1/22:0) levels	multiple sclerosis	rs56296115	1	97911857		T	G	T	G	FALSE	FALSE	FALSE	TRUE	TRUE	TRUE		0.0826	-0.4086	0.0123	7.57e-07	291	0.0780621		0.0775329	-0.00598207	0.9385	115803	5.14e-08		TRUE	1.17e-06		0.00405655	1.17712
Sphingomyelin (d18:1/20:0, d16:1/22:0) levels	multiple sclerosis	rs56942085	9	28518911		A	G	A	G	FALSE	FALSE	FALSE	TRUE	TRUE	TRUE		0.0525	-0.3218	0.0313	8.58e-10	291	0.115047		0.078072	0.0827296	0.2893	115803	9.7e-06		TRUE	2.97e-09		0.00627965	1.82629
Sphingomyelin (d18:1/20:0, d16:1/22:0) levels	multiple sclerosis	rs58237397	8	78023113		A	C	A	C	FALSE	FALSE	FALSE	TRUE	TRUE	TRUE		0.0431	-0.1872	0.0497	1.4e-05	291	0.0612769		0.0370493	0.0103534	0.7799	115803	6.74e-07		TRUE	1.95e-05		0.00331023	0.959835
Sphingomyelin (d18:1/20:0, d16:1/22:0) levels	multiple sclerosis	rs58462333	11	3138503		G	A	G	A	FALSE	FALSE	FALSE	TRUE	TRUE	TRUE		0.0196	-0.0874	0.2797	8.14e-06	291	0.0643746		0.0249778	-0.00727348	0.7709	115803	7.32e-07		TRUE	1.18e-05		0.00307793	0.892268
Sphingomyelin (d18:1/20:0, d16:1/22:0) levels	multiple sclerosis	rs58554023	8	59071852		T	C	T	C	FALSE	FALSE	FALSE	TRUE	TRUE	TRUE		0.055	-0.2835	0.0277	2.51e-07	291	0.0841949		0.055339	0.0537173	0.3317	115803	8.14e-06		TRUE	5.3e-07		0.00432929	1.2566
Sphingomyelin (d18:1/20:0, d16:1/22:0) levels	multiple sclerosis	rs58805247	6	77492266		T	C	T	C	FALSE	FALSE	FALSE	TRUE	TRUE	TRUE		0.0674	-0.3235	0.0197	1.57e-06	291	0.0738282		0.121434	0.124204	0.3064	115803	9.03e-06		TRUE	2.97e-06		0.00404207	1.1729
Sphingomyelin (d18:1/20:0, d16:1/22:0) levels	multiple sclerosis	rs5883	16	57007353		T	C	T	C	FALSE	FALSE	FALSE	TRUE	TRUE	TRUE		0.0374	-0.1599	0.0581	1.9e-05	291	0.0594868		0.037654	0.00558438	0.8821	115803	1.9e-07		TRUE	2.54e-05		0.00279839	0.811003
Sphingomyelin (d18:1/20:0, d16:1/22:0) levels	multiple sclerosis	rs60421526	6	4066807		G	A	G	A	FALSE	FALSE	FALSE	TRUE	TRUE	TRUE		0.0331	-0.1365	0.0838	3.77e-05	291	0.0555749		0.0309096	-0.0168571	0.5855	115803	2.57e-06		TRUE	5.23e-05		0.00286108	0.829224
Sphingomyelin (d18:1/20:0, d16:1/22:0) levels	multiple sclerosis	rs605389	10	85454520		C	T	C	T	FALSE	FALSE	FALSE	TRUE	TRUE	TRUE		0.073	-0.3115	0.0158	2.01e-05	291	0.0592703		0.0886266	-0.0718554	0.4175	115803	5.68e-06		TRUE	3.04e-05		0.00301777	0.874776
Sphingomyelin (d18:1/20:0, d16:1/22:0) levels	multiple sclerosis	rs60880846	15	35640685		G	T	G	T	FALSE	FALSE	FALSE	TRUE	TRUE	TRUE		0.0673	-0.3245	0.0197	1.43e-06	291	0.0744558		0.0692916	0.0796928	0.2501	115803	1.14e-05		TRUE	2.76e-06		0.0040671	1.18019
Sphingomyelin (d18:1/20:0, d16:1/22:0) levels	multiple sclerosis	rs61746615	14	65771050		A	G	A	G	FALSE	FALSE	FALSE	TRUE	TRUE	TRUE		0.107	-0.5512	0.009	2.59e-07	291	0.0841009		0.167983	-0.142974	0.3947	115803	6.26e-06		TRUE	5.22e-07		0.00541957	1.57479
Sphingomyelin (d18:1/20:0, d16:1/22:0) levels	multiple sclerosis	rs61903373	11	121706514		A	G	A	G	FALSE	FALSE	FALSE	TRUE	TRUE	TRUE		0.0647	-0.3329	0.0237	2.66e-07	291	0.0839181		0.133907	0.397497	0.00299302	115803	7.61e-05		TRUE	9.25e-07		0.00512849	1.48977
Sphingomyelin (d18:1/20:0, d16:1/22:0) levels	multiple sclerosis	rs61909257	12	4513096		A	G	A	G	FALSE	FALSE	FALSE	TRUE	TRUE	TRUE		0.0466	-0.2333	0.0394	5.64e-07	291	0.0798066		0.0592085	0.0847957	0.1521	115803	1.77e-05		TRUE	1.23e-06		0.00412001	1.19561
Sphingomyelin (d18:1/20:0, d16:1/22:0) levels	multiple sclerosis	rs62030796	16	427010		T	C	T	C	FALSE	FALSE	FALSE	TRUE	TRUE	TRUE		0.0493	-0.2537	0.0374	2.67e-07	291	0.0839407		0.0382422	-0.0119286	0.755099	115803	8.4e-07		TRUE	4.66e-07		0.00463434	1.34556
Sphingomyelin (d18:1/20:0, d16:1/22:0) levels	multiple sclerosis	rs62060415	17	12720570		A	G	A	G	FALSE	FALSE	FALSE	TRUE	TRUE	TRUE		0.0776	-0.3639	0.0136	2.73e-06	291	0.070712		0.0439173	0.0248051	0.5722	115803	2.75e-06		TRUE	4.43e-06		0.00355293	1.03046
Sphingomyelin (d18:1/20:0, d16:1/22:0) levels	multiple sclerosis	rs62069508	17	70676394		A	G	A	G	FALSE	FALSE	FALSE	TRUE	TRUE	TRUE		0.0907	-0.4746	0.0104	1.66e-07	291	0.0865429		0.0930237	-0.155293	0.0950408	115803	2.41e-05		TRUE	4.31e-07		0.00463637	1.34615
Sphingomyelin (d18:1/20:0, d16:1/22:0) levels	multiple sclerosis	rs62573417	9	80177622		G	T	G	T	FALSE	FALSE	FALSE	TRUE	TRUE	TRUE		0.0733	-0.3294	0.0156	7.08e-06	291	0.0653141		0.0850412	-0.0111377	0.8958	115803	1.48e-07		TRUE	9.72e-06		0.00333252	0.96632
Sphingomyelin (d18:1/20:0, d16:1/22:0) levels	multiple sclerosis	rs62622406	7	131883311		T	C	T	C	FALSE	FALSE	FALSE	TRUE	TRUE	TRUE		0.0813	-0.3911	0.0132	1.51e-06	291	0.0741383		0.0734609	0.0837077	0.2545	115803	1.12e-05		TRUE	2.9e-06		0.00398482	1.15622
Sphingomyelin (d18:1/20:0, d16:1/22:0) levels	multiple sclerosis	rs6463754	7	8101664		G	A	G	A	FALSE	FALSE	FALSE	TRUE	TRUE	TRUE		0.0193	0.0845	0.6949	1.21e-05	291	0.0622028		0.0184831	0.000699755	0.9698	115803	1.24e-08		TRUE	1.59e-05		0.00302767	0.877653
Sphingomyelin (d18:1/20:0, d16:1/22:0) levels	multiple sclerosis	rs67817900	5	34807194		A	C	A	C	FALSE	FALSE	FALSE	TRUE	TRUE	TRUE		0.0456	-0.1968	0.0479	1.61e-05	291	0.0605477		0.0372749	-0.0396053	0.288	115803	9.75e-06		TRUE	2.61e-05		0.00353263	1.02455
Sphingomyelin (d18:1/20:0, d16:1/22:0) levels	multiple sclerosis	rs6844090	4	17871799		C	T	C	T	FALSE	FALSE	FALSE	TRUE	TRUE	TRUE		0.0766	-0.3785	0.0144	7.82e-07	291	0.0779028		0.0494764	0.0581589	0.2398	115803	1.19e-05		TRUE	1.58e-06		0.00406654	1.18003
Sphingomyelin (d18:1/20:0, d16:1/22:0) levels	multiple sclerosis	rs7018969	9	796552		T	C	T	C	FALSE	FALSE	FALSE	TRUE	TRUE	TRUE		0.1041	-0.5609	0.0087	7.14e-08	291	0.091285		0.330209	-0.0744579	0.8216	115803	4.39e-07		TRUE	1.33e-07		0.00542657	1.57683
Sphingomyelin (d18:1/20:0, d16:1/22:0) levels	multiple sclerosis	rs71323022	3	30650234		G	A	G	A	FALSE	FALSE	FALSE	TRUE	TRUE	TRUE		0.089	-0.4694	0.0157	1.32e-07	291	0.0878007		0.102993	-0.0443996	0.6664	115803	1.6e-06		TRUE	2.52e-07		0.00680994	1.98157
Sphingomyelin (d18:1/20:0, d16:1/22:0) levels	multiple sclerosis	rs71541991	7	50216190		A	G	A	G	FALSE	FALSE	FALSE	TRUE	TRUE	TRUE		0.0712	-0.3147	0.0156	9.92e-06	291	0.0633181		0.0919672	-0.333826	0.000283602	115803	0.000113766		TRUE	2.94e-05		0.00304172	0.88174
Sphingomyelin (d18:1/20:0, d16:1/22:0) levels	multiple sclerosis	rs7178746	15	34213238		G	A	G	A	FALSE	FALSE	FALSE	TRUE	TRUE	TRUE		0.1013	-0.5017	0.0117	7.27e-07	291	0.0782334		0.595614	-0.752076	0.2067	115803	1.38e-05		TRUE	1.53e-06		0.00582094	1.6921
Sphingomyelin (d18:1/20:0, d16:1/22:0) levels	multiple sclerosis	rs7219550	17	7401671		A	G	A	G	FALSE	FALSE	FALSE	TRUE	TRUE	TRUE		0.0248	-0.1059	0.1669	1.94e-05	291	0.0593497		0.0218086	0.0308717	0.1569	115803	1.73e-05		TRUE	3.42e-05		0.00311871	0.904128
Sphingomyelin (d18:1/20:0, d16:1/22:0) levels	multiple sclerosis	rs72628506	3	129528602		A	G	A	G	FALSE	FALSE	FALSE	TRUE	TRUE	TRUE		0.0344	-0.1615	0.0813	2.59e-06	291	0.0708616		0.339285	0.318279	0.3482	115803	7.6e-06		TRUE	4.73e-06		0.00389618	1.1304
Sphingomyelin (d18:1/20:0, d16:1/22:0) levels	multiple sclerosis	rs72660980	8	62757227		C	T	C	T	FALSE	FALSE	FALSE	TRUE	TRUE	TRUE		0.0989	-0.4299	0.0089	1.37e-05	291	0.0613677		0.0594687	-0.0373921	0.5295	115803	3.41e-06		TRUE	2.07e-05		0.00326041	0.945341
Sphingomyelin (d18:1/20:0, d16:1/22:0) levels	multiple sclerosis	rs72689845	9	21132943		G	A	G	A	FALSE	FALSE	FALSE	TRUE	TRUE	TRUE		0.0807	-0.3861	0.0123	1.73e-06	291	0.0733923		0.153431	0.0262413	0.8642	115803	2.53e-07		TRUE	2.59e-06		0.00362209	1.05059
Sphingomyelin (d18:1/20:0, d16:1/22:0) levels	multiple sclerosis	rs72734706	15	54690172		C	A	C	A	FALSE	FALSE	FALSE	TRUE	TRUE	TRUE		0.0794	-0.3468	0.0147	1.24e-05	291	0.0619238		0.505202	-0.180487	0.7209	115803	1.1e-06		TRUE	1.78e-05		0.00348397	1.01039
Sphingomyelin (d18:1/20:0, d16:1/22:0) levels	multiple sclerosis	rs72934840	2	177631825		C	T	C	T	FALSE	FALSE	FALSE	TRUE	TRUE	TRUE		0.0475	-0.2023	0.0427	2.08e-05	291	0.0590568		0.0571286	0.0270629	0.6357	115803	1.94e-06		TRUE	2.92e-05		0.00334578	0.970177
Sphingomyelin (d18:1/20:0, d16:1/22:0) levels	multiple sclerosis	rs72952250	2	208124306		T	C	T	C	FALSE	FALSE	FALSE	TRUE	TRUE	TRUE		0.0827	-0.3382	0.0122	4.3e-05	291	0.0547025		0.075465	-0.0523465	0.4879	115803	4.15e-06		TRUE	6.22e-05		0.00275681	0.798919
Sphingomyelin (d18:1/20:0, d16:1/22:0) levels	multiple sclerosis	rs73026266	19	31431989		C	A	C	A	FALSE	FALSE	FALSE	TRUE	TRUE	TRUE		0.1071	-0.5417	0.0068	4.29e-07	291	0.0813213		0.0970739	-0.155978	0.1081	115803	2.23e-05		TRUE	1e-06		0.00396363	1.15005
Sphingomyelin (d18:1/20:0, d16:1/22:0) levels	multiple sclerosis	rs73093704	3	66799916		C	T	C	T	FALSE	FALSE	FALSE	TRUE	TRUE	TRUE		0.1031	-0.4351	0.0116	2.44e-05	291	0.0580486		0.059833	0.0986056	0.0993505	115803	2.35e-05		TRUE	4.44e-05		0.00434109	1.26005
Sphingomyelin (d18:1/20:0, d16:1/22:0) levels	multiple sclerosis	rs73123055	3	11581670		T	C	T	C	FALSE	FALSE	FALSE	TRUE	TRUE	TRUE		0.074	-0.3875	0.0174	1.62e-07	291	0.0866593		0.0657083	-0.0766832	0.2432	115803	1.18e-05		TRUE	3.7e-07		0.00513452	1.49153
Sphingomyelin (d18:1/20:0, d16:1/22:0) levels	multiple sclerosis	rs73173167	3	177172695		A	G	A	G	FALSE	FALSE	FALSE	TRUE	TRUE	TRUE		0.0621	-0.2895	0.0304	3.15e-06	291	0.0699402		0.107907	0.0523465	0.6276	115803	2.03e-06		TRUE	4.94e-06		0.00494075	1.43497
Sphingomyelin (d18:1/20:0, d16:1/22:0) levels	multiple sclerosis	rs7319751	13	75599497		T	C	T	C	FALSE	FALSE	FALSE	TRUE	TRUE	TRUE		0.0296	-0.131	0.1069	9.7e-06	291	0.063472		0.0279393	0.0374942	0.1796	115803	1.56e-05		TRUE	1.73e-05		0.0032768	0.950109
Sphingomyelin (d18:1/20:0, d16:1/22:0) levels	multiple sclerosis	rs73206060	7	116123242		G	T	G	T	FALSE	FALSE	FALSE	TRUE	TRUE	TRUE		0.0676	-0.2853	0.0189	2.4e-05	291	0.0580548		0.151643	-0.0753857	0.6191	115803	2.13e-06		TRUE	3.46e-05		0.00301862	0.875023
Sphingomyelin (d18:1/20:0, d16:1/22:0) levels	multiple sclerosis	rs73631040	8	20804931		A	G	A	G	FALSE	FALSE	FALSE	TRUE	TRUE	TRUE		0.0384	-0.1877	0.0585	1.05e-06	291	0.0763608		0.052628	-0.0268367	0.6101	115803	2.25e-06		TRUE	1.72e-06		0.00388092	1.12596
Sphingomyelin (d18:1/20:0, d16:1/22:0) levels	multiple sclerosis	rs73789307	5	134663667		T	C	T	C	FALSE	FALSE	FALSE	TRUE	TRUE	TRUE		0.0618	-0.321	0.0245	2.04e-07	291	0.0853836		0.0631479	0.0305623	0.6284	115803	2.02e-06		TRUE	3.83e-07		0.00492531	1.43046
Sphingomyelin (d18:1/20:0, d16:1/22:0) levels	multiple sclerosis	rs73863409	4	137115679		G	A	G	A	FALSE	FALSE	FALSE	TRUE	TRUE	TRUE		0.053	-0.3054	0.0224	8.38e-09	291	0.103052		0.101457	0.147572	0.1458	115803	1.83e-05		TRUE	2.58e-08		0.00408486	1.18537
Sphingomyelin (d18:1/20:0, d16:1/22:0) levels	multiple sclerosis	rs73916758	2	18429847		G	A	G	A	FALSE	FALSE	FALSE	TRUE	TRUE	TRUE		0.0816	-0.3326	0.0148	4.56e-05	291	0.0543615		0.0682913	0.0471964	0.4895	115803	4.12e-06		TRUE	6.57e-05		0.00322597	0.935323
Sphingomyelin (d18:1/20:0, d16:1/22:0) levels	multiple sclerosis	rs74132882	1	195437941		C	T	C	T	FALSE	FALSE	FALSE	TRUE	TRUE	TRUE		0.067	-0.2864	0.02	1.89e-05	291	0.0594666		0.131182	-0.227534	0.0828304	115803	2.6e-05		TRUE	3.6e-05		0.00321538	0.932242
Sphingomyelin (d18:1/20:0, d16:1/22:0) levels	multiple sclerosis	rs7568489	2	226211007		C	T	C	T	FALSE	FALSE	FALSE	TRUE	TRUE	TRUE		0.0216	0.0891	0.2199	3.67e-05	291	0.0556038		0.0142485	0.000100005	0.9944	115803	4.25e-10		TRUE	4.64e-05		0.00272371	0.789302
Sphingomyelin (d18:1/20:0, d16:1/22:0) levels	multiple sclerosis	rs7848753	9	135409036		C	A	C	A	FALSE	FALSE	FALSE	TRUE	TRUE	TRUE		0.1007	-0.5153	0.0086	3.08e-07	291	0.0830797		0.104256	0.0153167	0.8832	115803	1.86e-07		TRUE	5.15e-07		0.00452791	1.31452
Sphingomyelin (d18:1/20:0, d16:1/22:0) levels	multiple sclerosis	rs8052541	16	84602880		C	T	C	T	FALSE	FALSE	FALSE	TRUE	TRUE	TRUE		0.031	-0.1625	0.089	1.64e-07	291	0.086824		0.0328344	-0.0586462	0.0740798	115803	2.75e-05		TRUE	4.24e-07		0.00428199	1.24282
Sphingomyelin (d18:1/20:0, d16:1/22:0) levels	multiple sclerosis	rs886297	18	55004011		G	A	G	A	FALSE	FALSE	FALSE	TRUE	TRUE	TRUE		0.0337	-0.15	0.0753	8.61e-06	291	0.0641548		0.0338936	0.00934352	0.7828	115803	6.56e-07		TRUE	1.21e-05		0.00313335	0.908383
Sphingomyelin (d18:1/20:0, d16:1/22:0) levels	multiple sclerosis	rs892028	19	50411742		G	A	G	A	FALSE	FALSE	FALSE	TRUE	TRUE	TRUE		0.0342	0.1565	0.9213	4.66e-06	291	0.0675614		0.0698423	0.0978524	0.1612	115803	1.7e-05		TRUE	9.03e-06		0.00355169	1.0301
Sphingomyelin (d18:1/20:0, d16:1/22:0) levels	multiple sclerosis	rs935502	3	27040312		C	T	C	T	FALSE	FALSE	FALSE	TRUE	TRUE	TRUE		0.0637	0.2827	0.9791	9.24e-06	291	0.0638031		0.0620993	0.00876151	0.8878	115803	1.72e-07		TRUE	1.25e-05		0.00327081	0.948365
Sphingomyelin (d18:1/20:0, d16:1/22:0) levels	multiple sclerosis	rs9507061	13	23842798		G	A	G	A	FALSE	FALSE	FALSE	TRUE	TRUE	TRUE		0.0189	-0.0818	0.7019	1.48e-05	291	0.060871		0.0183487	0.0240095	0.1907	115803	1.48e-05		TRUE	2.61e-05		0.0028001	0.811502
Sphingomyelin (d18:1/20:0, d16:1/22:0) levels	multiple sclerosis	rs9507687	13	26813338		G	A	G	A	FALSE	FALSE	FALSE	TRUE	TRUE	TRUE		0.0755	-0.366	0.0153	1.24e-06	291	0.0752001		0.0686071	-0.048028	0.4839	115803	4.23e-06		TRUE	2.19e-06		0.00403634	1.17123
Sphingomyelin (d18:1/20:0, d16:1/22:0) levels	multiple sclerosis	rs986621	7	33805978		A	G	A	G	FALSE	FALSE	FALSE	TRUE	TRUE	TRUE		0.0507	0.2214	0.9653	1.26e-05	291	0.0619		0.0460271	0.0129162	0.778999	115803	6.8e-07		TRUE	1.76e-05		0.0032838	0.952146
Sphingomyelin (d18:1/20:0, d16:1/22:0) levels	multiple sclerosis	rs9934359	16	21999124		G	A	G	A	FALSE	FALSE	FALSE	TRUE	TRUE	TRUE		0.0907	0.3738	0.9843	3.73e-05	291	0.0555091		0.0857748	-0.112161	0.191	115803	1.48e-05		TRUE	6.21e-05		0.00431853	1.25347
Sphingomyelin (d18:1/20:0, d16:1/22:0) levels	multiple sclerosis	rs9965875	18	42457812		A	G	A	G	FALSE	FALSE	FALSE	TRUE	TRUE	TRUE		0.0517	-0.2184	0.0363	2.41e-05	291	0.0581574		0.123265	-0.264286	0.0320302	115803	3.97e-05		TRUE	4.85e-05		0.00333721	0.967684
Sphingomyelin (d18:1/20:1, d18:2/20:0) levels	multiple sclerosis	rs10164733	2	115289550		A	C	A	C	FALSE	FALSE	FALSE	TRUE	TRUE	TRUE		0.1177	-0.5732	0.0157	1.13e-06	291	0.0758417		0.0847513	-0.0977617	0.2487	115803	1.15e-05		TRUE	2.2e-06		0.0101548	2.96483
Sphingomyelin (d18:1/20:1, d18:2/20:0) levels	multiple sclerosis	rs10929139	2	236432749		A	G	A	G	FALSE	FALSE	FALSE	TRUE	TRUE	TRUE		0.0443	-0.1894	0.1007	1.89e-05	291	0.0594867		0.0245528	-0.0244976	0.3184	115803	8.6e-06		TRUE	3.06e-05		0.00649717	1.88996
Sphingomyelin (d18:1/20:1, d18:2/20:0) levels	multiple sclerosis	rs10962385	9	16337782		C	T	C	T	FALSE	FALSE	FALSE	TRUE	TRUE	TRUE		0.0293	0.1236	0.3283	2.49e-05	291	0.0580034		0.0185744	0.00250313	0.8928	115803	1.57e-07		TRUE	3.22e-05		0.00673772	1.96041
Sphingomyelin (d18:1/20:1, d18:2/20:0) levels	multiple sclerosis	rs10968081	9	27711787		C	T	C	T	FALSE	FALSE	FALSE	TRUE	TRUE	TRUE		0.089	-0.3632	0.0248	4.45e-05	291	0.0544856		0.103829	-0.0458334	0.658901	115803	1.68e-06		TRUE	6.11e-05		0.00638068	1.85586
Sphingomyelin (d18:1/20:1, d18:2/20:0) levels	multiple sclerosis	rs11097768	4	103137712		A	G	A	G	FALSE	FALSE	FALSE	TRUE	TRUE	TRUE		0.0281	-0.1193	0.3173	2.23e-05	291	0.0587077		0.0177972	-0.00190181	0.9149	115803	9.86e-08		TRUE	2.85e-05		0.0061661	1.79306
Sphingomyelin (d18:1/20:1, d18:2/20:0) levels	multiple sclerosis	rs116266819	6	67330367		G	T	G	T	FALSE	FALSE	FALSE	TRUE	TRUE	TRUE		0.0701	-0.3099	0.0394	9.77e-06	291	0.0633418		0.0449251	-0.0786263	0.0800903	115803	2.65e-05		TRUE	1.93e-05		0.00726962	2.11631
Sphingomyelin (d18:1/20:1, d18:2/20:0) levels	multiple sclerosis	rs11769666	7	145182288		T	C	T	C	FALSE	FALSE	FALSE	TRUE	TRUE	TRUE		0.0436	0.187	0.1048	1.8e-05	291	0.0598429		0.0297959	-0.0440169	0.1396	115803	1.88e-05		TRUE	3.2e-05		0.00656137	1.90876
Sphingomyelin (d18:1/20:1, d18:2/20:0) levels	multiple sclerosis	rs12190346	6	83873386		A	C	A	C	FALSE	FALSE	FALSE	TRUE	TRUE	TRUE		0.0388	0.1648	0.1387	2.16e-05	291	0.0587564		0.0244757	-0.0314018	0.1995	115803	1.42e-05		TRUE	3.66e-05		0.00648896	1.88756
Sphingomyelin (d18:1/20:1, d18:2/20:0) levels	multiple sclerosis	rs12532866	7	106576879		A	G	A	G	FALSE	FALSE	FALSE	TRUE	TRUE	TRUE		0.0405	-0.1734	0.1134	1.83e-05	291	0.059646		0.0254689	0.0460439	0.0706301	115803	2.82e-05		TRUE	3.55e-05		0.00604601	1.75793
Sphingomyelin (d18:1/20:1, d18:2/20:0) levels	multiple sclerosis	rs13131708	4	30091953		C	T	C	T	FALSE	FALSE	FALSE	TRUE	TRUE	TRUE		0.0417	-0.1838	0.8781	1.05e-05	291	0.0629891		0.0273214	0.0295588	0.2793	115803	1.01e-05		TRUE	1.76e-05		0.00723217	2.10532
Sphingomyelin (d18:1/20:1, d18:2/20:0) levels	multiple sclerosis	rs13155727	5	83495204		A	G	A	G	FALSE	FALSE	FALSE	TRUE	TRUE	TRUE		0.0374	-0.1755	0.1445	2.68e-06	291	0.0707984		0.0230942	0.00642057	0.781	115803	6.67e-07		TRUE	4.08e-06		0.00761504	2.21763
Sphingomyelin (d18:1/20:1, d18:2/20:0) levels	multiple sclerosis	rs13164788	5	132739394		C	T	C	T	FALSE	FALSE	FALSE	TRUE	TRUE	TRUE		0.0568	-0.233	0.0654	4.15e-05	291	0.0550223		0.0332483	0.00020002	0.9952	115803	3.13e-10		TRUE	5.1e-05		0.0066366	1.93079
Sphingomyelin (d18:1/20:1, d18:2/20:0) levels	multiple sclerosis	rs138419296	2	103676486		T	C	T	C	FALSE	FALSE	FALSE	TRUE	TRUE	TRUE		0.0679	-0.348	0.0446	3e-07	291	0.0833182		0.0426804	0.00914166	0.8304	115803	3.96e-07		TRUE	5.04e-07		0.0103207	3.01378
Sphingomyelin (d18:1/20:1, d18:2/20:0) levels	multiple sclerosis	rs1539077	1	234630109		C	T	C	T	FALSE	FALSE	FALSE	TRUE	TRUE	TRUE		0.0345	-0.1537	0.1943	8.32e-06	291	0.0642636		0.0271477	-0.00259663	0.9238	115803	7.9e-08		TRUE	1.15e-05		0.00739646	2.15351
Sphingomyelin (d18:1/20:1, d18:2/20:0) levels	multiple sclerosis	rs1540228	11	131089354		G	A	G	A	FALSE	FALSE	FALSE	TRUE	TRUE	TRUE		0.0447	-0.2093	0.1084	2.85e-06	291	0.070513		0.0297932	0.0184291	0.5362	115803	3.3e-06		TRUE	4.64e-06		0.00846775	2.46808
Sphingomyelin (d18:1/20:1, d18:2/20:0) levels	multiple sclerosis	rs1602904	8	16796669		T	C	T	C	FALSE	FALSE	FALSE	TRUE	TRUE	TRUE		0.0581	-0.2509	0.0625	1.59e-05	291	0.0606169		0.0524303	0.143062	0.00636004	115803	6.43e-05		TRUE	3.71e-05		0.00737705	2.14781
Sphingomyelin (d18:1/20:1, d18:2/20:0) levels	multiple sclerosis	rs16921345	8	57842598		A	G	A	G	FALSE	FALSE	FALSE	TRUE	TRUE	TRUE		0.1328	-0.5978	0.0104	6.77e-06	291	0.065522		0.0671799	-0.0753857	0.2618	115803	1.09e-05		TRUE	1.18e-05		0.00735588	2.1416
Sphingomyelin (d18:1/20:1, d18:2/20:0) levels	multiple sclerosis	rs169344	20	45173514		C	T	C	T	FALSE	FALSE	FALSE	TRUE	TRUE	TRUE		0.0447	0.1849	0.1035	3.51e-05	291	0.055896		0.028961	0.0164343	0.570401	115803	2.78e-06		TRUE	4.99e-05		0.00634446	1.84526
Sphingomyelin (d18:1/20:1, d18:2/20:0) levels	multiple sclerosis	rs17041898	4	111471731		T	C	T	C	FALSE	FALSE	FALSE	TRUE	TRUE	TRUE		0.0378	-0.1632	0.1543	1.62e-05	291	0.0605917		0.0232248	0.0280042	0.2279	115803	1.26e-05		TRUE	2.67e-05		0.00695108	2.02292
Sphingomyelin (d18:1/20:1, d18:2/20:0) levels	multiple sclerosis	rs17381373	13	109002944		T	G	T	G	FALSE	FALSE	FALSE	TRUE	TRUE	TRUE		0.0554	-0.2384	0.0607	1.68e-05	291	0.0602175		0.04276	0.0273712	0.5221	115803	3.54e-06		TRUE	2.51e-05		0.0064809	1.8852
Sphingomyelin (d18:1/20:1, d18:2/20:0) levels	multiple sclerosis	rs17670858	14	46819096		C	T	C	T	FALSE	FALSE	FALSE	TRUE	TRUE	TRUE		0.0675	-0.2751	0.0438	4.62e-05	291	0.0543508		0.0587056	0.0849045	0.1481	115803	1.81e-05		TRUE	7.7e-05		0.00633919	1.84371
Sphingomyelin (d18:1/20:1, d18:2/20:0) levels	multiple sclerosis	rs17824602	7	147495069		G	A	G	A	FALSE	FALSE	FALSE	TRUE	TRUE	TRUE		0.0957	-0.4184	0.0206	1.24e-05	291	0.0620365		0.128743	0.129653	0.3139	115803	8.76e-06		TRUE	2.02e-05		0.00706384	2.05597
Sphingomyelin (d18:1/20:1, d18:2/20:0) levels	multiple sclerosis	rs1807357	4	182545045		G	T	G	T	FALSE	FALSE	FALSE	TRUE	TRUE	TRUE		0.0411	-0.2033	0.1316	7.61e-07	291	0.0780546		0.0256786	-0.0281014	0.2738	115803	1.03e-05		TRUE	1.51e-06		0.00944671	2.75613
Sphingomyelin (d18:1/20:1, d18:2/20:0) levels	multiple sclerosis	rs1881439	2	167198544		A	G	A	G	FALSE	FALSE	FALSE	TRUE	TRUE	TRUE		0.0271	-0.1132	0.4131	2.93e-05	291	0.0569373		0.0163354	0.00440971	0.7872	115803	6.29e-07		TRUE	3.95e-05		0.00621358	1.80695
Sphingomyelin (d18:1/20:1, d18:2/20:0) levels	multiple sclerosis	rs1886254	6	84851397		T	G	T	G	FALSE	FALSE	FALSE	TRUE	TRUE	TRUE		0.041	-0.2029	0.1241	7.57e-07	291	0.0781218		0.0247541	0.00905884	0.714399	115803	1.16e-06		TRUE	1.24e-06		0.00894995	2.60989
Sphingomyelin (d18:1/20:1, d18:2/20:0) levels	multiple sclerosis	rs1989283	17	48758301		A	G	A	G	FALSE	FALSE	FALSE	TRUE	TRUE	TRUE		0.0548	-0.2281	0.0676	3.14e-05	291	0.0565596		0.0374551	0.0502412	0.1798	115803	1.55e-05		TRUE	5.28e-05		0.00655888	1.90803
Sphingomyelin (d18:1/20:1, d18:2/20:0) levels	multiple sclerosis	rs2043601	1	77022941		T	C	T	C	FALSE	FALSE	FALSE	TRUE	TRUE	TRUE		0.051	-0.2408	0.0753	2.33e-06	291	0.0716148		0.0321397	0.016536	0.6069	115803	2.29e-06		TRUE	3.77e-06		0.00807493	2.35265
Sphingomyelin (d18:1/20:1, d18:2/20:0) levels	multiple sclerosis	rs2344866	15	86416124		A	G	A	G	FALSE	FALSE	FALSE	TRUE	TRUE	TRUE		0.0547	-0.2286	0.0754	2.9e-05	291	0.0569897		0.0423883	-0.00538547	0.8989	115803	1.39e-07		TRUE	3.8e-05		0.00728631	2.1212
Sphingomyelin (d18:1/20:1, d18:2/20:0) levels	multiple sclerosis	rs2393281	10	59369677		T	C	T	C	FALSE	FALSE	FALSE	TRUE	TRUE	TRUE		0.0374	-0.1531	0.8472	4.27e-05	291	0.0548063		0.0244199	-0.0140989	0.5637	115803	2.88e-06		TRUE	5.96e-05		0.00606862	1.76454
Sphingomyelin (d18:1/20:1, d18:2/20:0) levels	multiple sclerosis	rs2415214	15	73236667		C	T	C	T	FALSE	FALSE	FALSE	TRUE	TRUE	TRUE		0.0526	-0.2344	0.0788	8.2e-06	291	0.0642961		0.0257354	-0.00019998	0.9938	115803	5.21e-10		TRUE	1.12e-05		0.00797674	2.32381
Sphingomyelin (d18:1/20:1, d18:2/20:0) levels	multiple sclerosis	rs2431869	19	7634922		A	G	A	G	FALSE	FALSE	FALSE	TRUE	TRUE	TRUE		0.0656	-0.2738	0.0407	2.98e-05	291	0.0568514		0.0565811	0.0129839	0.8185	115803	4.55e-07		TRUE	3.97e-05		0.00585391	1.70174
Sphingomyelin (d18:1/20:1, d18:2/20:0) levels	multiple sclerosis	rs2617928	18	28163313		T	C	T	C	FALSE	FALSE	FALSE	TRUE	TRUE	TRUE		0.0275	0.1234	0.3331	7.07e-06	291	0.0651352		0.0172647	-0.00440971	0.7984	115803	5.63e-07		TRUE	1.03e-05		0.00676543	1.96853
Sphingomyelin (d18:1/20:1, d18:2/20:0) levels	multiple sclerosis	rs282316	12	95738633		T	C	T	C	FALSE	FALSE	FALSE	TRUE	TRUE	TRUE		0.0565	-0.2543	0.0686	6.78e-06	291	0.0655051		0.0321755	0.00672255	0.8345	115803	3.77e-07		TRUE	9.59e-06		0.00826386	2.40816
Sphingomyelin (d18:1/20:1, d18:2/20:0) levels	multiple sclerosis	rs28465054	4	187111665		C	A	C	A	FALSE	FALSE	FALSE	TRUE	TRUE	TRUE		0.0281	0.115	0.5845	4.16e-05	291	0.0547795		0.0168458	-0.002002	0.9054	115803	1.22e-07		TRUE	5.44e-05		0.00642364	1.86843
Sphingomyelin (d18:1/20:1, d18:2/20:0) levels	multiple sclerosis	rs28782872	1	188672728		A	G	A	G	FALSE	FALSE	FALSE	TRUE	TRUE	TRUE		0.0625	-0.2945	0.0515	2.47e-06	291	0.0713455		0.044543	0.0489802	0.2715	115803	1.04e-05		TRUE	4.54e-06		0.00847315	2.46967
Sphingomyelin (d18:1/20:1, d18:2/20:0) levels	multiple sclerosis	rs34594391	12	27802490		C	T	C	T	FALSE	FALSE	FALSE	TRUE	TRUE	TRUE		0.0311	-0.1291	0.253	3.34e-05	291	0.0562706		0.0202769	-0.0102473	0.6133	115803	2.21e-06		TRUE	4.63e-05		0.00629975	1.83217
Sphingomyelin (d18:1/20:1, d18:2/20:0) levels	multiple sclerosis	rs34609161	3	97907476		T	C	T	C	FALSE	FALSE	FALSE	TRUE	TRUE	TRUE		0.0507	0.2185	0.0767	1.66e-05	291	0.0603863		0.0372611	-0.0629748	0.0910102	115803	2.47e-05		TRUE	3.07e-05		0.00676194	1.9675
Sphingomyelin (d18:1/20:1, d18:2/20:0) levels	multiple sclerosis	rs34711409	17	31928768		A	G	A	G	FALSE	FALSE	FALSE	TRUE	TRUE	TRUE		0.0335	-0.1462	0.1815	1.29e-05	291	0.0618286		0.0216723	0.0231663	0.2851	115803	9.87e-06		TRUE	2.12e-05		0.00635068	1.84708
Sphingomyelin (d18:1/20:1, d18:2/20:0) levels	multiple sclerosis	rs35134195	4	58942997		C	T	C	T	FALSE	FALSE	FALSE	TRUE	TRUE	TRUE		0.0464	-0.1969	0.0947	2.23e-05	291	0.0586552		0.0297879	0.0418642	0.1599	115803	1.71e-05		TRUE	3.82e-05		0.00664759	1.93401
Sphingomyelin (d18:1/20:1, d18:2/20:0) levels	multiple sclerosis	rs35788560	4	176518149		A	G	A	G	FALSE	FALSE	FALSE	TRUE	TRUE	TRUE		0.0381	-0.1649	0.1599	1.48e-05	291	0.0608721		0.0262546	0.0559356	0.0331299	115803	3.92e-05		TRUE	3.13e-05		0.00730551	2.12683
Sphingomyelin (d18:1/20:1, d18:2/20:0) levels	multiple sclerosis	rs35837081	1	230869025		A	G	A	G	FALSE	FALSE	FALSE	TRUE	TRUE	TRUE		0.038	-0.1573	0.154	3.49e-05	291	0.0559728		0.0250603	0.0114655	0.647301	115803	1.81e-06		TRUE	4.81e-05		0.00644731	1.87536
Sphingomyelin (d18:1/20:1, d18:2/20:0) levels	multiple sclerosis	rs4443373	5	50322498		G	A	G	A	FALSE	FALSE	FALSE	TRUE	TRUE	TRUE		0.0355	-0.1475	0.1789	3.29e-05	291	0.0563679		0.0206409	0.0329511	0.1104	115803	2.2e-05		TRUE	5.75e-05		0.00639176	1.8591
Sphingomyelin (d18:1/20:1, d18:2/20:0) levels	multiple sclerosis	rs4583893	5	30529389		C	T	C	T	FALSE	FALSE	FALSE	TRUE	TRUE	TRUE		0.0582	0.2443	0.9428	2.66e-05	291	0.0574646		0.0363306	-0.0231663	0.523701	115803	3.51e-06		TRUE	3.92e-05		0.00643713	1.87238
Sphingomyelin (d18:1/20:1, d18:2/20:0) levels	multiple sclerosis	rs4657451	1	165492327		A	G	A	G	FALSE	FALSE	FALSE	TRUE	TRUE	TRUE		0.0295	-0.1206	0.7058	4.48e-05	291	0.0546685		0.0185275	0.018164	0.3269	115803	8.3e-06		TRUE	6.64e-05		0.00604017	1.75622
Sphingomyelin (d18:1/20:1, d18:2/20:0) levels	multiple sclerosis	rs55854849	3	153452222		A	G	A	G	FALSE	FALSE	FALSE	TRUE	TRUE	TRUE		0.0463	-0.1969	0.1044	2.11e-05	291	0.0588939		0.0273888	-0.0118298	0.6658	115803	1.61e-06		TRUE	2.97e-05		0.00724997	2.11054
Sphingomyelin (d18:1/20:1, d18:2/20:0) levels	multiple sclerosis	rs6040561	20	11331314		T	C	T	C	FALSE	FALSE	FALSE	TRUE	TRUE	TRUE		0.0364	-0.1663	0.1711	5.08e-06	291	0.0673594		0.0235656	-0.0028958	0.9022	115803	1.3e-07		TRUE	6.93e-06		0.00784452	2.28499
Sphingomyelin (d18:1/20:1, d18:2/20:0) levels	multiple sclerosis	rs62323684	4	54559506		A	C	A	C	FALSE	FALSE	FALSE	TRUE	TRUE	TRUE		0.0975	-0.4233	0.0205	1.43e-05	291	0.0612279		0.0541687	0.00269636	0.9603	115803	2.14e-08		TRUE	1.87e-05		0.00719589	2.09469
Sphingomyelin (d18:1/20:1, d18:2/20:0) levels	multiple sclerosis	rs66532708	9	71640406		A	G	A	G	FALSE	FALSE	FALSE	TRUE	TRUE	TRUE		0.0584	-0.2552	0.0522	1.25e-05	291	0.0619798		0.0321585	0.00631993	0.8442	115803	3.34e-07		TRUE	1.7e-05		0.00644434	1.87449
Sphingomyelin (d18:1/20:1, d18:2/20:0) levels	multiple sclerosis	rs71479002	11	12612922		G	A	G	A	FALSE	FALSE	FALSE	TRUE	TRUE	TRUE		0.0526	-0.2369	0.0756	6.61e-06	291	0.0655844		0.0350363	0.0397809	0.2562	115803	1.11e-05		TRUE	1.17e-05		0.00784408	2.28486
Sphingomyelin (d18:1/20:1, d18:2/20:0) levels	multiple sclerosis	rs71541991	7	50216190		A	G	A	G	FALSE	FALSE	FALSE	TRUE	TRUE	TRUE		0.1068	-0.434	0.0155	4.8e-05	291	0.0540514		0.0919672	-0.333826	0.000283602	115803	0.000113766		TRUE	0.000126497		0.00574853	1.67093
Sphingomyelin (d18:1/20:1, d18:2/20:0) levels	multiple sclerosis	rs7219780	17	3418554		T	C	T	C	FALSE	FALSE	FALSE	TRUE	TRUE	TRUE		0.0273	0.125	0.4952	4.59e-06	291	0.0676366		0.0200607	0.00370686	0.8534	115803	2.95e-07		TRUE	6.72e-06		0.00781178	2.27538
Sphingomyelin (d18:1/20:1, d18:2/20:0) levels	multiple sclerosis	rs7239623	18	8484922		G	A	G	A	FALSE	FALSE	FALSE	TRUE	TRUE	TRUE		0.0268	0.1108	0.5668	3.56e-05	291	0.0558415		0.0168604	-0.0189199	0.2618	115803	1.09e-05		TRUE	5.66e-05		0.00602876	1.75288
Sphingomyelin (d18:1/20:1, d18:2/20:0) levels	multiple sclerosis	rs72716493	8	132287427		T	C	T	C	FALSE	FALSE	FALSE	TRUE	TRUE	TRUE		0.0989	-0.4452	0.0195	6.73e-06	291	0.0655223		0.402667	0.627921	0.1189	115803	2.1e-05		TRUE	1.3e-05		0.00757918	2.20711
Sphingomyelin (d18:1/20:1, d18:2/20:0) levels	multiple sclerosis	rs72791395	5	135217807		A	G	A	G	FALSE	FALSE	FALSE	TRUE	TRUE	TRUE		0.0592	-0.3397	0.0485	9.66e-09	291	0.10228		0.0604429	-0.0211742	0.726099	115803	1.06e-06		TRUE	2.14e-08		0.0106505	3.11114
Sphingomyelin (d18:1/20:1, d18:2/20:0) levels	multiple sclerosis	rs72806468	2	47509311		G	A	G	A	FALSE	FALSE	FALSE	TRUE	TRUE	TRUE		0.0697	-0.2942	0.0384	2.45e-05	291	0.0580686		0.0632584	0.0657125	0.2989	115803	9.32e-06		TRUE	3.88e-05		0.00639206	1.85919
Sphingomyelin (d18:1/20:1, d18:2/20:0) levels	multiple sclerosis	rs72814666	10	96209550		A	G	A	G	FALSE	FALSE	FALSE	TRUE	TRUE	TRUE		0.076	-0.3112	0.0377	4.27e-05	291	0.0548355		0.101684	-0.0965821	0.3422	115803	7.79e-06		TRUE	6.42e-05		0.00702686	2.04513
Sphingomyelin (d18:1/20:1, d18:2/20:0) levels	multiple sclerosis	rs73123055	3	11581670		T	C	T	C	FALSE	FALSE	FALSE	TRUE	TRUE	TRUE		0.1061	-0.4974	0.0186	2.75e-06	291	0.0706727		0.0657083	-0.0766832	0.2432	115803	1.18e-05		TRUE	5.15e-06		0.00903235	2.63414
Sphingomyelin (d18:1/20:1, d18:2/20:0) levels	multiple sclerosis	rs73127957	3	8558086		G	A	G	A	FALSE	FALSE	FALSE	TRUE	TRUE	TRUE		0.1086	-0.4981	0.0136	4.48e-06	291	0.0678517		0.0562647	0.0984952	0.0800203	115803	2.65e-05		TRUE	9.34e-06		0.00665664	1.93666
Sphingomyelin (d18:1/20:1, d18:2/20:0) levels	multiple sclerosis	rs73140614	4	41438391		T	C	T	C	FALSE	FALSE	FALSE	TRUE	TRUE	TRUE		0.146	-0.5988	0.0087	4.12e-05	291	0.0550035		0.142286	0.130678	0.3584	115803	7.28e-06		TRUE	6.21e-05		0.00618469	1.7985
Sphingomyelin (d18:1/20:1, d18:2/20:0) levels	multiple sclerosis	rs73797457	4	14744878		A	G	A	G	FALSE	FALSE	FALSE	TRUE	TRUE	TRUE		0.0575	-0.2535	0.0603	1.04e-05	291	0.0630165		0.0408954	0.0449974	0.2712	115803	1.05e-05		TRUE	1.76e-05		0.0072827	2.12014
Sphingomyelin (d18:1/20:1, d18:2/20:0) levels	multiple sclerosis	rs74179741	20	14420295		T	C	T	C	FALSE	FALSE	FALSE	TRUE	TRUE	TRUE		0.1262	-0.5184	0.0133	4e-05	291	0.0551657		0.169431	-0.0454513	0.788501	115803	6.21e-07		TRUE	5.27e-05		0.00705337	2.0529
Sphingomyelin (d18:1/20:1, d18:2/20:0) levels	multiple sclerosis	rs758269	7	51309539		G	T	G	T	FALSE	FALSE	FALSE	TRUE	TRUE	TRUE		0.0271	0.1197	0.4295	1.04e-05	291	0.0632384		0.0160248	-0.00079968	0.9602	115803	2.15e-08		TRUE	1.34e-05		0.00702162	2.0436
Sphingomyelin (d18:1/20:1, d18:2/20:0) levels	multiple sclerosis	rs7768539	6	146971848		A	C	A	C	FALSE	FALSE	FALSE	TRUE	TRUE	TRUE		0.0312	0.1317	0.7415	2.47e-05	291	0.0580739		0.0190161	-0.00742752	0.696101	115803	1.32e-06		TRUE	3.37e-05		0.00664926	1.9345
Sphingomyelin (d18:1/20:1, d18:2/20:0) levels	multiple sclerosis	rs7799384	7	30910728		A	G	A	G	FALSE	FALSE	FALSE	TRUE	TRUE	TRUE		0.0669	-0.2973	0.0461	8.67e-06	291	0.0639635		0.0406428	0.0229616	0.5721	115803	2.76e-06		TRUE	1.34e-05		0.00777363	2.26418
Sphingomyelin (d18:1/20:1, d18:2/20:0) levels	multiple sclerosis	rs7914383	10	5416421		A	G	A	G	FALSE	FALSE	FALSE	TRUE	TRUE	TRUE		0.042	-0.1859	0.1152	9.77e-06	291	0.0634858		0.0307236	0.00672255	0.8268	115803	4.13e-07		TRUE	1.34e-05		0.00704509	2.05048
Sphingomyelin (d18:1/20:1, d18:2/20:0) levels	multiple sclerosis	rs8043287	15	56322148		T	C	T	C	FALSE	FALSE	FALSE	TRUE	TRUE	TRUE		0.0314	0.1288	0.7174	4.16e-05	291	0.0550172		0.018262	-0.0304322	0.0956291	115803	2.4e-05		TRUE	7.25e-05		0.0067266	1.95715
Sphingomyelin (d18:1/20:1, d18:2/20:0) levels	multiple sclerosis	rs8076228	17	27362539		G	A	G	A	FALSE	FALSE	FALSE	TRUE	TRUE	TRUE		0.0695	-0.3058	0.0396	1.08e-05	291	0.0627838		0.041164	-0.0488854	0.235	115803	1.22e-05		TRUE	1.87e-05		0.00711299	2.07038
Sphingomyelin (d18:1/20:1, d18:2/20:0) levels	multiple sclerosis	rs866954	12	66863720		A	C	A	C	FALSE	FALSE	FALSE	TRUE	TRUE	TRUE		0.0275	-0.1158	0.4133	2.47e-05	291	0.0578087		0.0166079	-0.0242047	0.145	115803	1.83e-05		TRUE	4.43e-05		0.00650322	1.89173
Sphingomyelin (d18:1/20:1, d18:2/20:0) levels	multiple sclerosis	rs992089	3	158684240		T	C	T	C	FALSE	FALSE	FALSE	TRUE	TRUE	TRUE		0.0295	0.1274	0.3444	1.56e-05	291	0.0606229		0.0176935	-0.00468899	0.790999	115803	6.06e-07		TRUE	2.16e-05		0.00732944	2.13385
Sphingomyelin (d18:1/20:1, d18:2/20:0) levels	multiple sclerosis	rs9953136	18	60691723		T	C	T	C	FALSE	FALSE	FALSE	TRUE	TRUE	TRUE		0.029	-0.1275	0.4755	1.13e-05	291	0.0626916		0.0201031	-0.0107421	0.5931	115803	2.47e-06		TRUE	1.64e-05		0.00810861	2.36255
Sphingomyelin (d18:1/22:1, d18:2/22:0, d16:1/24:1) levels	multiple sclerosis	rs10164733	2	115289550		A	C	A	C	FALSE	FALSE	FALSE	TRUE	TRUE	TRUE		0.1001	-0.4497	0.0142	7.06e-06	291	0.0652774		0.0847513	-0.0977617	0.2487	115803	1.15e-05		TRUE	1.24e-05		0.00566178	1.64557
Sphingomyelin (d18:1/22:1, d18:2/22:0, d16:1/24:1) levels	multiple sclerosis	rs10201023	2	145704055		T	C	T	C	FALSE	FALSE	FALSE	TRUE	TRUE	TRUE		0.0267	-0.1089	0.2239	4.52e-05	291	0.0544289		0.0186639	0.00180162	0.9231	115803	8.05e-08		TRUE	5.73e-05		0.00412152	1.19605
Sphingomyelin (d18:1/22:1, d18:2/22:0, d16:1/24:1) levels	multiple sclerosis	rs10401750	19	52670838		C	A	C	A	FALSE	FALSE	FALSE	TRUE	TRUE	TRUE		0.0488	-0.221	0.0426	6.03e-06	291	0.0662631		0.0485358	-0.0435383	0.3697	115803	6.95e-06		TRUE	9.93e-06		0.00398398	1.15598
Sphingomyelin (d18:1/22:1, d18:2/22:0, d16:1/24:1) levels	multiple sclerosis	rs10505799	12	16446268		C	T	C	T	FALSE	FALSE	FALSE	TRUE	TRUE	TRUE		0.0475	-0.2444	0.0499	2.72e-07	291	0.0839174		0.0360637	0.0722482	0.0451398	115803	3.47e-05		TRUE	7.24e-07		0.00566373	1.64614
Sphingomyelin (d18:1/22:1, d18:2/22:0, d16:1/24:1) levels	multiple sclerosis	rs10842437	12	25105701		T	C	T	C	FALSE	FALSE	FALSE	TRUE	TRUE	TRUE		0.0925	0.4458	0.0142	1.44e-06	291	0.0743919		0.113026	-0.0473606	0.675199	115803	1.52e-06		TRUE	2.33e-06		0.005564	1.61699
Sphingomyelin (d18:1/22:1, d18:2/22:0, d16:1/24:1) levels	multiple sclerosis	rs10907214	1	5504553		A	G	A	G	FALSE	FALSE	FALSE	TRUE	TRUE	TRUE		0.0218	-0.0908	0.293	3.22e-05	291	0.0566296		0.0179489	-0.0197946	0.2701	115803	1.05e-05		TRUE	4.96e-05		0.00341577	0.990541
Sphingomyelin (d18:1/22:1, d18:2/22:0, d16:1/24:1) levels	multiple sclerosis	rs11218199	11	121064524		T	C	T	C	FALSE	FALSE	FALSE	TRUE	TRUE	TRUE		0.0795	0.3516	0.0197	9.65e-06	291	0.0633905		0.0999	0.143986	0.1495	115803	1.79e-05		TRUE	1.79e-05		0.00477478	1.38653
Sphingomyelin (d18:1/22:1, d18:2/22:0, d16:1/24:1) levels	multiple sclerosis	rs11263474	11	69332083		T	C	T	C	FALSE	FALSE	FALSE	TRUE	TRUE	TRUE		0.044	-0.1813	0.0548	3.75e-05	291	0.0554881		0.0541944	0.0625139	0.2487	115803	1.15e-05		TRUE	6.03e-05		0.0034051	0.987436
Sphingomyelin (d18:1/22:1, d18:2/22:0, d16:1/24:1) levels	multiple sclerosis	rs12805758	11	110382942		T	G	T	G	FALSE	FALSE	FALSE	TRUE	TRUE	TRUE		0.0329	-0.1494	0.1087	5.45e-06	291	0.0666007		0.0312695	0.0358345	0.2518	115803	1.13e-05		TRUE	9.95e-06		0.00432498	1.25535
Sphingomyelin (d18:1/22:1, d18:2/22:0, d16:1/24:1) levels	multiple sclerosis	rs12899440	15	46005054		C	A	C	A	FALSE	FALSE	FALSE	TRUE	TRUE	TRUE		0.0385	-0.1646	0.0814	1.9e-05	291	0.0594848		0.0578142	0.0287082	0.6195	115803	2.13e-06		TRUE	2.74e-05		0.00405173	1.17571
Sphingomyelin (d18:1/22:1, d18:2/22:0, d16:1/24:1) levels	multiple sclerosis	rs12966257	18	20913842		T	C	T	C	FALSE	FALSE	FALSE	TRUE	TRUE	TRUE		0.0317	-0.1447	0.1239	5.08e-06	291	0.0672491		0.0238235	-0.0180364	0.449	115803	4.95e-06		TRUE	8.18e-06		0.00454561	1.31968
Sphingomyelin (d18:1/22:1, d18:2/22:0, d16:1/24:1) levels	multiple sclerosis	rs13396761	2	11111546		G	A	G	A	FALSE	FALSE	FALSE	TRUE	TRUE	TRUE		0.0529	-0.2676	0.0346	4.15e-07	291	0.0813424		0.0556097	0.0480355	0.3877	115803	6.44e-06		TRUE	8.27e-07		0.00478394	1.3892
Sphingomyelin (d18:1/22:1, d18:2/22:0, d16:1/24:1) levels	multiple sclerosis	rs1370474	5	105990288		C	T	C	T	FALSE	FALSE	FALSE	TRUE	TRUE	TRUE		0.0229	-0.1013	0.342	1e-05	291	0.0634157		0.0170581	0.00581689	0.7331	115803	1e-06		TRUE	1.39e-05		0.0046185	1.34094
Sphingomyelin (d18:1/22:1, d18:2/22:0, d16:1/24:1) levels	multiple sclerosis	rs17095542	14	98000813		A	G	A	G	FALSE	FALSE	FALSE	TRUE	TRUE	TRUE		0.0326	-0.1351	0.1333	3.48e-05	291	0.0560928		0.0281444	0.00260339	0.9263	115803	7.39e-08		TRUE	4.36e-05		0.00421735	1.22398
Sphingomyelin (d18:1/22:1, d18:2/22:0, d16:1/24:1) levels	multiple sclerosis	rs17362598	4	175493706		A	G	A	G	FALSE	FALSE	FALSE	TRUE	TRUE	TRUE		0.0618	-0.2921	0.0316	2.29e-06	291	0.0717548		0.100267	-0.0902063	0.3683	115803	6.99e-06		TRUE	4.05e-06		0.00522198	1.51707
Sphingomyelin (d18:1/22:1, d18:2/22:0, d16:1/24:1) levels	multiple sclerosis	rs17381373	13	109002944		T	G	T	G	FALSE	FALSE	FALSE	TRUE	TRUE	TRUE		0.0445	-0.1975	0.0589	9.13e-06	291	0.0638088		0.04276	0.0273712	0.5221	115803	3.54e-06		TRUE	1.4e-05		0.00432429	1.25515
Sphingomyelin (d18:1/22:1, d18:2/22:0, d16:1/24:1) levels	multiple sclerosis	rs17506543	9	94422821		G	T	G	T	FALSE	FALSE	FALSE	TRUE	TRUE	TRUE		0.0316	0.1405	0.1115	9.05e-06	291	0.0640244		0.0283436	0.0324199	0.2527	115803	1.13e-05		TRUE	1.51e-05		0.00391124	1.13479
Sphingomyelin (d18:1/22:1, d18:2/22:0, d16:1/24:1) levels	multiple sclerosis	rs2124354	15	94836205		G	A	G	A	FALSE	FALSE	FALSE	TRUE	TRUE	TRUE		0.0354	-0.1479	0.0992	2.97e-05	291	0.056959		0.0408935	0.00652122	0.8733	115803	2.2e-07		TRUE	3.84e-05		0.00390937	1.13424
Sphingomyelin (d18:1/22:1, d18:2/22:0, d16:1/24:1) levels	multiple sclerosis	rs2163970	3	85446451		G	A	G	A	FALSE	FALSE	FALSE	TRUE	TRUE	TRUE		0.0667	0.2757	0.9739	3.55e-05	291	0.0558187		0.0494393	-0.0671018	0.1747	115803	1.59e-05		TRUE	5.97e-05		0.00386419	1.12108
Sphingomyelin (d18:1/22:1, d18:2/22:0, d16:1/24:1) levels	multiple sclerosis	rs234056	3	172299254		G	T	G	T	FALSE	FALSE	FALSE	TRUE	TRUE	TRUE		0.0968	0.4126	0.9836	2.04e-05	291	0.0591469		0.12267	0.0371031	0.7623	115803	7.9e-07		TRUE	2.77e-05		0.00549226	1.59603
Sphingomyelin (d18:1/22:1, d18:2/22:0, d16:1/24:1) levels	multiple sclerosis	rs2398193	10	5065756		T	C	T	C	FALSE	FALSE	FALSE	TRUE	TRUE	TRUE		0.0396	-0.1798	0.91	5.64e-06	291	0.0665835		0.0326818	-0.0327298	0.3166	115803	8.66e-06		TRUE	9.65e-06		0.00529533	1.5385
Sphingomyelin (d18:1/22:1, d18:2/22:0, d16:1/24:1) levels	multiple sclerosis	rs2617010	8	4432434		G	A	G	A	FALSE	FALSE	FALSE	TRUE	TRUE	TRUE		0.0219	0.0934	0.5625	1.94e-05	291	0.0592107		0.0178055	-0.00558438	0.7538	115803	8.49e-07		TRUE	2.75e-05		0.00429363	1.24621
Sphingomyelin (d18:1/22:1, d18:2/22:0, d16:1/24:1) levels	multiple sclerosis	rs2692448	7	129613496		T	C	T	C	FALSE	FALSE	FALSE	TRUE	TRUE	TRUE		0.0302	-0.1231	0.1295	4.49e-05	291	0.054366		0.0353893	0.040822	0.2487	115803	1.15e-05		TRUE	7.23e-05		0.00341653	0.990761
Sphingomyelin (d18:1/22:1, d18:2/22:0, d16:1/24:1) levels	multiple sclerosis	rs2730549	12	73992674		T	C	T	C	FALSE	FALSE	FALSE	TRUE	TRUE	TRUE		0.0359	0.1586	0.9056	1.03e-05	291	0.0632613		0.0268964	-0.0248051	0.3564	115803	7.34e-06		TRUE	1.63e-05		0.00430076	1.24829
Sphingomyelin (d18:1/22:1, d18:2/22:0, d16:1/24:1) levels	multiple sclerosis	rs3128935	6	32972404		C	T	C	T	FALSE	FALSE	FALSE	TRUE	TRUE	TRUE		0.0597	-0.2669	0.0296	7.74e-06	291	0.0646857		0.049368	-0.0462154	0.3492	115803	7.57e-06		TRUE	1.3e-05		0.00409232	1.18754
Sphingomyelin (d18:1/22:1, d18:2/22:0, d16:1/24:1) levels	multiple sclerosis	rs35065910	16	49739846		C	A	C	A	FALSE	FALSE	FALSE	TRUE	TRUE	TRUE		0.0651	0.3029	0.0238	3.23e-06	291	0.0696894		0.05945	-0.0715762	0.2286	115803	1.25e-05		TRUE	6.1e-06		0.00426328	1.23736
Sphingomyelin (d18:1/22:1, d18:2/22:0, d16:1/24:1) levels	multiple sclerosis	rs35952683	6	151542145		A	G	A	G	FALSE	FALSE	FALSE	TRUE	TRUE	TRUE		0.0403	-0.1746	0.0678	1.5e-05	291	0.060989		0.0378064	0.00915794	0.8086	115803	5.07e-07		TRUE	2.02e-05		0.00385352	1.11797
Sphingomyelin (d18:1/22:1, d18:2/22:0, d16:1/24:1) levels	multiple sclerosis	rs3731949	2	45900565		T	C	T	C	FALSE	FALSE	FALSE	TRUE	TRUE	TRUE		0.0262	-0.1158	0.2261	1.02e-05	291	0.0633155		0.0200697	-0.00369317	0.854	115803	2.92e-07		TRUE	1.37e-05		0.00469281	1.36262
Sphingomyelin (d18:1/22:1, d18:2/22:0, d16:1/24:1) levels	multiple sclerosis	rs3814774	12	53473298		T	G	T	G	FALSE	FALSE	FALSE	TRUE	TRUE	TRUE		0.053	-0.2383	0.0428	6.83e-06	291	0.0653784		0.0395483	0.0482453	0.2225	115803	1.29e-05		TRUE	1.23e-05		0.00465291	1.35098
Sphingomyelin (d18:1/22:1, d18:2/22:0, d16:1/24:1) levels	multiple sclerosis	rs3894138	3	13299910		A	G	A	G	FALSE	FALSE	FALSE	TRUE	TRUE	TRUE		0.0412	-0.1749	0.0682	2.18e-05	291	0.0586971		0.0330043	0.0436385	0.1861	115803	1.51e-05		TRUE	3.73e-05		0.00388791	1.12799
Sphingomyelin (d18:1/22:1, d18:2/22:0, d16:1/24:1) levels	multiple sclerosis	rs41289019	10	32143044		G	A	G	A	FALSE	FALSE	FALSE	TRUE	TRUE	TRUE		0.0663	-0.2769	0.0237	2.98e-05	291	0.0569206		0.0607248	-0.0870947	0.1515	115803	1.78e-05		TRUE	5.08e-05		0.0035482	1.02908
Sphingomyelin (d18:1/22:1, d18:2/22:0, d16:1/24:1) levels	multiple sclerosis	rs41291662	13	26597806		G	A	G	A	FALSE	FALSE	FALSE	TRUE	TRUE	TRUE		0.0626	0.2656	0.029	2.18e-05	291	0.0586364		0.0448478	-0.0243999	0.5864	115803	2.56e-06		TRUE	3.18e-05		0.00397286	1.15274
Sphingomyelin (d18:1/22:1, d18:2/22:0, d16:1/24:1) levels	multiple sclerosis	rs4663268	2	238805474		A	G	A	G	FALSE	FALSE	FALSE	TRUE	TRUE	TRUE		0.0217	-0.0993	0.4697	4.84e-06	291	0.0675618		0.0172978	0.0180621	0.2964	115803	9.42e-06		TRUE	8.31e-06		0.00491214	1.42662
Sphingomyelin (d18:1/22:1, d18:2/22:0, d16:1/24:1) levels	multiple sclerosis	rs4728840	7	89555828		G	T	G	T	FALSE	FALSE	FALSE	TRUE	TRUE	TRUE		0.0213	0.0938	0.4401	1.09e-05	291	0.0628842		0.0163297	-0.00934352	0.5672	115803	2.83e-06		TRUE	1.6e-05		0.00433608	1.25859
Sphingomyelin (d18:1/22:1, d18:2/22:0, d16:1/24:1) levels	multiple sclerosis	rs4812081	20	57979086		G	A	G	A	FALSE	FALSE	FALSE	TRUE	TRUE	TRUE		0.0209	-0.091	0.5712	1.34e-05	291	0.06156		0.0166892	-0.00140098	0.9331	115803	6.09e-08		TRUE	1.78e-05		0.00405654	1.17712
Sphingomyelin (d18:1/22:1, d18:2/22:0, d16:1/24:1) levels	multiple sclerosis	rs4876709	8	118191830		A	G	A	G	FALSE	FALSE	FALSE	TRUE	TRUE	TRUE		0.06	-0.2495	0.0313	3.17e-05	291	0.0564551		0.0434588	-0.0342082	0.4312	115803	5.35e-06		TRUE	4.77e-05		0.00377489	1.09508
Sphingomyelin (d18:1/22:1, d18:2/22:0, d16:1/24:1) levels	multiple sclerosis	rs4915446	1	200567806		T	C	T	C	FALSE	FALSE	FALSE	TRUE	TRUE	TRUE		0.1792	0.7315	0.0035	4.48e-05	291	0.0545142		0.187802	-0.0622233	0.740399	115803	9.48e-07		TRUE	5.94e-05		0.00373254	1.08274
Sphingomyelin (d18:1/22:1, d18:2/22:0, d16:1/24:1) levels	multiple sclerosis	rs56113145	15	64121356		A	G	A	G	FALSE	FALSE	FALSE	TRUE	TRUE	TRUE		0.0524	-0.2212	0.0477	2.44e-05	291	0.0580797		0.103755	0.05975	0.5647	115803	2.86e-06		TRUE	3.5e-05		0.00444521	1.2904
Sphingomyelin (d18:1/22:1, d18:2/22:0, d16:1/24:1) levels	multiple sclerosis	rs56411523	4	36359879		C	T	C	T	FALSE	FALSE	FALSE	TRUE	TRUE	TRUE		0.0472	-0.2248	0.0529	1.94e-06	291	0.0727771		0.107235	-0.0641009	0.55	115803	3.09e-06		TRUE	3.18e-06		0.00506377	1.47088
Sphingomyelin (d18:1/22:1, d18:2/22:0, d16:1/24:1) levels	multiple sclerosis	rs58421993	14	88159829		G	A	G	A	FALSE	FALSE	FALSE	TRUE	TRUE	TRUE		0.1101	-0.5234	0.0114	1.99e-06	291	0.0725265		0.107484	-0.109482	0.3084	115803	8.96e-06		TRUE	3.67e-06		0.0061748	1.7956
Sphingomyelin (d18:1/22:1, d18:2/22:0, d16:1/24:1) levels	multiple sclerosis	rs58889764	13	110941434		A	G	A	G	FALSE	FALSE	FALSE	TRUE	TRUE	TRUE		0.0292	-0.12	0.1665	4.07e-05	291	0.055212		0.0228676	0.0527822	0.0209899	115803	4.6e-05		TRUE	8.03e-05		0.0039968	1.15971
Sphingomyelin (d18:1/22:1, d18:2/22:0, d16:1/24:1) levels	multiple sclerosis	rs58911776	5	76087818		T	C	T	C	FALSE	FALSE	FALSE	TRUE	TRUE	TRUE		0.098	-0.4472	0.0122	5.04e-06	291	0.0672105		0.189867	-0.0900235	0.6354	115803	1.94e-06		TRUE	7.71e-06		0.00482017	1.39978
Sphingomyelin (d18:1/22:1, d18:2/22:0, d16:1/24:1) levels	multiple sclerosis	rs59606804	2	61052981		T	G	T	G	FALSE	FALSE	FALSE	TRUE	TRUE	TRUE		0.0477	-0.1984	0.0501	3.18e-05	291	0.0564806		0.0471633	-0.137324	0.00359501	115803	7.32e-05		TRUE	7.44e-05		0.00374653	1.08682
Sphingomyelin (d18:1/22:1, d18:2/22:0, d16:1/24:1) levels	multiple sclerosis	rs61131199	4	82047172		T	C	T	C	FALSE	FALSE	FALSE	TRUE	TRUE	TRUE		0.0868	-0.3631	0.0157	2.88e-05	291	0.0570931		0.0493397	-0.00429078	0.9307	115803	6.53e-08		TRUE	3.7e-05		0.00407483	1.18244
Sphingomyelin (d18:1/22:1, d18:2/22:0, d16:1/24:1) levels	multiple sclerosis	rs61511745	3	62382399		A	G	A	G	FALSE	FALSE	FALSE	TRUE	TRUE	TRUE		0.056	-0.2396	0.0422	1.87e-05	291	0.0595698		0.0443634	-0.0995738	0.0247999	115803	4.35e-05		TRUE	3.95e-05		0.00464078	1.34744
Sphingomyelin (d18:1/22:1, d18:2/22:0, d16:1/24:1) levels	multiple sclerosis	rs62030591	16	23839768		T	C	T	C	FALSE	FALSE	FALSE	TRUE	TRUE	TRUE		0.1126	-0.5098	0.0089	5.95e-06	291	0.0662315		0.0714575	0.0204068	0.7752	115803	7.04e-07		TRUE	8.66e-06		0.00458498	1.33116
Sphingomyelin (d18:1/22:1, d18:2/22:0, d16:1/24:1) levels	multiple sclerosis	rs62030796	16	427010		T	C	T	C	FALSE	FALSE	FALSE	TRUE	TRUE	TRUE		0.0574	-0.3146	0.0376	4.23e-08	291	0.0941562		0.0382422	-0.0119286	0.755099	115803	8.4e-07		TRUE	8.39e-08		0.00716293	2.08502
Sphingomyelin (d18:1/22:1, d18:2/22:0, d16:1/24:1) levels	multiple sclerosis	rs62099022	18	37393390		T	C	T	C	FALSE	FALSE	FALSE	TRUE	TRUE	TRUE		0.1222	-0.5856	0.0085	1.64e-06	291	0.073613		0.0650483	0.0625052	0.3366	115803	7.97e-06		TRUE	3.03e-06		0.00578021	1.68019
Sphingomyelin (d18:1/22:1, d18:2/22:0, d16:1/24:1) levels	multiple sclerosis	rs62128087	19	50026266		T	C	T	C	FALSE	FALSE	FALSE	TRUE	TRUE	TRUE		0.0279	-0.1176	0.1806	2.56e-05	291	0.0579159		0.0265698	-0.0132123	0.619	115803	2.14e-06		TRUE	3.54e-05		0.00409316	1.18778
Sphingomyelin (d18:1/22:1, d18:2/22:0, d16:1/24:1) levels	multiple sclerosis	rs62271599	3	145067038		G	A	G	A	FALSE	FALSE	FALSE	TRUE	TRUE	TRUE		0.0235	-0.1036	0.2676	9.99e-06	291	0.0630116		0.019573	0.00934352	0.6331	115803	1.97e-06		TRUE	1.53e-05		0.00420711	1.22099
Sphingomyelin (d18:1/22:1, d18:2/22:0, d16:1/24:1) levels	multiple sclerosis	rs62461209	7	77748464		T	G	T	G	FALSE	FALSE	FALSE	TRUE	TRUE	TRUE		0.0606	-0.2473	0.0366	4.48e-05	291	0.0544846		0.0563489	-0.0660686	0.241	115803	1.19e-05		TRUE	7.12e-05		0.00431287	1.25182
Sphingomyelin (d18:1/22:1, d18:2/22:0, d16:1/24:1) levels	multiple sclerosis	rs62486285	7	101945583		T	C	T	C	FALSE	FALSE	FALSE	TRUE	TRUE	TRUE		0.0927	-0.481	0.0123	2.12e-07	291	0.0852214		0.149549	0.161931	0.2789	115803	1.01e-05		TRUE	4.6e-07		0.00562147	1.63379
Sphingomyelin (d18:1/22:1, d18:2/22:0, d16:1/24:1) levels	multiple sclerosis	rs62501813	8	26019688		A	G	A	G	FALSE	FALSE	FALSE	TRUE	TRUE	TRUE		0.0767	-0.3375	0.0157	1.07e-05	291	0.0627907		0.136346	0.186571	0.1712	115803	1.62e-05		TRUE	1.94e-05		0.0035205	1.02102
Sphingomyelin (d18:1/22:1, d18:2/22:0, d16:1/24:1) levels	multiple sclerosis	rs642550	11	75444623		G	A	G	A	FALSE	FALSE	FALSE	TRUE	TRUE	TRUE		0.0568	-0.2462	0.0262	1.44e-05	291	0.0610419		0.0671523	-0.0641009	0.3398	115803	7.87e-06		TRUE	2.35e-05		0.00309298	0.896645
Sphingomyelin (d18:1/22:1, d18:2/22:0, d16:1/24:1) levels	multiple sclerosis	rs6555135	5	2780756		T	C	T	C	FALSE	FALSE	FALSE	TRUE	TRUE	TRUE		0.1039	-0.5845	0.0108	1.87e-08	291	0.0986984		0.0781414	-0.0728786	0.351	115803	7.51e-06		TRUE	4.63e-08		0.00729973	2.12514
Sphingomyelin (d18:1/22:1, d18:2/22:0, d16:1/24:1) levels	multiple sclerosis	rs6831804	4	122946874		G	T	G	T	FALSE	FALSE	FALSE	TRUE	TRUE	TRUE		0.0287	0.1218	0.8315	2.19e-05	291	0.0586648		0.0221274	-0.0456424	0.0391399	115803	3.67e-05		TRUE	4.39e-05		0.00415706	1.20641
Sphingomyelin (d18:1/22:1, d18:2/22:0, d16:1/24:1) levels	multiple sclerosis	rs6953760	7	114819942		A	G	A	G	FALSE	FALSE	FALSE	TRUE	TRUE	TRUE		0.0761	0.3386	0.9797	8.57e-06	291	0.0641108		0.0866817	0.0284903	0.7424	115803	9.33e-07		TRUE	1.24e-05		0.0045603	1.32396
Sphingomyelin (d18:1/22:1, d18:2/22:0, d16:1/24:1) levels	multiple sclerosis	rs6987552	8	43424410		G	A	G	A	FALSE	FALSE	FALSE	TRUE	TRUE	TRUE		0.023	-0.0966	0.6497	2.58e-05	291	0.0575267		0.0264746	0.0358497	0.1757	115803	1.58e-05		TRUE	4.53e-05		0.00424754	1.23277
Sphingomyelin (d18:1/22:1, d18:2/22:0, d16:1/24:1) levels	multiple sclerosis	rs7082945	10	33889887		T	C	T	C	FALSE	FALSE	FALSE	TRUE	TRUE	TRUE		0.0668	0.2988	0.9742	7.81e-06	291	0.0647498		0.0453568	-0.0640053	0.1582	115803	1.72e-05		TRUE	1.43e-05		0.00448806	1.3029
Sphingomyelin (d18:1/22:1, d18:2/22:0, d16:1/24:1) levels	multiple sclerosis	rs7088146	10	122871205		T	C	T	C	FALSE	FALSE	FALSE	TRUE	TRUE	TRUE		0.0294	-0.128	0.1816	1.34e-05	291	0.0615514		0.0224051	0.002002	0.9288	115803	6.89e-08		TRUE	1.78e-05		0.00487003	1.41433
Sphingomyelin (d18:1/22:1, d18:2/22:0, d16:1/24:1) levels	multiple sclerosis	rs71610905	4	161778837		C	A	C	A	FALSE	FALSE	FALSE	TRUE	TRUE	TRUE		0.0909	-0.4134	0.0156	5.42e-06	291	0.0667876		0.0566599	-0.0125213	0.8251	115803	4.22e-07		TRUE	7.79e-06		0.00524889	1.52493
Sphingomyelin (d18:1/22:1, d18:2/22:0, d16:1/24:1) levels	multiple sclerosis	rs723656	17	5865515		A	G	A	G	FALSE	FALSE	FALSE	TRUE	TRUE	TRUE		0.0815	-0.3331	0.0124	4.42e-05	291	0.0546427		0.0546872	0.0515038	0.3463	115803	7.66e-06		TRUE	6.61e-05		0.00271758	0.78752
Sphingomyelin (d18:1/22:1, d18:2/22:0, d16:1/24:1) levels	multiple sclerosis	rs72617372	7	152872234		T	C	T	C	FALSE	FALSE	FALSE	TRUE	TRUE	TRUE		0.139	-0.5956	0.0069	1.84e-05	291	0.0597354		0.1846	0.0932124	0.6136	115803	2.2e-06		TRUE	2.63e-05		0.00486162	1.41187
Sphingomyelin (d18:1/22:1, d18:2/22:0, d16:1/24:1) levels	multiple sclerosis	rs72686867	1	163867113		A	G	A	G	FALSE	FALSE	FALSE	TRUE	TRUE	TRUE		0.1142	-0.5646	0.0088	7.68e-07	291	0.0779815		0.11644	0.101922	0.3814	115803	6.62e-06		TRUE	1.44e-06		0.00556104	1.61613
Sphingomyelin (d18:1/22:1, d18:2/22:0, d16:1/24:1) levels	multiple sclerosis	rs72703214	4	161685589		T	C	T	C	FALSE	FALSE	FALSE	TRUE	TRUE	TRUE		0.0947	-0.4467	0.0122	2.37e-06	291	0.0714862		0.508992	-0.525793	0.3016	115803	9.21e-06		TRUE	4.37e-06		0.0048094	1.39663
Sphingomyelin (d18:1/22:1, d18:2/22:0, d16:1/24:1) levels	multiple sclerosis	rs72754550	5	52065419		C	A	C	A	FALSE	FALSE	FALSE	TRUE	TRUE	TRUE		0.0738	-0.4297	0.0212	5.83e-09	291	0.10499		0.0797966	-0.0500275	0.5307	115803	3.39e-06		TRUE	1.46e-08		0.00766285	2.23167
Sphingomyelin (d18:1/22:1, d18:2/22:0, d16:1/24:1) levels	multiple sclerosis	rs72885500	11	29452000		T	C	T	C	FALSE	FALSE	FALSE	TRUE	TRUE	TRUE		0.0781	0.324	0.0205	3.3e-05	291	0.0562041		0.194234	0.351972	0.0699697	115803	2.84e-05		TRUE	6.18e-05		0.00421578	1.22352
Sphingomyelin (d18:1/22:1, d18:2/22:0, d16:1/24:1) levels	multiple sclerosis	rs73144921	5	96879436		A	G	A	G	FALSE	FALSE	FALSE	TRUE	TRUE	TRUE		0.0786	-0.3963	0.0153	4.53e-07	291	0.080852		0.098948	-0.174457	0.0778807	115803	2.68e-05		TRUE	1.13e-06		0.00473231	1.37414
Sphingomyelin (d18:1/22:1, d18:2/22:0, d16:1/24:1) levels	multiple sclerosis	rs73145670	22	17435280		A	G	A	G	FALSE	FALSE	FALSE	TRUE	TRUE	TRUE		0.0659	-0.2998	0.0294	5.35e-06	291	0.0668277		0.0483385	0.0406137	0.4008	115803	6.1e-06		TRUE	8.93e-06		0.00512957	1.49009
Sphingomyelin (d18:1/22:1, d18:2/22:0, d16:1/24:1) levels	multiple sclerosis	rs73362312	15	26209421		A	G	A	G	FALSE	FALSE	FALSE	TRUE	TRUE	TRUE		0.1159	-0.476	0.0088	4.02e-05	291	0.055146		0.127789	-0.0340149	0.7901	115803	6.12e-07		TRUE	5.28e-05		0.00395265	1.14685
Sphingomyelin (d18:1/22:1, d18:2/22:0, d16:1/24:1) levels	multiple sclerosis	rs73574490	6	147430736		T	C	T	C	FALSE	FALSE	FALSE	TRUE	TRUE	TRUE		0.1001	-0.4122	0.0122	3.86e-05	291	0.0554227		0.0697596	0.00310482	0.9645	115803	1.71e-08		TRUE	4.82e-05		0.0040952	1.18838
Sphingomyelin (d18:1/22:1, d18:2/22:0, d16:1/24:1) levels	multiple sclerosis	rs7632665	3	186727029		C	T	C	T	FALSE	FALSE	FALSE	TRUE	TRUE	TRUE		0.0557	-0.2396	0.0376	1.71e-05	291	0.0601745		0.0552526	0.106361	0.05423	115803	3.2e-05		TRUE	3.35e-05		0.00415477	1.20574
Sphingomyelin (d18:1/22:1, d18:2/22:0, d16:1/24:1) levels	multiple sclerosis	rs7822986	8	143957856		A	G	A	G	FALSE	FALSE	FALSE	TRUE	TRUE	TRUE		0.0208	0.0951	0.5629	4.98e-06	291	0.0674539		0.0163599	-0.0111377	0.496	115803	4e-06		TRUE	7.77e-06		0.00445044	1.29193
Sphingomyelin (d18:1/22:1, d18:2/22:0, d16:1/24:1) levels	multiple sclerosis	rs7852951	9	89874166		G	A	G	A	FALSE	FALSE	FALSE	TRUE	TRUE	TRUE		0.0363	-0.1642	0.0863	5.93e-06	291	0.0661191		0.0330754	-0.0240095	0.4679	115803	4.55e-06		TRUE	9.77e-06		0.00425197	1.23407
Sphingomyelin (d18:1/22:1, d18:2/22:0, d16:1/24:1) levels	multiple sclerosis	rs9311780	3	60775023		A	G	A	G	FALSE	FALSE	FALSE	TRUE	TRUE	TRUE		0.0299	-0.1237	0.1529	3.5e-05	291	0.0559128		0.0255141	-0.0342082	0.18	115803	1.55e-05		TRUE	5.86e-05		0.0039638	1.1501
Sphingomyelin (d18:1/22:1, d18:2/22:0, d16:1/24:1) levels	multiple sclerosis	rs9552165	13	20967530		T	C	T	C	FALSE	FALSE	FALSE	TRUE	TRUE	TRUE		0.0203	0.0917	0.4673	5.92e-06	291	0.0659506		0.0175278	-0.0195906	0.2637	115803	1.08e-05		TRUE	1.1e-05		0.00418646	1.21497
Sphingomyelin (d18:1/22:1, d18:2/22:0, d16:1/24:1) levels	multiple sclerosis	rs9904042	17	71099622		C	T	C	T	FALSE	FALSE	FALSE	TRUE	TRUE	TRUE		0.0343	0.1496	0.8972	1.3e-05	291	0.0617578		0.0290226	0.0484091	0.0953191	115803	2.4e-05		TRUE	2.45e-05		0.00412834	1.19804
Sphingomyelin (d18:1/22:1, d18:2/22:0, d16:1/24:1) levels	multiple sclerosis	rs9956883	18	4372529		G	T	G	T	FALSE	FALSE	FALSE	TRUE	TRUE	TRUE		0.0396	-0.1632	0.0692	3.67e-05	291	0.0555074		0.0295898	0.0114655	0.6984	115803	1.3e-06		TRUE	5.11e-05		0.00343109	0.995
Sphingomyelin (d18:1/24:1, d18:2/24:0) levels	multiple sclerosis	rs10271616	7	155769712		C	A	C	A	FALSE	FALSE	FALSE	TRUE	TRUE	TRUE		0.0286	0.127	0.0638	9.23e-06	291	0.0638723		0.0356174	0.0344879	0.3329	115803	8.1e-06		TRUE	1.49e-05		0.00192676	0.557907
Sphingomyelin (d18:1/24:1, d18:2/24:0) levels	multiple sclerosis	rs10487946	7	69023630		G	A	G	A	FALSE	FALSE	FALSE	TRUE	TRUE	TRUE		0.0601	0.2944	0.0167	9.82e-07	291	0.0766635		0.126897	0.0717108	0.572	115803	2.76e-06		TRUE	1.66e-06		0.00284648	0.824981
Sphingomyelin (d18:1/24:1, d18:2/24:0) levels	multiple sclerosis	rs1067522	12	70885794		C	T	C	T	FALSE	FALSE	FALSE	TRUE	TRUE	TRUE		0.0152	-0.0747	0.6629	8.5e-07	291	0.0771256		0.0175474	0.00945516	0.59	115803	2.51e-06		TRUE	1.53e-06		0.00249389	0.722537
Sphingomyelin (d18:1/24:1, d18:2/24:0) levels	multiple sclerosis	rs10842437	12	25105701		T	C	T	C	FALSE	FALSE	FALSE	TRUE	TRUE	TRUE		0.0606	0.3649	0.0147	1.77e-09	291	0.111474		0.113026	-0.0473606	0.675199	115803	1.52e-06		TRUE	4.53e-09		0.00385712	1.11902
Sphingomyelin (d18:1/24:1, d18:2/24:0) levels	multiple sclerosis	rs10851496	15	51434508		C	T	C	T	FALSE	FALSE	FALSE	TRUE	TRUE	TRUE		0.014	0.0649	0.458	3.43e-06	291	0.0692127		0.0165387	0.0107577	0.5154	115803	3.65e-06		TRUE	5.78e-06		0.00209114	0.605607
Sphingomyelin (d18:1/24:1, d18:2/24:0) levels	multiple sclerosis	rs11218199	11	121064524		T	C	T	C	FALSE	FALSE	FALSE	TRUE	TRUE	TRUE		0.0527	0.2517	0.0205	1.83e-06	291	0.0731566		0.0999	0.143986	0.1495	115803	1.79e-05		TRUE	3.66e-06		0.00254422	0.737155
Sphingomyelin (d18:1/24:1, d18:2/24:0) levels	multiple sclerosis	rs115584651	6	110164404		C	T	C	T	FALSE	FALSE	FALSE	TRUE	TRUE	TRUE		0.0516	-0.2406	0.0214	3.13e-06	291	0.0699669		0.0574328	-0.0228372	0.6909	115803	1.37e-06		TRUE	4.81e-06		0.0024246	0.702413
Sphingomyelin (d18:1/24:1, d18:2/24:0) levels	multiple sclerosis	rs11660923	18	65778339		A	G	A	G	FALSE	FALSE	FALSE	TRUE	TRUE	TRUE		0.0252	-0.1143	0.0869	5.65e-06	291	0.0664552		0.0266544	0.0381173	0.1527	115803	1.77e-05		TRUE	1.09e-05		0.00207329	0.600426
Sphingomyelin (d18:1/24:1, d18:2/24:0) levels	multiple sclerosis	rs11733307	4	187083516		T	C	T	C	FALSE	FALSE	FALSE	TRUE	TRUE	TRUE		0.0152	0.0649	0.5627	2.06e-05	291	0.0593387		0.0180297	-0.00501254	0.781	115803	6.67e-07		TRUE	2.67e-05		0.00207289	0.600309
Sphingomyelin (d18:1/24:1, d18:2/24:0) levels	multiple sclerosis	rs11769666	7	145182288		T	C	T	C	FALSE	FALSE	FALSE	TRUE	TRUE	TRUE		0.0218	0.0981	0.1089	6.66e-06	291	0.065481		0.0297959	-0.0440169	0.1396	115803	1.88e-05		TRUE	1.29e-05		0.00186776	0.540794
Sphingomyelin (d18:1/24:1, d18:2/24:0) levels	multiple sclerosis	rs11790011	9	113659382		C	T	C	T	FALSE	FALSE	FALSE	TRUE	TRUE	TRUE		0.1086	0.5431	0.009	5.71e-07	291	0.0796448		0.106667	0.0467772	0.660999	115803	1.66e-06		TRUE	9.83e-07		0.00526145	1.5286
Sphingomyelin (d18:1/24:1, d18:2/24:0) levels	multiple sclerosis	rs12406235	1	246346297		T	C	T	C	FALSE	FALSE	FALSE	TRUE	TRUE	TRUE		0.0357	0.1573	0.05	1.09e-05	291	0.0629487		0.0503469	0.00944446	0.8512	115803	3.04e-07		TRUE	1.45e-05		0.00235061	0.680928
Sphingomyelin (d18:1/24:1, d18:2/24:0) levels	multiple sclerosis	rs12461965	19	533133		C	T	C	T	FALSE	FALSE	FALSE	TRUE	TRUE	TRUE		0.0251	-0.1277	0.9106	3.81e-07	291	0.0822022		0.0360398	-0.0263498	0.4647	115803	4.62e-06		TRUE	6.93e-07		0.00265508	0.76936
Sphingomyelin (d18:1/24:1, d18:2/24:0) levels	multiple sclerosis	rs12470771	2	141524101		T	C	T	C	FALSE	FALSE	FALSE	TRUE	TRUE	TRUE		0.014	-0.0709	0.5395	4.36e-07	291	0.0815104		0.016519	-0.0290732	0.0784097	115803	2.67e-05		TRUE	1.01e-06		0.00249772	0.723648
Sphingomyelin (d18:1/24:1, d18:2/24:0) levels	multiple sclerosis	rs12675272	8	1098938		G	A	G	A	FALSE	FALSE	FALSE	TRUE	TRUE	TRUE		0.0158	-0.0659	0.3474	3.21e-05	291	0.0567771		0.0177659	0.0041912	0.8135	115803	4.81e-07		TRUE	4.02e-05		0.00196914	0.570206
Sphingomyelin (d18:1/24:1, d18:2/24:0) levels	multiple sclerosis	rs1285674	1	232712806		A	G	A	G	FALSE	FALSE	FALSE	TRUE	TRUE	TRUE		0.0152	0.0618	0.3237	4.6e-05	291	0.0541047		0.0182999	0.00876151	0.6321	115803	1.98e-06		TRUE	6.55e-05		0.0016722	0.484076
Sphingomyelin (d18:1/24:1, d18:2/24:0) levels	multiple sclerosis	rs129365	22	37562254		C	A	C	A	FALSE	FALSE	FALSE	TRUE	TRUE	TRUE		0.0866	-0.3884	0.9932	7.34e-06	291	0.0650732		0.0729798	-0.23775	0.001123	115803	9.16e-05		TRUE	2.05e-05		0.00203767	0.590089
Sphingomyelin (d18:1/24:1, d18:2/24:0) levels	multiple sclerosis	rs13131708	4	30091953		C	T	C	T	FALSE	FALSE	FALSE	TRUE	TRUE	TRUE		0.0225	-0.1008	0.8778	7.23e-06	291	0.064938		0.0273214	0.0295588	0.2793	115803	1.01e-05		TRUE	1.28e-05		0.00217981	0.63134
Sphingomyelin (d18:1/24:1, d18:2/24:0) levels	multiple sclerosis	rs1477031	2	202884393		A	G	A	G	FALSE	FALSE	FALSE	TRUE	TRUE	TRUE		0.0162	0.07	0.6369	1.47e-05	291	0.0606848		0.0169363	-0.0132879	0.4327	115803	5.32e-06		TRUE	2.4e-05		0.00226633	0.656458
Sphingomyelin (d18:1/24:1, d18:2/24:0) levels	multiple sclerosis	rs17138143	17	35131787		T	C	T	C	FALSE	FALSE	FALSE	TRUE	TRUE	TRUE		0.0374	0.1536	0.0395	4.08e-05	291	0.055145		0.0486177	-0.052023	0.2846	115803	9.89e-06		TRUE	6.26e-05		0.00179022	0.518302
Sphingomyelin (d18:1/24:1, d18:2/24:0) levels	multiple sclerosis	rs17171611	7	39715958		T	C	T	C	FALSE	FALSE	FALSE	TRUE	TRUE	TRUE		0.0934	0.4959	0.008	1.09e-07	291	0.0888741		0.077518	0.183682	0.0178098	115803	4.85e-05		TRUE	3.52e-07		0.00390319	1.13244
Sphingomyelin (d18:1/24:1, d18:2/24:0) levels	multiple sclerosis	rs17268058	4	158785192		G	A	G	A	FALSE	FALSE	FALSE	TRUE	TRUE	TRUE		0.0408	0.1693	0.0326	3.32e-05	291	0.0562292		0.0435245	0.0791514	0.0689795	115803	2.86e-05		TRUE	6.16e-05		0.00180787	0.523421
Sphingomyelin (d18:1/24:1, d18:2/24:0) levels	multiple sclerosis	rs1731	1	55245539		C	T	C	T	FALSE	FALSE	FALSE	TRUE	TRUE	TRUE		0.0867	-0.3571	0.0068	3.79e-05	291	0.055446		0.0902534	-0.0585519	0.5165	115803	3.63e-06		TRUE	5.46e-05		0.00172248	0.498657
Sphingomyelin (d18:1/24:1, d18:2/24:0) levels	multiple sclerosis	rs17506543	9	94422821		G	T	G	T	FALSE	FALSE	FALSE	TRUE	TRUE	TRUE		0.0212	0.105	0.111	7.41e-07	291	0.0782397		0.0283436	0.0324199	0.2527	115803	1.13e-05		TRUE	1.48e-06		0.00217587	0.630198
Sphingomyelin (d18:1/24:1, d18:2/24:0) levels	multiple sclerosis	rs1762495	1	107634116		C	T	C	T	FALSE	FALSE	FALSE	TRUE	TRUE	TRUE		0.0186	-0.0843	0.8233	5.73e-06	291	0.0663606		0.0208247	-0.0242927	0.2434	115803	1.18e-05		TRUE	1.04e-05		0.00206766	0.598793
Sphingomyelin (d18:1/24:1, d18:2/24:0) levels	multiple sclerosis	rs1853231	9	10481115		A	G	A	G	FALSE	FALSE	FALSE	TRUE	TRUE	TRUE		0.0155	-0.0628	0.3196	4.92e-05	291	0.0537483		0.0178868	0.00299551	0.867	115803	2.42e-07		TRUE	6.5e-05		0.00171522	0.496551
Sphingomyelin (d18:1/24:1, d18:2/24:0) levels	multiple sclerosis	rs1932593	10	24668435		A	G	A	G	FALSE	FALSE	FALSE	TRUE	TRUE	TRUE		0.1248	0.5291	0.0034	2.24e-05	291	0.0585524		0.176317	0.197232	0.2633	115803	1.08e-05		TRUE	3.65e-05		0.00189717	0.549323
Sphingomyelin (d18:1/24:1, d18:2/24:0) levels	multiple sclerosis	rs2356193	2	52741816		C	T	C	T	FALSE	FALSE	FALSE	TRUE	TRUE	TRUE		0.0158	-0.067	0.2969	2.13e-05	291	0.0585764		0.0210986	-0.0244976	0.2456	115803	1.16e-05		TRUE	3.67e-05		0.00187416	0.54265
Sphingomyelin (d18:1/24:1, d18:2/24:0) levels	multiple sclerosis	rs2398193	10	5065756		T	C	T	C	FALSE	FALSE	FALSE	TRUE	TRUE	TRUE		0.0259	-0.1236	0.9058	1.84e-06	291	0.0730462		0.0326818	-0.0327298	0.3166	115803	8.66e-06		TRUE	3.36e-06		0.00260706	0.755408
Sphingomyelin (d18:1/24:1, d18:2/24:0) levels	multiple sclerosis	rs2589024	18	36981852		T	C	T	C	FALSE	FALSE	FALSE	TRUE	TRUE	TRUE		0.0751	-0.3448	0.0091	4.44e-06	291	0.0679801		0.0740513	0.168561	0.0228302	115803	4.47e-05		TRUE	1.03e-05		0.00214405	0.620963
Sphingomyelin (d18:1/24:1, d18:2/24:0) levels	multiple sclerosis	rs2788219	6	710558		T	C	T	C	FALSE	FALSE	FALSE	TRUE	TRUE	TRUE		0.0184	-0.0902	0.8118	8.96e-07	291	0.0767697		0.0202459	0.0415257	0.0402597	115803	3.63e-05		TRUE	2.36e-06		0.00248606	0.720262
Sphingomyelin (d18:1/24:1, d18:2/24:0) levels	multiple sclerosis	rs282228	16	56594847		T	C	T	C	FALSE	FALSE	FALSE	TRUE	TRUE	TRUE		0.0219	0.0967	0.1176	1.04e-05	291	0.0631995		0.0246721	0.0216323	0.3806	115803	6.64e-06		TRUE	1.63e-05		0.00194069	0.561949
Sphingomyelin (d18:1/24:1, d18:2/24:0) levels	multiple sclerosis	rs28374004	8	3942453		C	T	C	T	FALSE	FALSE	FALSE	TRUE	TRUE	TRUE		0.0769	0.3512	0.0114	4.9e-06	291	0.0673123		0.067521	0.133646	0.0477804	115803	3.38e-05		TRUE	1.07e-05		0.00278013	0.805696
Sphingomyelin (d18:1/24:1, d18:2/24:0) levels	multiple sclerosis	rs28551743	8	143959412		A	G	A	G	FALSE	FALSE	FALSE	TRUE	TRUE	TRUE		0.0139	0.0683	0.518	9.37e-07	291	0.0771023		0.0175037	-0.0112366	0.5209	115803	3.56e-06		TRUE	1.58e-06		0.00232942	0.674775
Sphingomyelin (d18:1/24:1, d18:2/24:0) levels	multiple sclerosis	rs302323	12	29893679		A	G	A	G	FALSE	FALSE	FALSE	TRUE	TRUE	TRUE		0.0143	-0.0585	0.4994	4.37e-05	291	0.0547386		0.0151464	-0.000299955	0.9842	115803	3.39e-09		TRUE	5.36e-05		0.00171112	0.495362
Sphingomyelin (d18:1/24:1, d18:2/24:0) levels	multiple sclerosis	rs3093900	14	20817913		T	C	T	C	FALSE	FALSE	FALSE	TRUE	TRUE	TRUE		0.0159	0.0657	0.3003	3.56e-05	291	0.055784		0.0174755	-0.0290732	0.0961789	115803	2.39e-05		TRUE	6.4e-05		0.00181396	0.525187
Sphingomyelin (d18:1/24:1, d18:2/24:0) levels	multiple sclerosis	rs34096011	2	4057881		T	C	T	C	FALSE	FALSE	FALSE	TRUE	TRUE	TRUE		0.0163	-0.0735	0.2349	6.2e-06	291	0.0657315		0.0198209	0.00451016	0.82	115803	4.47e-07		TRUE	9.28e-06		0.00194181	0.562274
Sphingomyelin (d18:1/24:1, d18:2/24:0) levels	multiple sclerosis	rs34283191	9	103438587		C	T	C	T	FALSE	FALSE	FALSE	TRUE	TRUE	TRUE		0.0262	-0.1345	0.0706	2.74e-07	291	0.0835688		0.0329185	0.0108587	0.7415	115803	9.4e-07		TRUE	4.98e-07		0.00237401	0.687721
Sphingomyelin (d18:1/24:1, d18:2/24:0) levels	multiple sclerosis	rs35447825	2	182313718		G	T	G	T	FALSE	FALSE	FALSE	TRUE	TRUE	TRUE		0.0254	0.1036	0.0804	4.64e-05	291	0.0544311		0.042774	-0.0790884	0.06446	115803	2.95e-05		TRUE	8.27e-05		0.0015871	0.459401
Sphingomyelin (d18:1/24:1, d18:2/24:0) levels	multiple sclerosis	rs35492588	8	125774539		T	C	T	C	FALSE	FALSE	FALSE	TRUE	TRUE	TRUE		0.0166	0.0722	0.7063	1.4e-05	291	0.0614362		0.0183496	-0.00150113	0.9348	115803	5.78e-08		TRUE	1.82e-05		0.00216271	0.626377
Sphingomyelin (d18:1/24:1, d18:2/24:0) levels	multiple sclerosis	rs41291662	13	26597806		G	A	G	A	FALSE	FALSE	FALSE	TRUE	TRUE	TRUE		0.042	0.2104	0.0281	5.4e-07	291	0.0798972		0.0448478	-0.0243999	0.5864	115803	2.56e-06		TRUE	9.68e-07		0.00241796	0.700485
Sphingomyelin (d18:1/24:1, d18:2/24:0) levels	multiple sclerosis	rs4591366	2	80182551		T	C	T	C	FALSE	FALSE	FALSE	TRUE	TRUE	TRUE		0.0233	-0.0989	0.1065	2.24e-05	291	0.0586838		0.0250706	0.0309171	0.2175	115803	1.31e-05		TRUE	3.66e-05		0.00186152	0.538981
Sphingomyelin (d18:1/24:1, d18:2/24:0) levels	multiple sclerosis	rs4669684	2	11208294		G	T	G	T	FALSE	FALSE	FALSE	TRUE	TRUE	TRUE		0.0143	0.0661	0.6136	3.95e-06	291	0.0688424		0.0164787	-0.0195906	0.2345	115803	1.22e-05		TRUE	6.97e-06		0.00207184	0.600004
Sphingomyelin (d18:1/24:1, d18:2/24:0) levels	multiple sclerosis	rs4915446	1	200567806		T	C	T	C	FALSE	FALSE	FALSE	TRUE	TRUE	TRUE		0.1217	0.561	0.0034	4.04e-06	291	0.068491		0.187802	-0.0622233	0.740399	115803	9.48e-07		TRUE	6.04e-06		0.00213283	0.617704
Sphingomyelin (d18:1/24:1, d18:2/24:0) levels	multiple sclerosis	rs531872	11	17904702		T	C	T	C	FALSE	FALSE	FALSE	TRUE	TRUE	TRUE		0.0154	0.065	0.3525	2.41e-05	291	0.0580642		0.0167828	-0.00904074	0.590101	115803	2.51e-06		TRUE	3.48e-05		0.00192866	0.55846
Sphingomyelin (d18:1/24:1, d18:2/24:0) levels	multiple sclerosis	rs56011183	3	171996543		T	C	T	C	FALSE	FALSE	FALSE	TRUE	TRUE	TRUE		0.0351	0.1489	0.0483	2.25e-05	291	0.0586196		0.0567003	-0.0194104	0.732099	115803	1.01e-06		TRUE	3.05e-05		0.00203829	0.59027
Sphingomyelin (d18:1/24:1, d18:2/24:0) levels	multiple sclerosis	rs56996957	8	15972287		G	A	G	A	FALSE	FALSE	FALSE	TRUE	TRUE	TRUE		0.0487	0.2329	0.0239	1.7e-06	291	0.0733342		0.0635916	0.00893984	0.8882	115803	1.71e-07		TRUE	2.6e-06		0.00253082	0.733263
Sphingomyelin (d18:1/24:1, d18:2/24:0) levels	multiple sclerosis	rs58220166	18	10297922		G	A	G	A	FALSE	FALSE	FALSE	TRUE	TRUE	TRUE		0.0375	0.1796	0.0419	1.66e-06	291	0.073533		0.0390348	0.0110609	0.7769	115803	6.93e-07		TRUE	2.6e-06		0.00258981	0.750398
Sphingomyelin (d18:1/24:1, d18:2/24:0) levels	multiple sclerosis	rs59436589	4	181687143		G	A	G	A	FALSE	FALSE	FALSE	TRUE	TRUE	TRUE		0.0293	0.1268	0.0605	1.48e-05	291	0.0608605		0.0337995	0.0592194	0.0797609	115803	2.65e-05		TRUE	2.89e-05		0.00182777	0.529192
Sphingomyelin (d18:1/24:1, d18:2/24:0) levels	multiple sclerosis	rs5997186	22	27549589		T	C	T	C	FALSE	FALSE	FALSE	TRUE	TRUE	TRUE		0.0294	0.1261	0.0639	1.73e-05	291	0.0598462		0.0383521	-0.0291704	0.4469	115803	5e-06		TRUE	2.74e-05		0.00190232	0.550818
Sphingomyelin (d18:1/24:1, d18:2/24:0) levels	multiple sclerosis	rs60217697	3	20954570		A	G	A	G	FALSE	FALSE	FALSE	TRUE	TRUE	TRUE		0.0175	0.0718	0.1789	3.89e-05	291	0.0550412		0.0288064	0.0112632	0.695799	115803	1.32e-06		TRUE	5.52e-05		0.00151456	0.438371
Sphingomyelin (d18:1/24:1, d18:2/24:0) levels	multiple sclerosis	rs61872793	10	114826490		T	C	T	C	FALSE	FALSE	FALSE	TRUE	TRUE	TRUE		0.0441	0.2076	0.0291	2.54e-06	291	0.0712186		0.0731755	-0.125045	0.0874802	115803	2.52e-05		TRUE	5.35e-06		0.0024353	0.705519
Sphingomyelin (d18:1/24:1, d18:2/24:0) levels	multiple sclerosis	rs618932	1	58952414		G	A	G	A	FALSE	FALSE	FALSE	TRUE	TRUE	TRUE		0.0972	-0.4571	0.9921	2.56e-06	291	0.0710835		0.105451	-0.129198	0.2205	115803	1.3e-05		TRUE	4.88e-06		0.00327518	0.949637
Sphingomyelin (d18:1/24:1, d18:2/24:0) levels	multiple sclerosis	rs61942917	12	132624071		C	T	C	T	FALSE	FALSE	FALSE	TRUE	TRUE	TRUE		0.0334	0.1412	0.0429	2.37e-05	291	0.0582397		0.054852	-0.100931	0.0657597	115803	2.92e-05		TRUE	4.48e-05		0.00163725	0.47394
Sphingomyelin (d18:1/24:1, d18:2/24:0) levels	multiple sclerosis	rs62030796	16	427010		T	C	T	C	FALSE	FALSE	FALSE	TRUE	TRUE	TRUE		0.0407	-0.1824	0.0349	7.55e-06	291	0.0649806		0.0382422	-0.0119286	0.755099	115803	8.4e-07		TRUE	1.07e-05		0.00224118	0.649157
Sphingomyelin (d18:1/24:1, d18:2/24:0) levels	multiple sclerosis	rs62069469	17	70658359		A	G	A	G	FALSE	FALSE	FALSE	TRUE	TRUE	TRUE		0.0602	-0.2458	0.0157	4.42e-05	291	0.0545401		0.0654436	-0.073715	0.26	115803	1.1e-05		TRUE	6.99e-05		0.00186733	0.540668
Sphingomyelin (d18:1/24:1, d18:2/24:0) levels	multiple sclerosis	rs62396279	6	31329415		A	G	A	G	FALSE	FALSE	FALSE	TRUE	TRUE	TRUE		0.0769	0.3274	0.009	2.08e-05	291	0.0590185		0.165247	-0.259591	0.1162	115803	2.13e-05		TRUE	3.73e-05		0.00191207	0.553646
Sphingomyelin (d18:1/24:1, d18:2/24:0) levels	multiple sclerosis	rs6498177	16	11328249		C	T	C	T	FALSE	FALSE	FALSE	TRUE	TRUE	TRUE		0.0183	-0.075	0.2194	4.34e-05	291	0.0549272		0.0203835	0.0555127	0.006461	115803	6.4e-05		TRUE	9.16e-05		0.00192672	0.557896
Sphingomyelin (d18:1/24:1, d18:2/24:0) levels	multiple sclerosis	rs6587132	17	21175069		T	C	T	C	FALSE	FALSE	FALSE	TRUE	TRUE	TRUE		0.0147	0.0631	0.3324	1.88e-05	291	0.0599355		0.0182714	0.0259334	0.1558	115803	1.74e-05		TRUE	3.12e-05		0.00176712	0.511602
Sphingomyelin (d18:1/24:1, d18:2/24:0) levels	multiple sclerosis	rs6590999	11	102834202		T	C	T	C	FALSE	FALSE	FALSE	TRUE	TRUE	TRUE		0.0155	0.0786	0.638	4.06e-07	291	0.081708		0.0171985	-0.0424901	0.0134899	115803	5.27e-05		TRUE	1.17e-06		0.00285367	0.827072
Sphingomyelin (d18:1/24:1, d18:2/24:0) levels	multiple sclerosis	rs6912533	6	166608849		T	C	T	C	FALSE	FALSE	FALSE	TRUE	TRUE	TRUE		0.0155	-0.0686	0.6691	9.09e-06	291	0.0634755		0.0177467	0.0117309	0.5086	115803	3.77e-06		TRUE	1.48e-05		0.00208385	0.60349
Sphingomyelin (d18:1/24:1, d18:2/24:0) levels	multiple sclerosis	rs7116612	11	113552234		A	G	A	G	FALSE	FALSE	FALSE	TRUE	TRUE	TRUE		0.0235	0.097	0.1031	3.51e-05	291	0.0556715		0.0268994	0.0365603	0.1741	115803	1.6e-05		TRUE	6.12e-05		0.00174011	0.503768
Sphingomyelin (d18:1/24:1, d18:2/24:0) levels	multiple sclerosis	rs7143701	14	65759533		G	A	G	A	FALSE	FALSE	FALSE	TRUE	TRUE	TRUE		0.0512	0.2327	0.0214	5.54e-06	291	0.0667072		0.115437	-0.0729716	0.5273	115803	3.45e-06		TRUE	8.68e-06		0.00226799	0.65694
Sphingomyelin (d18:1/24:1, d18:2/24:0) levels	multiple sclerosis	rs7151969	14	97143227		T	C	T	C	FALSE	FALSE	FALSE	TRUE	TRUE	TRUE		0.066	0.3307	0.0143	5.42e-07	291	0.0799289		0.0573408	0.131134	0.0221998	115803	4.52e-05		TRUE	1.49e-06		0.00308304	0.893754
Sphingomyelin (d18:1/24:1, d18:2/24:0) levels	multiple sclerosis	rs72617372	7	152872234		T	C	T	C	FALSE	FALSE	FALSE	TRUE	TRUE	TRUE		0.0964	-0.4133	0.0068	1.82e-05	291	0.0597997		0.1846	0.0932124	0.6136	115803	2.2e-06		TRUE	2.61e-05		0.00230731	0.668355
Sphingomyelin (d18:1/24:1, d18:2/24:0) levels	multiple sclerosis	rs72645956	1	14808571		A	G	A	G	FALSE	FALSE	FALSE	TRUE	TRUE	TRUE		0.0571	0.2802	0.0176	9.21e-07	291	0.0769145		0.0970208	-0.136714	0.1588	115803	1.71e-05		TRUE	1.97e-06		0.00271498	0.786766
Sphingomyelin (d18:1/24:1, d18:2/24:0) levels	multiple sclerosis	rs72722390	1	91355041		T	C	T	C	FALSE	FALSE	FALSE	TRUE	TRUE	TRUE		0.0308	0.146	0.0595	2.16e-06	291	0.072142		0.162529	0.141103	0.3853	115803	6.51e-06		TRUE	3.77e-06		0.00238568	0.691109
Sphingomyelin (d18:1/24:1, d18:2/24:0) levels	multiple sclerosis	rs72844304	11	3803357		T	G	T	G	FALSE	FALSE	FALSE	TRUE	TRUE	TRUE		0.0671	0.4048	0.0139	1.65e-09	291	0.111847		0.185782	0.0790432	0.6705	115803	1.56e-06		TRUE	4.25e-09		0.00449207	1.30407
Sphingomyelin (d18:1/24:1, d18:2/24:0) levels	multiple sclerosis	rs72934840	2	177631825		C	T	C	T	FALSE	FALSE	FALSE	TRUE	TRUE	TRUE		0.0367	-0.156	0.0444	2.18e-05	291	0.0588413		0.0571286	0.0270629	0.6357	115803	1.94e-06		TRUE	3.03e-05		0.00206509	0.598045
Sphingomyelin (d18:1/24:1, d18:2/24:0) levels	multiple sclerosis	rs73132456	5	75696857		A	G	A	G	FALSE	FALSE	FALSE	TRUE	TRUE	TRUE		0.0713	0.3243	0.0117	5.49e-06	291	0.0668022		0.0910889	-0.262903	0.00389897	115803	7.19e-05		TRUE	1.43e-05		0.0024322	0.704618
Sphingomyelin (d18:1/24:1, d18:2/24:0) levels	multiple sclerosis	rs73222306	3	131507171		T	C	T	C	FALSE	FALSE	FALSE	TRUE	TRUE	TRUE		0.028	-0.1309	0.0676	2.81e-06	291	0.070308		0.0404956	0.047511	0.2407	115803	1.19e-05		TRUE	5.47e-06		0.00216002	0.625598
Sphingomyelin (d18:1/24:1, d18:2/24:0) levels	multiple sclerosis	rs73682313	7	17681081		G	T	G	T	FALSE	FALSE	FALSE	TRUE	TRUE	TRUE		0.041	-0.2221	0.0349	6.12e-08	291	0.092179		0.0621114	-0.0167588	0.7873	115803	6.29e-07		TRUE	1.16e-07		0.00332296	0.963537
Sphingomyelin (d18:1/24:1, d18:2/24:0) levels	multiple sclerosis	rs7852951	9	89874166		G	A	G	A	FALSE	FALSE	FALSE	TRUE	TRUE	TRUE		0.0247	-0.1105	0.0865	7.74e-06	291	0.0647668		0.0330754	-0.0240095	0.4679	115803	4.55e-06		TRUE	1.22e-05		0.00192965	0.558748
Sphingomyelin (d18:1/24:1, d18:2/24:0) levels	multiple sclerosis	rs9321993	6	145131707		C	T	C	T	FALSE	FALSE	FALSE	TRUE	TRUE	TRUE		0.022	-0.0904	0.128	4.05e-05	291	0.0551993		0.0254576	0.0179603	0.4805	115803	4.3e-06		TRUE	5.75e-05		0.00182429	0.528183
Sphingomyelin (d18:1/24:1, d18:2/24:0) levels	multiple sclerosis	rs9472201	6	44020410		G	A	G	A	FALSE	FALSE	FALSE	TRUE	TRUE	TRUE		0.0361	-0.1475	0.0458	4.36e-05	291	0.0546113		0.0416682	-0.00568382	0.8915	115803	1.61e-07		TRUE	5.61e-05		0.0019016	0.550609
Sphingomyelin (d18:1/24:1, d18:2/24:0) levels	multiple sclerosis	rs9630638	16	48469680		C	T	C	T	FALSE	FALSE	FALSE	TRUE	TRUE	TRUE		0.0291	0.1305	0.074	7.5e-06	291	0.065061		0.0295215	0.0404054	0.1711	115803	1.62e-05		TRUE	1.34e-05		0.00233396	0.676093
Sphingomyelin (d18:1/24:1, d18:2/24:0) levels	multiple sclerosis	rs9894615	17	10011737		A	G	A	G	FALSE	FALSE	FALSE	TRUE	TRUE	TRUE		0.018	-0.0745	0.1952	3.67e-05	291	0.0559579		0.0204871	0.00935609	0.6479	115803	1.8e-06		TRUE	4.82e-05		0.00174386	0.504854
Sphingomyelin (d18:2/16:0, d18:1/16:1) levels	multiple sclerosis	rs10112646	8	127888462		C	T	C	T	FALSE	FALSE	FALSE	TRUE	TRUE	TRUE		0.0695	-0.294	0.0155	2.33e-05	291	0.058309		0.063854	0.0929929	0.1453	115803	1.83e-05		TRUE	4.08e-05		0.00263798	0.764394
Sphingomyelin (d18:2/16:0, d18:1/16:1) levels	multiple sclerosis	rs10164733	2	115289550		A	C	A	C	FALSE	FALSE	FALSE	TRUE	TRUE	TRUE		0.0699	-0.294	0.0155	2.62e-05	291	0.057682		0.0847513	-0.0977617	0.2487	115803	1.15e-05		TRUE	4.23e-05		0.00263798	0.764394
Sphingomyelin (d18:2/16:0, d18:1/16:1) levels	multiple sclerosis	rs1016520	10	14229810		T	G	T	G	FALSE	FALSE	FALSE	TRUE	TRUE	TRUE		0.0398	-0.1773	0.0324	8.19e-06	291	0.0642556		0.0452286	-0.0314018	0.4875	115803	4.16e-06		TRUE	1.31e-05		0.00197101	0.570746
Sphingomyelin (d18:2/16:0, d18:1/16:1) levels	multiple sclerosis	rs10201023	2	145704055		T	C	T	C	FALSE	FALSE	FALSE	TRUE	TRUE	TRUE		0.0193	-0.0895	0.2278	3.75e-06	291	0.069257		0.0186639	0.00180162	0.9231	115803	8.05e-08		TRUE	5.04e-06		0.00281812	0.816739
Sphingomyelin (d18:2/16:0, d18:1/16:1) levels	multiple sclerosis	rs1044011	8	12941709		A	C	A	C	FALSE	FALSE	FALSE	TRUE	TRUE	TRUE		0.0164	-0.0688	0.337	2.6e-05	291	0.0574009		0.0175391	-0.0194887	0.2665	115803	1.07e-05		TRUE	4.39e-05		0.00211519	0.612587
Sphingomyelin (d18:2/16:0, d18:1/16:1) levels	multiple sclerosis	rs10493238	1	59052137		T	C	T	C	FALSE	FALSE	FALSE	TRUE	TRUE	TRUE		0.0429	-0.1807	0.0397	2.58e-05	291	0.05784		0.0648584	-0.0868197	0.1807	115803	1.55e-05		TRUE	4.29e-05		0.00248968	0.721314
Sphingomyelin (d18:2/16:0, d18:1/16:1) levels	multiple sclerosis	rs10834216	11	23885308		T	C	T	C	FALSE	FALSE	FALSE	TRUE	TRUE	TRUE		0.0645	0.3114	0.0161	1.38e-06	291	0.0746335		0.0629258	-0.00628024	0.9205	115803	8.6e-08		TRUE	2.07e-06		0.00307216	0.890591
Sphingomyelin (d18:2/16:0, d18:1/16:1) levels	multiple sclerosis	rs10983077	9	118963983		C	A	C	A	FALSE	FALSE	FALSE	TRUE	TRUE	TRUE		0.0749	-0.4595	0.0104	8.72e-10	291	0.115224		0.115651	0.0109598	0.9245	115803	7.76e-08		TRUE	2.15e-09		0.00434604	1.26149
Sphingomyelin (d18:2/16:0, d18:1/16:1) levels	multiple sclerosis	rs11026127	11	21554868		T	C	T	C	FALSE	FALSE	FALSE	TRUE	TRUE	TRUE		0.0637	-0.2614	0.0155	4.12e-05	291	0.0550603		0.0552773	0.0553013	0.3171	115803	8.64e-06		TRUE	6.26e-05		0.0020854	0.603939
Sphingomyelin (d18:2/16:0, d18:1/16:1) levels	multiple sclerosis	rs113451792	14	44854593		G	T	G	T	FALSE	FALSE	FALSE	TRUE	TRUE	TRUE		0.022	0.0978	0.1324	8.97e-06	291	0.0640042		0.0246737	0.0616627	0.01245	115803	5.39e-05		TRUE	2.06e-05		0.00219743	0.636456
Sphingomyelin (d18:2/16:0, d18:1/16:1) levels	multiple sclerosis	rs11663491	18	38748144		C	T	C	T	FALSE	FALSE	FALSE	TRUE	TRUE	TRUE		0.0245	-0.0997	0.1072	4.82e-05	291	0.0541953		0.0298425	-0.0241071	0.4192	115803	5.64e-06		TRUE	6.91e-05		0.0019027	0.550927
Sphingomyelin (d18:2/16:0, d18:1/16:1) levels	multiple sclerosis	rs11763543	7	146973118		G	A	G	A	FALSE	FALSE	FALSE	TRUE	TRUE	TRUE		0.0228	-0.0968	0.1455	2.17e-05	291	0.0587093		0.0234335	-0.00531409	0.8206	115803	4.44e-07		TRUE	2.93e-05		0.00233	0.674942
Sphingomyelin (d18:2/16:0, d18:1/16:1) levels	multiple sclerosis	rs11769666	7	145182288		T	C	T	C	FALSE	FALSE	FALSE	TRUE	TRUE	TRUE		0.0254	0.1183	0.1043	3.23e-06	291	0.0698187		0.0297959	-0.0440169	0.1396	115803	1.88e-05		TRUE	6.37e-06		0.00261485	0.757672
Sphingomyelin (d18:2/16:0, d18:1/16:1) levels	multiple sclerosis	rs12082666	1	178633144		T	C	T	C	FALSE	FALSE	FALSE	TRUE	TRUE	TRUE		0.0689	-0.3152	0.0125	4.74e-06	291	0.0675263		0.0798648	-0.0506931	0.5256	115803	3.48e-06		TRUE	7.6e-06		0.00245273	0.710581
Sphingomyelin (d18:2/16:0, d18:1/16:1) levels	multiple sclerosis	rs12195091	6	56132683		G	A	G	A	FALSE	FALSE	FALSE	TRUE	TRUE	TRUE		0.0371	-0.1583	0.0488	2.02e-05	291	0.0592631		0.0448612	0.0283995	0.5267	115803	3.46e-06		TRUE	2.93e-05		0.0023264	0.673896
Sphingomyelin (d18:2/16:0, d18:1/16:1) levels	multiple sclerosis	rs12364369	11	7269708		T	C	T	C	FALSE	FALSE	FALSE	TRUE	TRUE	TRUE		0.0536	-0.2561	0.0253	1.79e-06	291	0.0732104		0.0636447	0.0629398	0.3227	115803	8.45e-06		TRUE	3.26e-06		0.00323475	0.937876
Sphingomyelin (d18:2/16:0, d18:1/16:1) levels	multiple sclerosis	rs12644295	4	141825421		G	T	G	T	FALSE	FALSE	FALSE	TRUE	TRUE	TRUE		0.0733	-0.3449	0.0169	2.51e-06	291	0.0711578		0.115412	-0.053446	0.643301	115803	1.85e-06		TRUE	4.02e-06		0.00395276	1.14688
Sphingomyelin (d18:2/16:0, d18:1/16:1) levels	multiple sclerosis	rs1270026	14	63285965		G	A	G	A	FALSE	FALSE	FALSE	TRUE	TRUE	TRUE		0.0306	0.1519	0.9272	6.66e-07	291	0.0785667		0.0431197	0.00039992	0.9926	115803	7.43e-10		TRUE	1.06e-06		0.00311495	0.903032
Sphingomyelin (d18:2/16:0, d18:1/16:1) levels	multiple sclerosis	rs12950250	17	68926640		C	T	C	T	FALSE	FALSE	FALSE	TRUE	TRUE	TRUE		0.0155	0.0685	0.473	1.04e-05	291	0.0633023		0.0163346	0.0464629	0.00444897	115803	6.99e-05		TRUE	2.48e-05		0.00233928	0.677638
Sphingomyelin (d18:2/16:0, d18:1/16:1) levels	multiple sclerosis	rs12965453	18	503893		C	T	C	T	FALSE	FALSE	FALSE	TRUE	TRUE	TRUE		0.0311	-0.1352	0.0759	1.34e-05	291	0.0613797		0.043161	-0.0176434	0.6827	115803	1.44e-06		TRUE	1.97e-05		0.00256415	0.742946
Sphingomyelin (d18:2/16:0, d18:1/16:1) levels	multiple sclerosis	rs13212719	6	133835436		G	A	G	A	FALSE	FALSE	FALSE	TRUE	TRUE	TRUE		0.0206	-0.0903	0.184	1.12e-05	291	0.0623429		0.0220933	0.016841	0.4459	115803	5.02e-06		TRUE	1.82e-05		0.00244858	0.709375
Sphingomyelin (d18:2/16:0, d18:1/16:1) levels	multiple sclerosis	rs13227989	7	67133391		T	C	T	C	FALSE	FALSE	FALSE	TRUE	TRUE	TRUE		0.025	-0.1193	0.1109	1.83e-06	291	0.0730405		0.0309531	0.052023	0.0928197	115803	2.44e-05		TRUE	3.95e-06		0.00280668	0.813414
Sphingomyelin (d18:2/16:0, d18:1/16:1) levels	multiple sclerosis	rs13313857	21	22884626		C	T	C	T	FALSE	FALSE	FALSE	TRUE	TRUE	TRUE		0.0175	-0.0744	0.2243	2.19e-05	291	0.0588608		0.0196672	0.0326265	0.0971292	115803	2.38e-05		TRUE	3.9e-05		0.00192619	0.557743
Sphingomyelin (d18:2/16:0, d18:1/16:1) levels	multiple sclerosis	rs13421056	2	196231968		A	G	A	G	FALSE	FALSE	FALSE	TRUE	TRUE	TRUE		0.0536	0.2256	0.0198	2.56e-05	291	0.0577581		0.0524047	0.0252152	0.6304	115803	2e-06		TRUE	3.62e-05		0.00197555	0.572064
Sphingomyelin (d18:2/16:0, d18:1/16:1) levels	multiple sclerosis	rs140934930	22	22247030		T	C	T	C	FALSE	FALSE	FALSE	TRUE	TRUE	TRUE		0.0662	-0.2973	0.0138	7.13e-06	291	0.0652347		0.0639461	0.084034	0.1888	115803	1.49e-05		TRUE	1.29e-05		0.00240582	0.69696
Sphingomyelin (d18:2/16:0, d18:1/16:1) levels	multiple sclerosis	rs1477601	4	88856077		G	A	G	A	FALSE	FALSE	FALSE	TRUE	TRUE	TRUE		0.0157	0.0682	0.5356	1.42e-05	291	0.0612918		0.0163132	0.00548493	0.736701	115803	9.76e-07		TRUE	1.97e-05		0.00231383	0.670248
Sphingomyelin (d18:2/16:0, d18:1/16:1) levels	multiple sclerosis	rs1597661	2	200093451		A	G	A	G	FALSE	FALSE	FALSE	TRUE	TRUE	TRUE		0.069	-0.2957	0.0138	1.8e-05	291	0.0597516		0.133487	0.0520304	0.6967	115803	1.31e-06		TRUE	2.56e-05		0.00238	0.689461
Sphingomyelin (d18:2/16:0, d18:1/16:1) levels	multiple sclerosis	rs16880195	6	18088605		G	A	G	A	FALSE	FALSE	FALSE	TRUE	TRUE	TRUE		0.0315	-0.1403	0.0724	8.19e-06	291	0.0642338		0.0302229	-0.0103463	0.732099	115803	1.01e-06		TRUE	1.22e-05		0.0026439	0.766112
Sphingomyelin (d18:2/16:0, d18:1/16:1) levels	multiple sclerosis	rs17033273	3	10676697		A	G	A	G	FALSE	FALSE	FALSE	TRUE	TRUE	TRUE		0.073	-0.3286	0.0131	6.66e-06	291	0.0655183		0.0617738	0.0345914	0.5755	115803	2.71e-06		TRUE	1.04e-05		0.00279196	0.809136
Sphingomyelin (d18:2/16:0, d18:1/16:1) levels	multiple sclerosis	rs17121052	8	15012138		A	G	A	G	FALSE	FALSE	FALSE	TRUE	TRUE	TRUE		0.0425	-0.1802	0.0304	2.26e-05	291	0.0585632		0.0814003	-0.0403739	0.619901	115803	2.12e-06		TRUE	3.18e-05		0.00191428	0.554288
Sphingomyelin (d18:2/16:0, d18:1/16:1) levels	multiple sclerosis	rs17146808	7	123855606		C	T	C	T	FALSE	FALSE	FALSE	TRUE	TRUE	TRUE		0.1075	-0.444	0.006	3.61e-05	291	0.0557371		0.105338	-0.00229736	0.9826	115803	4.11e-09		TRUE	4.55e-05		0.00235144	0.681167
Sphingomyelin (d18:2/16:0, d18:1/16:1) levels	multiple sclerosis	rs17515210	4	36060986		G	A	G	A	FALSE	FALSE	FALSE	TRUE	TRUE	TRUE		0.0781	-0.3789	0.0138	1.22e-06	291	0.0753088		0.176702	-0.103278	0.5589	115803	2.95e-06		TRUE	2.09e-06		0.00390772	1.13376
Sphingomyelin (d18:2/16:0, d18:1/16:1) levels	multiple sclerosis	rs17518904	18	51187237		T	C	T	C	FALSE	FALSE	FALSE	TRUE	TRUE	TRUE		0.062	-0.3358	0.016	6.26e-08	291	0.0921498		0.0598708	0.0182658	0.7603	115803	8.04e-07		TRUE	1.17e-07		0.00355064	1.02979
Sphingomyelin (d18:2/16:0, d18:1/16:1) levels	multiple sclerosis	rs17567976	13	66725708		G	T	G	T	FALSE	FALSE	FALSE	TRUE	TRUE	TRUE		0.0302	0.1378	0.0718	4.95e-06	291	0.0672009		0.0345372	-0.0156765	0.649901	115803	1.78e-06		TRUE	7.68e-06		0.00253101	0.733319
Sphingomyelin (d18:2/16:0, d18:1/16:1) levels	multiple sclerosis	rs1906717	12	48768774		T	C	T	C	FALSE	FALSE	FALSE	TRUE	TRUE	TRUE		0.0217	-0.0894	0.8231	3.74e-05	291	0.0554718		0.0218223	0.0567583	0.00929694	115803	5.84e-05		TRUE	8.19e-05		0.00232748	0.67421
Sphingomyelin (d18:2/16:0, d18:1/16:1) levels	multiple sclerosis	rs1943548	18	28253126		C	T	C	T	FALSE	FALSE	FALSE	TRUE	TRUE	TRUE		0.0172	-0.0726	0.6511	2.5e-05	291	0.0580681		0.0177694	-0.00995033	0.5755	115803	2.71e-06		TRUE	3.5e-05		0.0023947	0.693731
Sphingomyelin (d18:2/16:0, d18:1/16:1) levels	multiple sclerosis	rs2555595	13	33825641		C	T	C	T	FALSE	FALSE	FALSE	TRUE	TRUE	TRUE		0.0206	-0.0837	0.1782	4.74e-05	291	0.0540372		0.0201163	-0.0147901	0.4622	115803	4.67e-06		TRUE	6.98e-05		0.00205189	0.594216
Sphingomyelin (d18:2/16:0, d18:1/16:1) levels	multiple sclerosis	rs2586904	12	73960082		A	C	A	C	FALSE	FALSE	FALSE	TRUE	TRUE	TRUE		0.0266	0.113	0.9073	2.18e-05	291	0.0587746		0.0279222	-0.0230639	0.4088	115803	5.89e-06		TRUE	3.3e-05		0.00214792	0.622084
Sphingomyelin (d18:2/16:0, d18:1/16:1) levels	multiple sclerosis	rs269328	1	68546109		A	C	A	C	FALSE	FALSE	FALSE	TRUE	TRUE	TRUE		0.0679	0.2847	0.014	2.78e-05	291	0.0573443		0.106413	-0.0419094	0.6937	115803	1.34e-06		TRUE	3.8e-05		0.00223774	0.648158
Sphingomyelin (d18:2/16:0, d18:1/16:1) levels	multiple sclerosis	rs28484723	14	73723629		A	G	A	G	FALSE	FALSE	FALSE	TRUE	TRUE	TRUE		0.0276	-0.1239	0.0903	7.38e-06	291	0.0651856		0.0282616	0.0179603	0.5251	115803	3.49e-06		TRUE	1.11e-05		0.00252208	0.730724
Sphingomyelin (d18:2/16:0, d18:1/16:1) levels	multiple sclerosis	rs35330276	15	33022090		A	G	A	G	FALSE	FALSE	FALSE	TRUE	TRUE	TRUE		0.0217	-0.0971	0.1659	7.86e-06	291	0.0647931		0.021151	-0.0153811	0.4671	115803	4.57e-06		TRUE	1.21e-05		0.00260935	0.756076
Sphingomyelin (d18:2/16:0, d18:1/16:1) levels	multiple sclerosis	rs35353801	10	36386863		G	A	G	A	FALSE	FALSE	FALSE	TRUE	TRUE	TRUE		0.0575	-0.2672	0.0195	3.4e-06	291	0.0695255		0.0603653	-0.0264472	0.661301	115803	1.66e-06		TRUE	5.23e-06		0.00273014	0.791171
Sphingomyelin (d18:2/16:0, d18:1/16:1) levels	multiple sclerosis	rs3779781	8	106786779		G	A	G	A	FALSE	FALSE	FALSE	TRUE	TRUE	TRUE		0.0349	-0.1453	0.058	3.09e-05	291	0.056583		0.0318	0.0331432	0.2973	115803	9.38e-06		TRUE	4.94e-05		0.00230696	0.668253
Sphingomyelin (d18:2/16:0, d18:1/16:1) levels	multiple sclerosis	rs3861471	6	132708347		A	G	A	G	FALSE	FALSE	FALSE	TRUE	TRUE	TRUE		0.0265	0.1078	0.0928	4.71e-05	291	0.0541585		0.035359	-0.0165621	0.639501	115803	1.89e-06		TRUE	6.48e-05		0.00195667	0.566587
Sphingomyelin (d18:2/16:0, d18:1/16:1) levels	multiple sclerosis	rs41276841	9	116445005		A	G	A	G	FALSE	FALSE	FALSE	TRUE	TRUE	TRUE		0.0616	-0.25	0.0182	4.97e-05	291	0.0539199		0.0987845	-0.0484091	0.6241	115803	2.07e-06		TRUE	6.76e-05		0.0022336	0.646954
Sphingomyelin (d18:2/16:0, d18:1/16:1) levels	multiple sclerosis	rs41291163	2	29063510		A	G	A	G	FALSE	FALSE	FALSE	TRUE	TRUE	TRUE		0.038	-0.2158	0.0394	1.31e-08	291	0.10039		0.08499	-0.0118298	0.8893	115803	1.67e-07		TRUE	2.78e-08		0.0035251	1.02236
Sphingomyelin (d18:2/16:0, d18:1/16:1) levels	multiple sclerosis	rs4593787	1	246741871		T	G	T	G	FALSE	FALSE	FALSE	TRUE	TRUE	TRUE		0.0169	-0.0748	0.3286	9.83e-06	291	0.0634817		0.0197392	-0.00826574	0.6754	115803	1.51e-06		TRUE	1.4e-05		0.00246878	0.715243
Sphingomyelin (d18:2/16:0, d18:1/16:1) levels	multiple sclerosis	rs4626271	4	58939219		G	A	G	A	FALSE	FALSE	FALSE	TRUE	TRUE	TRUE		0.0355	-0.1542	0.0569	1.36e-05	291	0.0612842		0.0448355	0.0627268	0.1618	115803	1.69e-05		TRUE	2.49e-05		0.00255193	0.739395
Sphingomyelin (d18:2/16:0, d18:1/16:1) levels	multiple sclerosis	rs4668390	2	172376424		A	G	A	G	FALSE	FALSE	FALSE	TRUE	TRUE	TRUE		0.0164	-0.0715	0.5275	1.4e-05	291	0.0617111		0.0168767	0.0132123	0.4337	115803	5.29e-06		TRUE	2.03e-05		0.00254839	0.738367
Sphingomyelin (d18:2/16:0, d18:1/16:1) levels	multiple sclerosis	rs4679508	3	59932094		C	T	C	T	FALSE	FALSE	FALSE	TRUE	TRUE	TRUE		0.0303	-0.1609	0.0777	1.12e-07	291	0.0888987		0.0357107	-0.0636319	0.0747705	115803	2.74e-05		TRUE	3e-07		0.00371053	1.07634
Sphingomyelin (d18:2/16:0, d18:1/16:1) levels	multiple sclerosis	rs55751312	22	50523078		T	C	T	C	FALSE	FALSE	FALSE	TRUE	TRUE	TRUE		0.0402	-0.1663	0.0444	3.46e-05	291	0.055905		0.0516557	-0.0465018	0.368	115803	7e-06		TRUE	5.34e-05		0.00234679	0.679817
Sphingomyelin (d18:2/16:0, d18:1/16:1) levels	multiple sclerosis	rs57537703	2	174211856		A	G	A	G	FALSE	FALSE	FALSE	TRUE	TRUE	TRUE		0.0317	-0.1491	0.0707	2.57e-06	291	0.0711058		0.0448352	-0.00757127	0.8659	115803	2.46e-07		TRUE	3.78e-06		0.0029212	0.846699
Sphingomyelin (d18:2/16:0, d18:1/16:1) levels	multiple sclerosis	rs58411884	20	36018901		G	A	G	A	FALSE	FALSE	FALSE	TRUE	TRUE	TRUE		0.0768	-0.3169	0.0104	3.73e-05	291	0.0556369		0.140134	-0.0153811	0.9126	115803	1.04e-07		TRUE	4.72e-05		0.00206713	0.598638
Sphingomyelin (d18:2/16:0, d18:1/16:1) levels	multiple sclerosis	rs6106201	20	2067272		T	C	T	C	FALSE	FALSE	FALSE	TRUE	TRUE	TRUE		0.02	-0.0919	0.1687	4.31e-06	291	0.0680847		0.0217421	-0.00637961	0.7692	115803	7.43e-07		TRUE	6.4e-06		0.00236883	0.686217
Sphingomyelin (d18:2/16:0, d18:1/16:1) levels	multiple sclerosis	rs61394380	9	283702		T	C	T	C	FALSE	FALSE	FALSE	TRUE	TRUE	TRUE		0.0437	-0.1943	0.0359	8.69e-06	291	0.0640249		0.051063	-0.140805	0.00582505	115803	6.57e-05		TRUE	2.17e-05		0.00261332	0.757228
Sphingomyelin (d18:2/16:0, d18:1/16:1) levels	multiple sclerosis	rs61748659	2	242054718		A	G	A	G	FALSE	FALSE	FALSE	TRUE	TRUE	TRUE		0.0545	-0.2379	0.0222	1.26e-05	291	0.0618541		0.111158	0.0216323	0.8457	115803	3.27e-07		TRUE	1.74e-05		0.00245709	0.711849
Sphingomyelin (d18:2/16:0, d18:1/16:1) levels	multiple sclerosis	rs62128073	19	49970793		G	A	G	A	FALSE	FALSE	FALSE	TRUE	TRUE	TRUE		0.0187	-0.0791	0.2496	2.29e-05	291	0.058302		0.0238689	0.0036065	0.8799	115803	1.97e-07		TRUE	3.08e-05		0.0023438	0.678949
Sphingomyelin (d18:2/16:0, d18:1/16:1) levels	multiple sclerosis	rs62277298	4	7312963		A	G	A	G	FALSE	FALSE	FALSE	TRUE	TRUE	TRUE		0.0173	-0.0705	0.3117	4.41e-05	291	0.0543404		0.0190828	0.00581689	0.7605	115803	8.02e-07		TRUE	6.07e-05		0.00213267	0.617658
Sphingomyelin (d18:2/16:0, d18:1/16:1) levels	multiple sclerosis	rs62304424	4	46227997		T	C	T	C	FALSE	FALSE	FALSE	TRUE	TRUE	TRUE		0.0477	-0.2015	0.0299	2.35e-05	291	0.058156		0.163943	0.0109598	0.9467	115803	3.86e-08		TRUE	3.1e-05		0.00235542	0.682323
Sphingomyelin (d18:2/16:0, d18:1/16:1) levels	multiple sclerosis	rs6683321	1	230851628		A	G	A	G	FALSE	FALSE	FALSE	TRUE	TRUE	TRUE		0.0201	-0.088	0.1992	1.18e-05	291	0.0621994		0.0275158	0.00020002	0.9942	115803	4.56e-10		TRUE	1.58e-05		0.00247064	0.715782
Sphingomyelin (d18:2/16:0, d18:1/16:1) levels	multiple sclerosis	rs67585009	19	32618987		A	G	A	G	FALSE	FALSE	FALSE	TRUE	TRUE	TRUE		0.0226	-0.1019	0.1426	6.38e-06	291	0.0657219		0.0240714	-0.0172504	0.4736	115803	4.43e-06		TRUE	1.04e-05		0.00253911	0.73567
Sphingomyelin (d18:2/16:0, d18:1/16:1) levels	multiple sclerosis	rs6762865	3	189815115		T	C	T	C	FALSE	FALSE	FALSE	TRUE	TRUE	TRUE		0.0767	0.3329	0.0105	1.43e-05	291	0.0611948		0.29591	0.0892685	0.762901	115803	7.86e-07		TRUE	1.98e-05		0.00230283	0.667055
Sphingomyelin (d18:2/16:0, d18:1/16:1) levels	multiple sclerosis	rs71319031	22	39733198		C	T	C	T	FALSE	FALSE	FALSE	TRUE	TRUE	TRUE		0.0847	-0.4067	0.0109	1.58e-06	291	0.0738838		0.0796045	0.127152	0.1102	115803	2.2e-05		TRUE	3.38e-06		0.00356652	1.03441
Sphingomyelin (d18:2/16:0, d18:1/16:1) levels	multiple sclerosis	rs71610905	4	161778837		C	A	C	A	FALSE	FALSE	FALSE	TRUE	TRUE	TRUE		0.0666	-0.2734	0.0163	3.98e-05	291	0.0550982		0.0566599	-0.0125213	0.8251	115803	4.22e-07		TRUE	5.27e-05		0.00239705	0.694412
Sphingomyelin (d18:2/16:0, d18:1/16:1) levels	multiple sclerosis	rs7201826	16	53600010		G	A	G	A	FALSE	FALSE	FALSE	TRUE	TRUE	TRUE		0.0454	-0.2238	0.0296	8.04e-07	291	0.0775618		0.0422452	-0.0559076	0.1857	115803	1.51e-05		TRUE	1.73e-06		0.00287735	0.833954
Sphingomyelin (d18:2/16:0, d18:1/16:1) levels	multiple sclerosis	rs72664074	4	80304933		C	T	C	T	FALSE	FALSE	FALSE	TRUE	TRUE	TRUE		0.0363	-0.1601	0.0481	1.05e-05	291	0.063064		0.0337004	-0.00935609	0.7813	115803	6.66e-07		TRUE	1.45e-05		0.00234719	0.679935
Sphingomyelin (d18:2/16:0, d18:1/16:1) levels	multiple sclerosis	rs72688657	4	181852759		C	T	C	T	FALSE	FALSE	FALSE	TRUE	TRUE	TRUE		0.0276	-0.113	0.0911	4.36e-05	291	0.054822		0.124839	-0.138108	0.2686	115803	1.06e-05		TRUE	6.65e-05		0.00211457	0.612405
Sphingomyelin (d18:2/16:0, d18:1/16:1) levels	multiple sclerosis	rs72788551	2	21186149		G	A	G	A	FALSE	FALSE	FALSE	TRUE	TRUE	TRUE		0.0598	-0.3075	0.0189	2.68e-07	291	0.0838241		0.0918529	0.100373	0.2745	115803	1.03e-05		TRUE	5.81e-07		0.00350667	1.01699
Sphingomyelin (d18:2/16:0, d18:1/16:1) levels	multiple sclerosis	rs72821475	5	165870095		T	G	T	G	FALSE	FALSE	FALSE	TRUE	TRUE	TRUE		0.1313	-0.5416	0.0035	3.71e-05	291	0.0556014		0.35983	-0.243495	0.4986	115803	3.95e-06		TRUE	5.35e-05		0.00204613	0.592543
Sphingomyelin (d18:2/16:0, d18:1/16:1) levels	multiple sclerosis	rs72885500	11	29452000		T	C	T	C	FALSE	FALSE	FALSE	TRUE	TRUE	TRUE		0.0574	0.2346	0.0209	4.36e-05	291	0.0546425		0.194234	0.351972	0.0699697	115803	2.84e-05		TRUE	7.93e-05		0.00225247	0.652434
Sphingomyelin (d18:2/16:0, d18:1/16:1) levels	multiple sclerosis	rs72889037	2	181083382		A	G	A	G	FALSE	FALSE	FALSE	TRUE	TRUE	TRUE		0.0343	-0.1512	0.0585	1.03e-05	291	0.0630022		0.0375934	0.00300451	0.9363	115803	5.52e-08		TRUE	1.4e-05		0.00251831	0.72963
Sphingomyelin (d18:2/16:0, d18:1/16:1) levels	multiple sclerosis	rs72974920	18	73369568		T	C	T	C	FALSE	FALSE	FALSE	TRUE	TRUE	TRUE		0.0527	-0.2263	0.023	1.78e-05	291	0.0599775		0.0637013	0.0526627	0.4084	115803	5.9e-06		TRUE	2.72e-05		0.00230156	0.666684
Sphingomyelin (d18:2/16:0, d18:1/16:1) levels	multiple sclerosis	rs73056774	3	188378741		A	C	A	C	FALSE	FALSE	FALSE	TRUE	TRUE	TRUE		0.0766	-0.3469	0.0105	5.92e-06	291	0.066264		0.0786391	0.12477	0.1126	115803	2.17e-05		TRUE	1.16e-05		0.0025006	0.724484
Sphingomyelin (d18:2/16:0, d18:1/16:1) levels	multiple sclerosis	rs73079474	12	21340207		C	T	C	T	FALSE	FALSE	FALSE	TRUE	TRUE	TRUE		0.0578	-0.2552	0.0227	1.03e-05	291	0.0631915		0.110842	-0.0863612	0.4359	115803	5.24e-06		TRUE	1.59e-05		0.00288965	0.837529
Sphingomyelin (d18:2/16:0, d18:1/16:1) levels	multiple sclerosis	rs73133321	3	65445774		A	C	A	C	FALSE	FALSE	FALSE	TRUE	TRUE	TRUE		0.0613	-0.43	0.0137	2.27e-12	291	0.145491		0.139813	-0.0891092	0.5239	115803	3.51e-06		TRUE	1.22e-11		0.00499685	1.45134
Sphingomyelin (d18:2/16:0, d18:1/16:1) levels	multiple sclerosis	rs73140614	4	41438391		T	C	T	C	FALSE	FALSE	FALSE	TRUE	TRUE	TRUE		0.0843	-0.4163	0.0086	7.98e-07	291	0.0778174		0.142286	0.130678	0.3584	115803	7.28e-06		TRUE	1.5e-06		0.00295522	0.856591
Sphingomyelin (d18:2/16:0, d18:1/16:1) levels	multiple sclerosis	rs73209373	12	119060442		T	C	T	C	FALSE	FALSE	FALSE	TRUE	TRUE	TRUE		0.046	-0.1895	0.0312	3.84e-05	291	0.0554655		0.142649	0.148152	0.299	115803	9.31e-06		TRUE	5.91e-05		0.00217089	0.628751
Sphingomyelin (d18:2/16:0, d18:1/16:1) levels	multiple sclerosis	rs7377981	4	1960600		T	C	T	C	FALSE	FALSE	FALSE	TRUE	TRUE	TRUE		0.0323	-0.1385	0.0704	1.77e-05	291	0.059815		0.0340668	-0.0621294	0.0681899	115803	2.87e-05		TRUE	3.47e-05		0.00251072	0.727424
Sphingomyelin (d18:2/16:0, d18:1/16:1) levels	multiple sclerosis	rs7708234	5	113466327		C	T	C	T	FALSE	FALSE	FALSE	TRUE	TRUE	TRUE		0.0171	0.0787	0.3809	4.47e-06	291	0.0682875		0.0169297	-0.00330546	0.8452	115803	3.29e-07		TRUE	6.05e-06		0.00292113	0.846681
Sphingomyelin (d18:2/16:0, d18:1/16:1) levels	multiple sclerosis	rs7923476	10	1830144		G	A	G	A	FALSE	FALSE	FALSE	TRUE	TRUE	TRUE		0.0577	0.287	0.9805	6.69e-07	291	0.0788572		0.0473295	-0.0235757	0.618399	115803	2.14e-06		TRUE	1.14e-06		0.00314975	0.913154
Sphingomyelin (d18:2/16:0, d18:1/16:1) levels	multiple sclerosis	rs910386	20	13244127		C	T	C	T	FALSE	FALSE	FALSE	TRUE	TRUE	TRUE		0.0189	-0.0818	0.2231	1.47e-05	291	0.060871		0.021936	0.0275768	0.2087	115803	1.36e-05		TRUE	2.58e-05		0.00231954	0.671905
Sphingomyelin (d18:2/16:0, d18:1/16:1) levels	multiple sclerosis	rs9295019	6	169992337		C	A	C	A	FALSE	FALSE	FALSE	TRUE	TRUE	TRUE		0.0673	0.2941	0.9839	1.22e-05	291	0.061983		0.0619068	0.00548493	0.9294	115803	6.78e-08		TRUE	1.66e-05		0.00274029	0.794121
Sphingomyelin (d18:2/16:0, d18:1/16:1) levels	multiple sclerosis	rs935502	3	27040312		C	T	C	T	FALSE	FALSE	FALSE	TRUE	TRUE	TRUE		0.0563	0.2356	0.9795	2.83e-05	291	0.0571329		0.0620993	0.00876151	0.8878	115803	1.72e-07		TRUE	3.72e-05		0.00222915	0.645663
Sphingomyelin (d18:2/16:0, d18:1/16:1) levels	multiple sclerosis	rs9560008	13	89405673		C	T	C	T	FALSE	FALSE	FALSE	TRUE	TRUE	TRUE		0.0737	-0.3087	0.0173	2.79e-05	291	0.0572328		0.0567341	-0.0716693	0.2065	115803	1.38e-05		TRUE	4.66e-05		0.00324019	0.939459
Sphingomyelin (d18:2/16:0, d18:1/16:1) levels	multiple sclerosis	rs9572888	13	72685613		G	A	G	A	FALSE	FALSE	FALSE	TRUE	TRUE	TRUE		0.0264	-0.1113	0.1064	2.47e-05	291	0.0579381		0.0257919	-0.0010994	0.966	115803	1.57e-08		TRUE	3.19e-05		0.00235562	0.682381
Sphingomyelin (d18:2/16:0, d18:1/16:1) levels	multiple sclerosis	rs9965875	18	42457812		A	G	A	G	FALSE	FALSE	FALSE	TRUE	TRUE	TRUE		0.0467	-0.2044	0.0346	1.19e-05	291	0.0621664		0.123265	-0.264286	0.0320302	115803	3.97e-05		TRUE	2.55e-05		0.0027911	0.808885
Sphingomyelin (d18:2/16:0, d18:1/16:1) levels	multiple sclerosis	rs9993277	4	57174134		A	G	A	G	FALSE	FALSE	FALSE	TRUE	TRUE	TRUE		0.0167	-0.0718	0.3531	1.71e-05	291	0.0601163		0.0177101	0.00876151	0.6208	115803	2.11e-06		TRUE	2.47e-05		0.00235512	0.682238
Sphingomyelin (d18:2/24:1, d18:1/24:2) levels	multiple sclerosis	rs10109175	8	127000790		T	C	T	C	FALSE	FALSE	FALSE	TRUE	TRUE	TRUE		0.0182	-0.0783	0.1942	1.75e-05	291	0.0601898		0.0205211	-0.00568382	0.781801	115803	6.62e-07		TRUE	2.33e-05		0.0019188	0.5556
Sphingomyelin (d18:2/24:1, d18:1/24:2) levels	multiple sclerosis	rs10487946	7	69023630		G	A	G	A	FALSE	FALSE	FALSE	TRUE	TRUE	TRUE		0.0602	0.2685	0.0176	8.14e-06	291	0.0644003		0.126897	0.0717108	0.572	115803	2.76e-06		TRUE	1.25e-05		0.00249299	0.722273
Sphingomyelin (d18:2/24:1, d18:1/24:2) levels	multiple sclerosis	rs10834216	11	23885308		T	C	T	C	FALSE	FALSE	FALSE	TRUE	TRUE	TRUE		0.0639	0.2938	0.015	4.3e-06	291	0.0681623		0.0629258	-0.00628024	0.9205	115803	8.6e-08		TRUE	6.04e-06		0.00255071	0.73904
Sphingomyelin (d18:2/24:1, d18:1/24:2) levels	multiple sclerosis	rs10842437	12	25105701		T	C	T	C	FALSE	FALSE	FALSE	TRUE	TRUE	TRUE		0.0628	0.3353	0.0142	9.56e-08	291	0.0897832		0.113026	-0.0473606	0.675199	115803	1.52e-06		TRUE	1.8e-07		0.00314756	0.912518
Sphingomyelin (d18:2/24:1, d18:1/24:2) levels	multiple sclerosis	rs10979475	9	111523258		A	G	A	G	FALSE	FALSE	FALSE	TRUE	TRUE	TRUE		0.02	-0.0916	0.1639	4.83e-06	291	0.067671		0.0212901	0.00954541	0.653899	115803	1.74e-06		TRUE	7.1e-06		0.00229963	0.666125
Sphingomyelin (d18:2/24:1, d18:1/24:2) levels	multiple sclerosis	rs11218199	11	121064524		T	C	T	C	FALSE	FALSE	FALSE	TRUE	TRUE	TRUE		0.0538	0.2884	0.0199	8.18e-08	291	0.0904398		0.0999	0.143986	0.1495	115803	1.79e-05		TRUE	2.13e-07		0.00324447	0.940704
Sphingomyelin (d18:2/24:1, d18:1/24:2) levels	multiple sclerosis	rs11259606	10	15373313		T	C	T	C	FALSE	FALSE	FALSE	TRUE	TRUE	TRUE		0.0303	0.1266	0.0632	2.89e-05	291	0.0569655		0.0875568	-0.0030952	0.9718	115803	1.08e-08		TRUE	3.74e-05		0.00189785	0.549521
Sphingomyelin (d18:2/24:1, d18:1/24:2) levels	multiple sclerosis	rs11769666	7	145182288		T	C	T	C	FALSE	FALSE	FALSE	TRUE	TRUE	TRUE		0.0225	0.1204	0.1072	8.86e-08	291	0.0901489		0.0297959	-0.0440169	0.1396	115803	1.88e-05		TRUE	2.25e-07		0.0027748	0.804149
Sphingomyelin (d18:2/24:1, d18:1/24:2) levels	multiple sclerosis	rs11775009	8	144008181		C	T	C	T	FALSE	FALSE	FALSE	TRUE	TRUE	TRUE		0.014	-0.0728	0.4331	1.92e-07	291	0.0855588		0.0165057	0.0176434	0.2851	115803	9.87e-06		TRUE	4.33e-07		0.00260248	0.754079
Sphingomyelin (d18:2/24:1, d18:1/24:2) levels	multiple sclerosis	rs12190346	6	83873386		A	C	A	C	FALSE	FALSE	FALSE	TRUE	TRUE	TRUE		0.0212	0.0889	0.1395	2.73e-05	291	0.0573564		0.0244757	-0.0314018	0.1995	115803	1.42e-05		TRUE	4.59e-05		0.0018974	0.549391
Sphingomyelin (d18:2/24:1, d18:1/24:2) levels	multiple sclerosis	rs1228633	6	7869069		T	C	T	C	FALSE	FALSE	FALSE	TRUE	TRUE	TRUE		0.0174	0.0716	0.2441	4.06e-05	291	0.055348		0.0184051	-0.0194104	0.2916	115803	9.6e-06		TRUE	6.04e-05		0.00189186	0.547783
Sphingomyelin (d18:2/24:1, d18:1/24:2) levels	multiple sclerosis	rs12461965	19	533133		C	T	C	T	FALSE	FALSE	FALSE	TRUE	TRUE	TRUE		0.0257	-0.1331	0.9128	2.25e-07	291	0.0849274		0.0360398	-0.0263498	0.4647	115803	4.62e-06		TRUE	4.41e-07		0.00282019	0.81734
Sphingomyelin (d18:2/24:1, d18:1/24:2) levels	multiple sclerosis	rs12474167	2	4055332		G	A	G	A	FALSE	FALSE	FALSE	TRUE	TRUE	TRUE		0.0161	-0.0661	0.3025	4.05e-05	291	0.0551105		0.0200215	0.000700245	0.9721	115803	1.06e-08		TRUE	5.06e-05		0.00184375	0.533829
Sphingomyelin (d18:2/24:1, d18:1/24:2) levels	multiple sclerosis	rs12593854	15	67252271		A	G	A	G	FALSE	FALSE	FALSE	TRUE	TRUE	TRUE		0.0179	0.0738	0.2111	3.63e-05	291	0.0555505		0.0247984	0.0380134	0.1253	115803	2.03e-05		TRUE	6.47e-05		0.00181406	0.525218
Sphingomyelin (d18:2/24:1, d18:1/24:2) levels	multiple sclerosis	rs12805758	11	110382942		T	G	T	G	FALSE	FALSE	FALSE	TRUE	TRUE	TRUE		0.0227	-0.0964	0.1087	2.23e-05	291	0.0587375		0.0312695	0.0358345	0.2518	115803	1.13e-05		TRUE	3.56e-05		0.00180068	0.521336
Sphingomyelin (d18:2/24:1, d18:1/24:2) levels	multiple sclerosis	rs129365	22	37562254		C	A	C	A	FALSE	FALSE	FALSE	TRUE	TRUE	TRUE		0.0869	-0.383	0.9931	1.05e-05	291	0.0629809		0.0729798	-0.23775	0.001123	115803	9.16e-05		TRUE	2.86e-05		0.00201034	0.582159
Sphingomyelin (d18:2/24:1, d18:1/24:2) levels	multiple sclerosis	rs13131708	4	30091953		C	T	C	T	FALSE	FALSE	FALSE	TRUE	TRUE	TRUE		0.0226	-0.1083	0.8779	1.69e-06	291	0.0736099		0.0273214	0.0295588	0.2793	115803	1.01e-05		TRUE	3.12e-06		0.00251448	0.728516
Sphingomyelin (d18:2/24:1, d18:1/24:2) levels	multiple sclerosis	rs13421056	2	196231968		A	G	A	G	FALSE	FALSE	FALSE	TRUE	TRUE	TRUE		0.0528	0.2231	0.0187	2.37e-05	291	0.0581835		0.0524047	0.0252152	0.6304	115803	2e-06		TRUE	3.37e-05		0.00182672	0.528889
Sphingomyelin (d18:2/24:1, d18:1/24:2) levels	multiple sclerosis	rs13432282	2	141572109		T	G	T	G	FALSE	FALSE	FALSE	TRUE	TRUE	TRUE		0.0197	0.0835	0.16	2.32e-05	291	0.0585263		0.0247017	-0.00657832	0.79	115803	6.12e-07		TRUE	3.04e-05		0.00187414	0.542644
Sphingomyelin (d18:2/24:1, d18:1/24:2) levels	multiple sclerosis	rs1370474	5	105990288		C	T	C	T	FALSE	FALSE	FALSE	TRUE	TRUE	TRUE		0.0157	-0.0736	0.3415	2.79e-06	291	0.070669		0.0170581	0.00581689	0.7331	115803	1e-06		TRUE	4.23e-06		0.00243631	0.705812
Sphingomyelin (d18:2/24:1, d18:1/24:2) levels	multiple sclerosis	rs1388410	2	117293709		T	C	T	C	FALSE	FALSE	FALSE	TRUE	TRUE	TRUE		0.0143	0.0601	0.5391	2.54e-05	291	0.057599		0.0170281	0.00059982	0.9719	115803	1.07e-08		TRUE	3.37e-05		0.00179496	0.519676
Sphingomyelin (d18:2/24:1, d18:1/24:2) levels	multiple sclerosis	rs1572282	1	107646623		G	A	G	A	FALSE	FALSE	FALSE	TRUE	TRUE	TRUE		0.0185	-0.0891	0.8183	1.37e-06	291	0.0742993		0.0210352	-0.0191828	0.3618	115803	7.18e-06		TRUE	2.67e-06		0.00236077	0.683876
Sphingomyelin (d18:2/24:1, d18:1/24:2) levels	multiple sclerosis	rs16847455	2	197086164		T	C	T	C	FALSE	FALSE	FALSE	TRUE	TRUE	TRUE		0.0882	0.3965	0.008	6.89e-06	291	0.0653577		0.0800847	0.144448	0.0712804	115803	2.81e-05		TRUE	1.41e-05		0.00249527	0.722938
Sphingomyelin (d18:2/24:1, d18:1/24:2) levels	multiple sclerosis	rs16890607	5	33032472		G	A	G	A	FALSE	FALSE	FALSE	TRUE	TRUE	TRUE		0.0459	-0.1955	0.0268	2.09e-05	291	0.059065		0.0590811	0.0487702	0.4091	115803	5.88e-06		TRUE	3.15e-05		0.0019937	0.577331
Sphingomyelin (d18:2/24:1, d18:1/24:2) levels	multiple sclerosis	rs17031623	3	60603516		G	A	G	A	FALSE	FALSE	FALSE	TRUE	TRUE	TRUE		0.0702	0.3053	0.0111	1.38e-05	291	0.0614257		0.0781868	-0.00707491	0.9279	115803	7.07e-08		TRUE	1.82e-05		0.00204625	0.592579
Sphingomyelin (d18:2/24:1, d18:1/24:2) levels	multiple sclerosis	rs17236920	5	66823731		G	A	G	A	FALSE	FALSE	FALSE	TRUE	TRUE	TRUE		0.066	0.3121	0.0137	2.3e-06	291	0.0718183		0.354721	-0.445839	0.2088	115803	1.36e-05		TRUE	4.36e-06		0.00263237	0.762763
Sphingomyelin (d18:2/24:1, d18:1/24:2) levels	multiple sclerosis	rs17448679	5	106739481		C	T	C	T	FALSE	FALSE	FALSE	TRUE	TRUE	TRUE		0.101	0.5144	0.0059	3.52e-07	291	0.082363		0.086259	0.0257281	0.7655	115803	7.68e-07		TRUE	6.04e-07		0.00310394	0.899833
Sphingomyelin (d18:2/24:1, d18:1/24:2) levels	multiple sclerosis	rs17506543	9	94422821		G	T	G	T	FALSE	FALSE	FALSE	TRUE	TRUE	TRUE		0.0217	0.0973	0.1113	7.48e-06	291	0.0650429		0.0283436	0.0324199	0.2527	115803	1.13e-05		TRUE	1.28e-05		0.00187286	0.542273
Sphingomyelin (d18:2/24:1, d18:1/24:2) levels	multiple sclerosis	rs1932593	10	24668435		A	G	A	G	FALSE	FALSE	FALSE	TRUE	TRUE	TRUE		0.1221	0.5896	0.0035	1.37e-06	291	0.0746599		0.176317	0.197232	0.2633	115803	1.08e-05		TRUE	2.65e-06		0.00242488	0.702494
Sphingomyelin (d18:2/24:1, d18:1/24:2) levels	multiple sclerosis	rs2398193	10	5065756		T	C	T	C	FALSE	FALSE	FALSE	TRUE	TRUE	TRUE		0.0272	-0.1263	0.9096	3.52e-06	291	0.069426		0.0326818	-0.0327298	0.3166	115803	8.66e-06		TRUE	6.07e-06		0.00262335	0.760141
Sphingomyelin (d18:2/24:1, d18:1/24:2) levels	multiple sclerosis	rs2525891	11	17890709		T	G	T	G	FALSE	FALSE	FALSE	TRUE	TRUE	TRUE		0.0158	-0.0657	0.3961	3.11e-05	291	0.0564524		0.0168692	0.0182658	0.2789	115803	1.01e-05		TRUE	5.09e-05		0.00206505	0.598034
Sphingomyelin (d18:2/24:1, d18:1/24:2) levels	multiple sclerosis	rs2788219	6	710558		T	C	T	C	FALSE	FALSE	FALSE	TRUE	TRUE	TRUE		0.0189	-0.0909	0.8148	1.59e-06	291	0.0741082		0.0202459	0.0415257	0.0402597	115803	3.63e-05		TRUE	3.63e-06		0.00249373	0.72249
Sphingomyelin (d18:2/24:1, d18:1/24:2) levels	multiple sclerosis	rs282228	16	56594847		T	C	T	C	FALSE	FALSE	FALSE	TRUE	TRUE	TRUE		0.0226	0.0965	0.1159	1.96e-05	291	0.0593432		0.0246721	0.0216323	0.3806	115803	6.64e-06		TRUE	3.05e-05		0.0019084	0.552582
Sphingomyelin (d18:2/24:1, d18:1/24:2) levels	multiple sclerosis	rs28695504	15	60862709		T	C	T	C	FALSE	FALSE	FALSE	TRUE	TRUE	TRUE		0.0251	0.1127	0.0934	7.37e-06	291	0.0652103		0.0272438	-0.0312079	0.252	115803	1.13e-05		TRUE	1.25e-05		0.002151	0.622979
Sphingomyelin (d18:2/24:1, d18:1/24:2) levels	multiple sclerosis	rs34016841	12	105013316		T	C	T	C	FALSE	FALSE	FALSE	TRUE	TRUE	TRUE		0.1022	0.4949	0.0054	1.29e-06	291	0.0750505		0.0725838	0.0308717	0.670601	115803	1.56e-06		TRUE	2.1e-06		0.00263092	0.762341
Sphingomyelin (d18:2/24:1, d18:1/24:2) levels	multiple sclerosis	rs34411238	15	84624261		T	C	T	C	FALSE	FALSE	FALSE	TRUE	TRUE	TRUE		0.0175	0.0724	0.2063	3.62e-05	291	0.0559133		0.0208124	0.0237805	0.2532	115803	1.13e-05		TRUE	5.62e-05		0.00171657	0.496943
Sphingomyelin (d18:2/24:1, d18:1/24:2) levels	multiple sclerosis	rs35065910	16	49739846		C	A	C	A	FALSE	FALSE	FALSE	TRUE	TRUE	TRUE		0.0448	0.2065	0.0238	4.08e-06	291	0.0684822		0.05945	-0.0715762	0.2286	115803	1.25e-05		TRUE	7.42e-06		0.00198146	0.57378
Sphingomyelin (d18:2/24:1, d18:1/24:2) levels	multiple sclerosis	rs35678298	2	206581049		T	C	T	C	FALSE	FALSE	FALSE	TRUE	TRUE	TRUE		0.0861	0.432	0.0081	5.28e-07	291	0.0801291		0.104661	-0.0466927	0.6555	115803	1.72e-06		TRUE	9.09e-07		0.00299882	0.869266
Sphingomyelin (d18:2/24:1, d18:1/24:2) levels	multiple sclerosis	rs381043	12	125899573		C	T	C	T	FALSE	FALSE	FALSE	TRUE	TRUE	TRUE		0.0183	0.0906	0.2028	7.65e-07	291	0.0781811		0.022278	0.0231663	0.2984	115803	9.34e-06		TRUE	1.46e-06		0.00265413	0.769084
Sphingomyelin (d18:2/24:1, d18:1/24:2) levels	multiple sclerosis	rs3908747	13	81685105		T	C	T	C	FALSE	FALSE	FALSE	TRUE	TRUE	TRUE		0.0146	-0.0643	0.4893	1.08e-05	291	0.0628937		0.01776	0.0062193	0.7262	115803	1.06e-06		TRUE	1.52e-05		0.0020663	0.598397
Sphingomyelin (d18:2/24:1, d18:1/24:2) levels	multiple sclerosis	rs41291662	13	26597806		G	A	G	A	FALSE	FALSE	FALSE	TRUE	TRUE	TRUE		0.0426	0.2085	0.0289	9.59e-07	291	0.076544		0.0448478	-0.0243999	0.5864	115803	2.56e-06		TRUE	1.69e-06		0.00244008	0.706908
Sphingomyelin (d18:2/24:1, d18:1/24:2) levels	multiple sclerosis	rs4241814	4	187093018		T	G	T	G	FALSE	FALSE	FALSE	TRUE	TRUE	TRUE		0.0153	0.063	0.5767	4.04e-05	291	0.0554167		0.0169556	-0.00611868	0.718199	115803	1.12e-06		TRUE	5.16e-05		0.0019378	0.561112
Sphingomyelin (d18:2/24:1, d18:1/24:2) levels	multiple sclerosis	rs4346673	4	60816307		A	G	A	G	FALSE	FALSE	FALSE	TRUE	TRUE	TRUE		0.0452	0.1934	0.0271	1.91e-05	291	0.0595748		0.049239	-0.000499875	0.9919	115803	8.9e-10		TRUE	2.42e-05		0.00197233	0.571131
Sphingomyelin (d18:2/24:1, d18:1/24:2) levels	multiple sclerosis	rs4478545	8	94672542		A	G	A	G	FALSE	FALSE	FALSE	TRUE	TRUE	TRUE		0.0158	0.0675	0.3032	1.92e-05	291	0.0594018		0.0192642	0.0257281	0.1817	115803	1.54e-05		TRUE	3.33e-05		0.0019252	0.557455
Sphingomyelin (d18:2/24:1, d18:1/24:2) levels	multiple sclerosis	rs45477999	19	757241		A	G	A	G	FALSE	FALSE	FALSE	TRUE	TRUE	TRUE		0.0896	0.4214	0.0088	2.56e-06	291	0.0710961		0.315712	0.370484	0.2406	115803	1.19e-05		TRUE	4.81e-06		0.00309787	0.898066
Sphingomyelin (d18:2/24:1, d18:1/24:2) levels	multiple sclerosis	rs4915446	1	200567806		T	C	T	C	FALSE	FALSE	FALSE	TRUE	TRUE	TRUE		0.1197	0.6521	0.0035	5.1e-08	291	0.0931296		0.187802	-0.0622233	0.740399	115803	9.48e-07		TRUE	1e-07		0.00296622	0.859789
Sphingomyelin (d18:2/24:1, d18:1/24:2) levels	multiple sclerosis	rs532983	5	6568392		C	A	C	A	FALSE	FALSE	FALSE	TRUE	TRUE	TRUE		0.0149	0.0677	0.5465	5.98e-06	291	0.0666717		0.0163163	0.0231304	0.1563	115803	1.74e-05		TRUE	1.05e-05		0.00227182	0.658052
Sphingomyelin (d18:2/24:1, d18:1/24:2) levels	multiple sclerosis	rs56180648	16	77559959		C	A	C	A	FALSE	FALSE	FALSE	TRUE	TRUE	TRUE		0.0621	0.2612	0.0144	2.61e-05	291	0.0576848		0.0779277	0.081861	0.2935	115803	9.53e-06		TRUE	4.14e-05		0.0019366	0.560763
Sphingomyelin (d18:2/24:1, d18:1/24:2) levels	multiple sclerosis	rs56996957	8	15972287		G	A	G	A	FALSE	FALSE	FALSE	TRUE	TRUE	TRUE		0.0502	0.2316	0.0232	3.91e-06	291	0.0685976		0.0635916	0.00893984	0.8882	115803	1.71e-07		TRUE	5.67e-06		0.00243109	0.704297
Sphingomyelin (d18:2/24:1, d18:1/24:2) levels	multiple sclerosis	rs5771206	22	50616806		G	A	G	A	FALSE	FALSE	FALSE	TRUE	TRUE	TRUE		0.0157	0.0653	0.6798	3.35e-05	291	0.0564782		0.018968	0.0323704	0.0879002	115803	2.51e-05		TRUE	5.78e-05		0.00185635	0.537482
Sphingomyelin (d18:2/24:1, d18:1/24:2) levels	multiple sclerosis	rs59372923	18	69038112		T	C	T	C	FALSE	FALSE	FALSE	TRUE	TRUE	TRUE		0.0177	-0.078	0.185	1.01e-05	291	0.0629652		0.0212082	0.013592	0.521601	115803	3.55e-06		TRUE	1.6e-05		0.00183463	0.531183
[truncated: 18,673 more rows]

## Sheet: Sheet2
Table S2. Summary of MR analysis results
[truncated: 1,353 more rows]

[truncated: 1 more sheets: Sheet3]
